# Supplementary material for: LAP-MALDI MS coupled with machine learning: an ambient mass spectrometry approach for high-throughput diagnostics
Source: Chem Sci. 2022 Jan 18;13(6):1746–58. doi: 10.1039/d1sc05171g (PMC8826629; doi:10.1039/d1sc05171g)
Supplement: SC-013-D1SC05171G-s005 [file SC-013-D1SC05171G-s005.xlsx]

## Sheet: 26Jul
		2407 samples	Official ID	Lact no.	Days in milk	Fertility status	Milk kg	Protein kg	Protein%	Fat kg	Fat%	Protein + Fat kg	FPR	SCC	SCC type	High SCC this lactation	Dry period length	Milk cf. expected	Predicted yield	Protein cf. expected	Predicted protein	Predicted protein kg	Fat cf. expected	Predicated fat	Predicted fat kg	Predicted Protein + Fat kg	FPR cf. expected	Milk cf. herd	High SCC previous lactation	Lot	Group	Breed	Milk peak kg	Milk peak days	Protein + Fat	Cum. protien + fat kg
2407	1	877	UK280247600877	9	143	1	30.6	0.89046	0.0291	1.02204	0.0334	1.9125	1.14777	413	6	2 / 5	59	-0.00427839	30.7315	0.00237027	0.0290312	0.892171	-0.141373	0.0388993	1.19543	2.0876	-0.143403	-0.212277	10 / 13		DNS	HFUKE	36.9	115	0.0625	11.3901
2407	2	999	UK280247200999	9	183	1	37.1	1.16123	0.0313	1.28366	0.0346	2.44489	1.10543	223	4	1 / 6	96	-0.109759	41.6741	0.0493245	0.0298287	1.24308	0.0276017	0.0336706	1.40319	2.64628	-0.0207016	0.22146	4 / 11		FCAL	HFUKE	57.7	30	0.0659	17.8061
2407	3	1148	UK280247401148	8	275	4	24.3	0.79218	0.0326	0.97686	0.0402	1.76904	1.23313	2213	6	3 / 9	60	-0.223759	31.3047	0.0474278	0.0311239	0.974324	-0.0391708	0.0418389	1.30975	2.28408	-0.0826775	-0.143081	6 / 12		FCAL	HFUKE	52	37	0.0728	26.4873
2407	4	1150	UK280247601150	8	173	4	41.1	1.1097	0.027	1.26588	0.0308	2.37558	1.14074	37	10	0 / 6	50	0.0638928	38.6317	-0.0270823	0.0277516	1.07209	-0.0381271	0.0320209	1.23702	2.30911	-0.0113523	-0.0366178	9 / 9		FCAL	HFUKE	51.5	82	0.0578	16.0434
2407	5	1161	UK280247301161	8	117	3	39.6	1.23948	0.0313	1.46916	0.0371	2.70864	1.1853	478	6	4 / 4	58	0.0806927	36.6432	0.0154527	0.0308237	1.12948	0.0169442	0.0364818	1.33681	2.46629	0.00146871	-0.25808	3 / 10		FCAL	HFUKE	48.1	61	0.0684	10.6553
2407	6	1187	UK280247101187	8	109	3	40.1	1.15889	0.0289	1.13483	0.0283	2.29372	0.979239	85	10	0 / 4	51	-0.0679106	43.0216	0.0147308	0.0284805	1.22528	-0.00893517	0.0285552	1.22849	2.45376	-0.0233223	0.0917907	6 / 10		FCAL	HFUKE	48.9	81	0.0572	10.2788
2407	7	1191	UK280247501191	9	38	2	50.4	1.26	0.025	1.56744	0.0311	2.82744	1.244	71	10	0 / 2	59	-0.11811	57.15	-0.0366433	0.0259509	1.4831	0.0209866	0.0304607	1.74083	3.22392	0.059822	0.579378	10 / 10		FCAL	HFUKE	50.4	38	0.0561	5.83124
2407	8	1359	UK280247501359	7	279	4	26.5	0.8268	0.0312	0.87715	0.0331	1.70395	1.0609	140	9	4 / 9	56	-0.0706026	28.5131	-0.023151	0.0319394	0.910692	-0.0796076	0.0359629	1.02541	1.93611	-0.0577946	-0.324956	1 / 9		FCAL	HFUKE	46.9	41	0.0643	22.498
2407	9	1372	UK280247401372	7	341	4	37.6	1.15432	0.0307	1.49272	0.0397	2.64704	1.29316	172	10	0 / 12	51	0.257356	29.904	-0.0612123	0.0327018	0.977913	-0.0897405	0.0436139	1.30423	2.28214	-0.0303884	0.0229744	1 / 12		FCAL	HFAME	54.8	40	0.0704	38.6673
2407	10	1396	UK280247701396	8	85	1	42.2	1.0761	0.0255	1.3504	0.032	2.4265	1.2549	417	4	1 / 3	47	0.0313816	40.916	-0.0154441	0.0259	1.05972	0.0469624	0.0305646	1.25058	2.31031	0.0633853	-0.239262	1 / 9		FCAL	HFAME	50.9	57	0.0575	7.66808
2407	11	1438	UK280247701438	7	89	3	31.6	0.86584	0.0274	1.16288	0.0368	2.02872	1.34307	1738	6	3 / 3	50	-0.229336	41.0036	-0.0519203	0.0289005	1.18503	-0.0330858	0.0380592	1.56056	2.74559	0.019866	-0.26058	0 / 9		FCAL	HFAME	49.8	33	0.0642	8.52578
2407	12	1481	UK280247101481	6	309	4	22.6	0.7119	0.0315	0.83168	0.0368	1.54358	1.16825	264	5	8 / 11	61	-0.0383679	23.5017	-0.112006	0.0354732	0.833681	-0.140792	0.0428301	1.00658	1.84026	-0.0324171	-0.362322	0 / 10		FCAL	HFAME	45.4	36	0.0683	26.6473
2407	13	1496	UK280247201496	6	170	3	41.9	1.19834	0.0286	1.37013	0.0327	2.56847	1.14336	185	10	0 / 6	88	0.0743451	39.0005	0.00194921	0.0285444	1.11324	-0.132706	0.0377035	1.47046	2.5837	-0.134393	0.0760224	1 / 13		FCAL	HFAME	49.9	51	0.0613	17.4651
2407	14	1497	UK280247301497	7	188	3	33.1	0.88708	0.0268	1.26111	0.0381	2.14819	1.42164	10	10	0 / 7	42	0.0409063	31.7992	-0.0412023	0.0279517	0.888841	0.00860422	0.037775	1.20121	2.09005	0.0519467	-0.17565	1 / 11		FCAL	HFUKE	42.5	35	0.0649	17.1305
2407	15	1498	UK280247401498	6	108	2	39.8	1.13828	0.0286	1.40494	0.0353	2.54322	1.23427	157	10	0 / 4	136	0.152719	34.5271	0.0371869	0.0275746	0.952069	-0.021141	0.0360624	1.24513	2.1972	-0.0562366	-0.0430729	8 / 13		FCAL	HFCAN	39.8	108	0.0639	8.62354
2407	16	1529	UK280247701529	6	352	1	21.9	0.63291	0.0289	0.90009	0.0411	1.533	1.42214	247	6	4 / 12	53	-0.0754449	23.6871	-0.11455	0.0326388	0.773116	-0.093224	0.0453254	1.07363	1.84674	0.0240845	-0.0517361	5 / 12		DNS	HFAME	47.7	23	0.07	30.2969
2407	17	1539	UK280247301539	6	204	3	33.9	1.00344	0.0296	1.37973	0.0407	2.38317	1.375	47	10	0 / 7	45	0.0156964	33.3761	0.0240511	0.0289048	0.96473	-0.0231562	0.0416648	1.39061	2.35534	-0.0460985	0.0624806	2 / 9		FCAL	HFCAN	51.2	85	0.0703	19.3011
2407	18	1573	UK280247201573	5	462	1	23.6	0.82836	0.0351	1.01716	0.0431	1.84552	1.22792	97	9	1 / 15	195	0.46937	16.0613	-0.0590332	0.0373021	0.59912	-0.232184	0.0561333	0.901574	1.50069	-0.184014	0.388056	9 / 11		DNS	HFAME	43.6	70	0.0782	37.8379
2407	19	1583	UK280247501583	6	344	1	29	1.0585	0.0365	1.2615	0.0435	2.32	1.19178	133	10	0 / 11	54	0.131616	25.6271	-0.00228861	0.0365837	0.937534	-0.0503962	0.0458086	1.17394	2.11147	-0.0482178	-0.298226	5 / 9		DNS	HFAME	53.1	43	0.08	35.6849
2407	20	1589	UK280247401589	6	133	1	40.8	1.45656	0.0357	2.74176	0.0672	4.19832	1.88235	50	10	0 / 5	55	0.113833	36.6303	0.204497	0.0296389	1.08568	0.54257	0.0435637	1.59575	2.68143	0.280675	-0.0425097	0 / 11
2407	21	1603	UK280247401603	6	148	1	46.1	1.28619	0.0279	1.844	0.04	3.13019	1.43369	74	9	1 / 4	68	-0.0780458	50.0025	-0.0533214	0.0294715	1.47365	0.174005	0.0340714	1.70365	3.1773	0.24013	0.331156	4 / 13		FCAL	HF	45.5	77	0.1029	14.5534
2407	22	1606	UK280247701606	6	218	4	41.2	1.20304	0.0292	1.34724	0.0327	2.55028	1.11986	294	5	3 / 8	174	-0.00379698	41.357	0.0241086	0.0285126	1.1792	0.0148736	0.0322208	1.33255	2.51175	-0.00901749	0.232029	4 / 9		FCAL	HFCAN	9.5	6	0.0859	0.81605
2407	23	1618	UK280247501618	7	91	2									7	--	55		0										1 / 1		FCAL	HFUKE	64.2	29	0.0679	17.9946
2407	24	1634	UK280247701634	6	65	2									7	0 / 2	60		0									0.143669	1 / 12		FCAL	HFAME	61.1	36	0.0619	24.2441
2407	25	1641	UK280247701641	6	77	1	52	1.3468	0.0259	1.3936	0.0268	2.7404	1.03475	25	10	0 / 3	62	-0.0270464	53.4455	-0.0603362	0.027563	1.47312	-0.208258	0.0338494	1.8091	3.28222	-0.15742	0.342968	1 / 15
2407	26	1651	UK280247301651	6	25	2	38.7	1.161	0.03	1.47834	0.0382	2.63934	1.27333	135	8	0 / 1	51	0.30631	29.6254	-0.044044	0.0313822	0.929711	-0.103512	0.0426107	1.26236	2.19207	-0.0622077	-0.198465	1 / 10
2407	27	1653	UK280247501653	6	130	4	47.9	1.36515	0.0285	1.59986	0.0334	2.96501	1.17193	28	10	0 / 4	51	-0.102851	53.3913	-0.0636768	0.0304382	1.62514	0.0260217	0.0325529	1.73804	3.36318	0.0957988	0.558905	10 / 12		FCAL	HFUKE	58.5	49	0.0527	9.80465
2407	28	1670	UK280247101670	6	174	3	32.2	1.01108	0.0314	1.1592	0.036	2.17028	1.1465	189	9	1 / 5	70	0.0177732	31.6377	0.0277458	0.0305523	0.966604	-0.0198771	0.0367301	1.16206	2.12866	-0.0463372	0.00493824	2 / 10		FCAL	HFAME	62.3	39	0.0619	13.7387
2407	29	1676	UK280247701676	6	56	2									7	1 / 1	55		0									0.194601	0 / 9
2407	30	1677	UK280247101677	5	122	3	35.1	0.98982	0.0282	1.06704	0.0304	2.05686	1.07801	31	10	0 / 4	122	-0.21265	44.5799	-0.00427347	0.028321	1.26255	-0.0504372	0.0320147	1.42721	2.68976	-0.0463619	0.347139	0 / 14		FCAL	HFCAN	40.5	21	0.0674	11.6249
2407	31	1689	UK280247601689	5	155	3	57.8	1.46234	0.0253	2.16172	0.0374	3.62406	1.47826	190	9	4 / 5	84	0.0354642	55.8204	-0.0720969	0.0272658	1.52199	0.153661	0.0324185	1.80961	3.3316	0.2433	0.497171	13 / 15
2407	32	1693	UK280247301693	5	105	11	50	1.41	0.0282	1.635	0.0327	3.045	1.15957	111	9	2 / 4	134	0.00312297	49.8443	-0.0184517	0.0287301	1.43203	-0.112781	0.0368567	1.8371	3.26913	-0.0961022	0.617866	4 / 15		FCAL	HFAME	51.8	66	0.0586	10.9333
2407	33	1703	UK280247601703	5	329	4	36.6	1.09434	0.0299	1.28466	0.0351	2.379	1.17391	267	6	10 / 11	139	0.371579	26.6846	-0.0559188	0.031671	0.845127	-0.13136	0.040408	1.07827	1.9234	-0.0799099	0.188666	8 / 14		FCAL	HFDUT	67.2	99	0.0627	18.4888
2407	34	1710	UK280247601710	5	65	3	52.4	1.47768	0.0282	1.45672	0.0278	2.9344	0.985815	61	9	1 / 3	60	0.0246564	51.1391	-0.0132861	0.0285797	1.46154	-0.106753	0.0311224	1.59157	3.05311	-0.0947258	0.407759	1 / 10		FCAL	HFDUT	55.6	49	0.0609	12.6599
2407	35	1715	UK280247401715	6	69	11	56.4	1.45512	0.0258	1.71456	0.0304	3.16968	1.1783	397	6	2 / 3	56	0.0574586	53.3354	0.00182641	0.025753	1.37355	-0.0231447	0.0311203	1.65981	3.03336	-0.0249256	0.387798	5 / 11		FCAL	HFDUT	45.6	91	0.065	29.1417
2407	36	1721	UK280247301721	5	296	4	38.3	1.28305	0.0335	1.52051	0.0397	2.80356	1.18508	398	6	9 / 10	53	0.21001	31.6526	-0.0214336	0.0342338	1.08359	-0.0439955	0.041527	1.31444	2.39803	-0.023056	0.123859	0 / 10		FCAL	HFUKE	57.6	37	0.056	8.36336
2407	37	1725	UK280247701725	5	258	4	30.7	0.96091	0.0313	1.21265	0.0395	2.17356	1.26198	83	10	0 / 9	56	-0.0218789	31.3867	-0.0637101	0.0334298	1.04925	-0.0227899	0.0404212	1.26869	2.31794	0.0437047	-0.0105353	0 / 11		FCAL	HFUKE	56.4	69	0.0562	8.91928
2407	38	1728	UK280247301728	5	189	4	35.6	1.18192	0.0332	1.32788	0.0373	2.5098	1.12349	27	10	0 / 7	69	-0.0887532	39.0673	0.0540324	0.0314981	1.23055	0.00473617	0.0371242	1.45034	2.68089	-0.0467693	0.0642798	1 / 13		FCAL	HFUKE	49.1	240	0.0732	31.5904
2407	39	1729	UK280247401729	5	154	1	45.8	1.41522	0.0309	1.62132	0.0354	3.03654	1.14563	45	10	0 / 5	85	0.0548273	43.4194	0.0627035	0.0290768	1.2625	0.0418137	0.0339792	1.47536	2.73786	-0.0196573	0.0418373	1 / 13		FCAL	HFUKE	53.1	48	0.0708	26.4804
2407	40	1730	UK280247501730	5	110	4	54.5	1.70585	0.0313	1.96745	0.0361	3.6733	1.15335	10	10	0 / 3	50	0.0605545	51.3882	-0.0128761	0.0317083	1.62943	0.0329356	0.0349489	1.79596	3.42539	0.0464093	0.550993	1 / 12		FCAL	HFUKE	53.3	36	0.0705	21.5284
2407	41	1739	UK280247701739	5	335	4	20.3	0.59479	0.0293	0.61306	0.0302	1.20785	1.03072	927	5	5 / 12	57	-0.141252	23.6391	-0.130234	0.0336872	0.796334	-0.237815	0.0396229	0.936648	1.73298	-0.123689	-0.430262	3 / 9		DNS	HFUKE	52.8	98	0.0663	15.051
2407	42	1743	UK280247401743	6	101	1	21.3	0.54315	0.0255	0.81792	0.0384	1.36107	1.50588	624	6	3 / 3	74	-0.224774	27.4759	-0.0439113	0.0266712	0.732813	0.144186	0.033561	0.922117	1.65493	0.196736	-0.492639	2 / 10		FCAL	HFUKE	54.5	110	0.0674	9.6004
2407	43	1746	UK280247701746	5	193	1	34.2	0.99522	0.0291	1.2825	0.0375	2.27772	1.28866	86	10	0 / 7	51	0.173533	29.1428	-0.0441172	0.0304431	0.887195	-0.00619572	0.0377338	1.09967	1.98686	0.0396716	0.23291	2 / 8		FCAL	HFAME	41.8	62	0.0595	27.6234
2407	44	1750	UK280247401750	5	333	4	17	0.5644	0.0332	0.6919	0.0407	1.2563	1.2259	134	9	5 / 12	59	-0.329499	25.3542	0.0126305	0.0327859	0.831259	-0.0558584	0.0431079	1.09297	1.92423	-0.0676348	-0.300874	2 / 10		FCAL	HFUKE	40.6	73	0.0639	5.17637
2407	45	1752	UK280247601752	6	74	11	47.9	1.28372	0.0268	1.56633	0.0327	2.85005	1.22015	122	9	1 / 3	86	0.00157806	47.8245	-0.0390637	0.0278895	1.3338	-0.042993	0.034169	1.63412	2.96792	-0.00408898	0.100843	1 / 8		DNS	HFUKE	36	74	0.0666	15.0481
2407	46	1753	UK280247701753	5	345	3	27.2	0.86224	0.0317	1.01728	0.0374	1.87952	1.17981	88	9	1 / 12	53	0.078927	25.2102	-0.0589679	0.0336864	0.849242	-0.0537517	0.0395245	0.996422	1.84566	0.00554295	-0.0223597	0 / 9		FCAL	HFUKE	49.7	123	0.0739	30.8055
2407	47	1758	UK280247501758	5	309	4	22.9	0.72593	0.0317	0.95035	0.0415	1.67628	1.30915	98	9	10 / 11	61	-0.145858	26.8105	-0.0426353	0.0331117	0.887743	0.0476897	0.039611	1.06199	1.94973	0.0943476	0.138406	0 / 9		FCAL	HFAME	51.4	18	0.0595	9.07541
2407	48	1768	UK280247101768	5	201	4	45.7	1.43955	0.0315	1.7823	0.039	3.22185	1.23809	35	10	0 / 7	78	0.0554983	43.2971	0.0328508	0.0304981	1.32048	-0.0630049	0.0416224	1.80213	3.12261	-0.0928069	-0.138963	3 / 14		FCAL	HFAME	44.9	44	0.0691	30.6591
2407	49	1769																													FCAL	HFAME	51.5	99	0.0732	28.2727
2407	50	1771	UK280247401771	5	198	4	40.1	1.19498	0.0298	1.45162	0.0362	2.6466	1.21477	49	10	0 / 7	60	-0.0152868	40.7225	0.0113056	0.0294669	1.19996	0.0808681	0.0334916	1.36386	2.56383	0.0687849	0.526785	1 / 8		FCAL	HFUKE	60.8	82	0.0705	26.7412
2407	51	1773	UK280247601773	5	291	4	30.8	0.847	0.0275	0.9394	0.0305	1.7864	1.10909	140	9	4 / 10	114	-0.102282	34.3092	-0.0245038	0.0281908	0.967204	-0.0628257	0.0325446	1.11658	2.08379	-0.0392846	0.132508	8 / 12		FCAL	HFUKE	55.2	79	0.066	20.019
2407	52	1774	UK280247701774	5	96	1	30.6	0.78642	0.0257	0.94248	0.0308	1.7289	1.19844	174	10	0 / 4	57	-0.185349	37.5621	-0.000993679	0.0257256	0.966307	-0.0269564	0.0316533	1.18896	2.15527	-0.0259885	-0.276728	4 / 12		FCAL	HFUKE	63.6	53	0.058	27.3361
2407	53	1777	UK280247301777	5	259	1	15	0.6585	0.0439	0.7965	0.0531	1.455	1.20957	229	4	1 / 8	90	-0.436801	26.6336	0.304746	0.0336464	0.896123	0.278809	0.041523	1.10591	2.00203	-0.019879	-0.49242	0 / 12		FCAL	HFUKE	45.7	68	0.0565	8.79631
2407	54	1780	UK280247601780	5	221	4	24.7	0.7904	0.032	1.02258	0.0414	1.81298	1.29375	103	10	0 / 8	72	-0.318291	36.2325	0.000124114	0.031996	1.15929	0.185018	0.0349362	1.26582	2.42512	0.18487	-0.240213	0 / 8		DNS	HFUKE	49.2	106	0.097	20.0427
2407	55	1781	UK280247701781	5	289	4	13.8	0.46782	0.0339	0.59064	0.0428	1.05846	1.26254	807	4	1 / 10	67	-0.499608	27.5784	0.0419184	0.0325361	0.897294	-0.0432179	0.0447333	1.23367	2.13097	-0.0817111	-0.495237	7 / 12		FCAL	HFAME	64.2	39	0.0734	23.5439
2407	56	1787	UK280247601787	5	131	4	43.9	1.25554	0.0286	1.40919	0.0321	2.66473	1.12238	73	10	0 / 4	57	-0.010174	44.3512	-0.012083	0.0289498	1.28396	-0.0533146	0.0339078	1.50385	2.78781	-0.0417358	0.518649	0 / 11		FCAL	HFITA	50.2	170	0.0767	27.9146
2407	57	1788	UK280247701788	5	78	2	55.6	1.43448	0.0258	1.53456	0.0276	2.96904	1.06977	8	10	0 / 3	61	0.065899	52.1625	-0.00926981	0.0260414	1.35838	-0.0581638	0.0293045	1.52859	2.88698	-0.0493514	0.0924588	0 / 12		FCAL	HFUKE	48	103	0.0607	10.772
2407	58	1789	UK280247101789	5	107	3	35.2	0.99264	0.0282	1.17568	0.0334	2.16832	1.1844	3661	6	3 / 3	137	-0.0603948	37.4625	-0.0231359	0.0288679	1.08146	-0.00641064	0.0336155	1.25932	2.34079	0.0171215	-0.153291	0 / 11		FCAL	HFUKE	61.7	50	0.0534	8.89269
2407	59	1792	UK280247401792	5	91	3	45.7	1.24761	0.0273	1.58122	0.0346	2.82883	1.2674	250	6	3 / 3	62	-0.139931	53.1353	-0.0365709	0.0283363	1.50566	0.00246789	0.0345148	1.83396	3.33961	0.0405206	0.543691	0 / 11		FCAL	HFUKE	43.6	79	0.0616	7.3428
2407	60	1795	UK280247701795	5	327	3	35.7	1.15668	0.0324	1.26021	0.0353	2.41689	1.08951	321	6	4 / 11	57	0.159343	30.7933	-0.0240232	0.0331975	1.02226	-0.088257	0.0387171	1.19223	2.21449	-0.0658148	0.375457	3 / 10		FCAL	HFUKE	55.1	35	0.0619	9.62108
2407	61	1799	UK280247401799	5	297	4	23.2	0.76328	0.0329	1.05792	0.0456	1.8212	1.38602	116	9	1 / 10	66	-0.184798	28.4592	-0.011022	0.0332667	0.946743	-0.00200461	0.0456916	1.30035	2.24709	0.00911783	-0.133351	5 / 11		FCAL	HFAME	53.7	54	0.0677	33.1814
2407	62	1801	UK280247601801	5	241	4	40	1.368	0.0342	1.476	0.0369	2.844	1.07895	26	10	0 / 8	94	0.0259929	38.9866	0.0725082	0.0318879	1.2432	0.0663465	0.0346041	1.3491	2.5923	-0.00574515	-0.264288	0 / 11		FCAL	HFUKE	49	115	0.0785	29.6316
2407	63	1806	UK280247401806	5	84	1	27.3	0.73983	0.0271	0.91728	0.0336	1.65711	1.23985	25	10	0 / 3	48	-0.26865	37.3282	0.0130739	0.0267503	0.998541	0.008783	0.0333075	1.24331	2.24185	-0.00423557	-0.365396	4 / 9		FCAL	HFAME	66.4	88	0.0711	26.4619
2407	64	1809	UK280247701809	5	23	1	42.5	1.20275	0.0283	1.462	0.0344	2.66475	1.21555	268	3	1 / 1	53	-0.0877293	46.587	-0.028723	0.0291369	1.3574	0.0850593	0.0317033	1.47697	2.83437	0.117147	0.298739	3 / 10		FCAL	HFUKE	48.8	56	0.0607	6.9343
2407	65	1820	UK280247401820	5	182	1	35.2	1.06304	0.0302	1.31648	0.0374	2.37952	1.23841	127	9	1 / 5	48	-0.0744434	38.0312	0.0158901	0.0297276	1.13058	0.0678201	0.0350246	1.33203	2.4626	0.0511177	-0.00306082	0 / 9		FCAL	HFAME	42.5	23	0.0627	2.66475
2407	66	1828	UK280247501828	6	11	2	37.4	1.2716	0.034	1.5708	0.042	2.8424	1.23529	62	8	0 / 1	0	-0.0898389	41.0916	0.105913	0.0307438	1.26331	0.132295	0.0370928	1.52421	2.78752	0.0238554	-0.325952	0 / 9		DNS	HFUKE	48.1	91	0.0676	13.9427
2407	67	1834	UK280247401834	5	200	4	42.6	1.2567	0.0295	1.45266	0.0341	2.70936	1.15593	46	10	0 / 7	49	0.019401	41.7893	0.0192443	0.028943	1.20951	0.0223777	0.0333536	1.39382	2.60333	0.00307419	0.0583314	1 / 10		FCAL	HFUKE	37.4	11	0.076	2.8424
2407	68	1838	UK280247101838	5	143	3	44.5	1.17925	0.0265	1.52635	0.0343	2.7056	1.29434	36	10	0 / 5	101	0.127092	39.4821	0.00871502	0.0262711	1.03724	0.0591388	0.0323848	1.27862	2.31586	0.0499882	0.111167	7 / 11		FCAL	HFAME	59.2	47	0.0636	21.7303
2407	69	1839	UK280247201839	5	278	4	22.4	0.60256	0.0269	1.02368	0.0457	1.62624	1.69888	157	10	0 / 9	64	-0.353623	34.6547	-0.0627826	0.028702	0.994658	0.424603	0.0320791	1.11169	2.10635	0.520034	-0.203898	2 / 11		FCAL	HFUKE	49.7	87	0.0608	12.3183
2407	70	1840	UK280247301840	5	201	4	38.8	1.2028	0.031	1.41232	0.0364	2.61512	1.17419	422	6	5 / 7	48	0.0444529	37.1486	0.0302377	0.0300901	1.11781	0.0938728	0.0332763	1.23617	2.35398	0.0617673	0.1545	1 / 8		FCAL	HFUKE	63.4	40	0.0726	24.4627
2407	71	1841	UK280247401841	5	232	4	42	1.1928	0.0284	1.4406	0.0343	2.6334	1.20775	208	6	4 / 8	61	0.110904	37.807	-0.022951	0.0290671	1.09894	-0.0257853	0.0352078	1.3311	2.43005	-0.00290096	0.423577	3 / 9		FCAL	HFUKE	51	48	0.0674	19.2504
2407	72	1847	UK280247301847	5	225	4	39.5	1.27585	0.0323	1.47335	0.0373	2.7492	1.1548	817	6	6 / 7	47	0.08166	36.5179	0.00863811	0.0320234	1.16943	0.0356671	0.0360154	1.31521	2.48464	0.0267975	-0.30776	6 / 10		FCAL	HFUKE	51.8	141	0.0627	23.7397
2407	73	1849	UK280247501849	5	190	1	38.8	1.05924	0.0273	1.43948	0.0371	2.49872	1.35897	54	10	0 / 7	89	-0.0673813	41.6033	-0.0611271	0.0290774	1.20972	0.0965031	0.0338348	1.40764	2.61736	0.167893	0.308529	2 / 11		FCAL	HFDUT	64	72	0.0696	21.9528
2407	74	1852																													DNS	HFUKE	54.7	99	0.0644	20.9512
2407	75	1856	UK280247501856	5	193	4	33.2	0.74036	0.0223	1.20184	0.0362	1.9422	1.62332	166	10	0 / 7	56	0.00174666	33.1421	-0.182608	0.0272819	0.90418	0.0164668	0.0356136	1.18031	2.08449	0.243549	-0.140124	4 / 8		FCAL	HFUKE	46.3	74	0.0585	17.2256
2407	76	1857	UK280247601857	5	193	4	46.8	1.36656	0.0292	1.48356	0.0317	2.85012	1.08562	768	6	6 / 7	56	0.187386	39.4143	0.00185351	0.029146	1.14877	-0.0423182	0.0331008	1.30464	2.45341	-0.0440899	0.40046	8 / 9		FCAL	HFUKE	48.4	102	0.0609	19.5295
2407	77	1858	UK280247701858	5	24	2	32.5	1.09525	0.0337	1.13425	0.0349	2.2295	1.03561	65	8	0 / 1	45	-0.222831	41.8185	0.152618	0.0292378	1.22268	0.0354726	0.0337044	1.40947	2.63215	-0.101635	-0.113908	0 / 9		FCAL	HFUKE	32.5	24	0.0686	2.2295
2407	78	1862	UK280247401862	5	23	2	44	1.2672	0.0288	1.3596	0.0309	2.6268	1.07292	70	8	0 / 1	53	-0.125391	50.3082	0.0486131	0.0274648	1.38171	-0.133508	0.035661	1.79404	3.17575	-0.173678	0.126645	1 / 12		FCAL	HFUKE	44	23	0.0597	2.6268
2407	79	1863	UK280247501863	5	155	3	33.3	1.02897	0.0309	1.12554	0.0338	2.15451	1.09385	245	6	2 / 5	61	-0.0400937	34.6909	-0.0313643	0.0319005	1.10666	-0.0364437	0.0350784	1.2169	2.32356	-0.00524367	0.448131	0 / 12		FCAL	HFUKE	39.8	127	0.0647	11.5434
2407	80	1866	UK280247101866	5	273	4	25.1	0.78312	0.0312	0.89356	0.0356	1.67668	1.14103	242	6	6 / 9	55	-0.0702921	26.9977	-0.0332642	0.0322735	0.871313	0.0151094	0.0350701	0.946813	1.81813	0.0500381	-0.119451	1 / 9		FCAL	HFUKE	47.3	91	0.0668	21.0529
2407	81	1868	UK280247301868	5	138	5	30.8	0.84084	0.0273	0.82236	0.0267	1.6632	0.978022	361	4	1 / 5	57	-0.270665	42.2303	-0.035772	0.0283128	1.19566	-0.197219	0.0332594	1.40455	2.60021	-0.167436	0.165243	3 / 9		FCAL	HFUKE	52	19	0.054	13.8475
2407	82	1872	UK280247701872	5	70	2	40.4	1.14332	0.0283	1.47056	0.0364	2.61388	1.28622	16	10	0 / 3	169	0.010319	39.9874	0.00695696	0.0281045	1.12382	-0.00834202	0.0367062	1.46778	2.59161	-0.0151934	-0.0240401	3 / 8		FCAL	HFAME	42.9	42	0.0647	7.57871
2407	83	1873	UK280247101873	4	315	4	27.6	0.79764	0.0289	1.06812	0.0387	1.86576	1.3391	808	6	6 / 11	62	-0.122084	31.4381	-0.015314	0.0293494	0.92269	0.0168294	0.0380595	1.19652	2.11921	0.0326431	0.0814978	9 / 15		FCAL	HFUKE	52.8	42	0.0676	31.0065
2407	84	1875	UK280247301875	5	220	4	21	0.6363	0.0303	0.7329	0.0349	1.3692	1.15182	157	10	0 / 8	52	-0.396625	34.8042	0.0272501	0.0294962	1.02659	0.0506569	0.0332173	1.1561	2.1827	0.0227858	-0.360538	2 / 10		FCAL	HFAME	60.3	67	0.0652	21.9894
2407	85	1878	UK280247601878	4	352	4	23.4	0.7488	0.032	0.80262	0.0343	1.55142	1.07187	166	10	0 / 12	46	-0.0468083	24.5491	-0.0691068	0.0343756	0.84389	-0.1551	0.0405965	0.996607	1.8405	-0.0923765	-0.0658677	1 / 10		FCAL	HFUKE	47.3	79	0.0663	30.2245
2407	86	1879	UK280247701879	4	331	4	33.6	1.1424	0.034	1.47504	0.0439	2.61744	1.29118	107	10	0 / 11	53	0.190878	28.2145	-0.0666043	0.0364261	1.02774	-0.0176817	0.0446902	1.26091	2.28866	0.0524135	0.208834	1 / 16		FCAL	HFAME	49.7	30	0.0779	34.5025
2407	87	1880	UK280247101880	5	59	11	61.6	1.52768	0.0248	1.82952	0.0297	3.3572	1.19758	18	10	0 / 2	59	-0.0156611	62.5801	-0.00409219	0.0249019	1.55836	0.0079076	0.029467	1.84405	3.40241	0.012049	0.414018	2 / 12		FCAL	HFUKE	63.9	31	0.0545	7.07618
2407	88	1887	UK280247101887	5	99	2									7	0 / 2	40		0									0.320175	7 / 9
2407	89	1889	UK280247301889	4	232	4	41.5	1.18275	0.0285	1.27405	0.0307	2.4568	1.07719	232	6	7 / 8	54	-0.00397979	41.6658	0.00115369	0.0284672	1.18611	-0.0450055	0.0321468	1.33942	2.52553	-0.046106	0.489872	1 / 11		FCAL	HFAME	67.7	50	0.0592	24.5045
2407	90	1894	UK280247101894	4	345	4	31	0.961	0.031	1.2183	0.0393	2.1793	1.26774	548	6	5 / 11	60	0.247009	24.8595	-0.107936	0.0347509	0.863888	0.0777694	0.0364642	0.906481	1.77037	0.208175	0.0909898	35 / 53		FCAL	HFAME	46.1	163	0.0703	27.6069
2407	91	1898	UK280247501898	5	9	2	46.2	1.4091	0.0305	1.65858	0.0359	3.06768	1.17705	52	8	0 / 1	53	0.29412	35.6999	-0.0176945	0.0310494	1.10846	-0.116885	0.0406516	1.45126	2.55972	-0.100977	0.188558	6 / 10		FCAL	HFAME	46.2	9	0.0664	3.06768
2407	92	1903	UK280247301903	4	306	4	25.4	0.7874	0.031	1.06934	0.0421	1.85674	1.35807	256	6	2 / 10	57	-0.155218	30.0669	-0.123494	0.0353677	1.0634	-0.085035	0.0460127	1.38346	2.44686	0.0438774	-0.028284	3 / 47		FCAL	HFAME	50.5	153	0.0731	31.86
2407	93	1904	UK280247401904	5	76	3	45.1	1.36653	0.0303	1.65968	0.0368	3.02621	1.21452	21	10	0 / 3	99	0.000562371	45.0746	0.00322376	0.0302026	1.36137	0.0235661	0.0359527	1.62056	2.98193	0.020277	0.0470668	1 / 10		FCAL	HFUKE	50.4	48	0.0671	9.1559
2407	94	1911	UK280247401911	4	134	4	39.9	1.29675	0.0325	1.43241	0.0359	2.72916	1.10462		7	1 / 3	47	0.0114483	39.4484	0.146343	0.028351	1.1184	0.246461	0.0288015	1.13617	2.25458	0.0873371	0.00863719	0 / 12		FCAL	HFUKE	51.9	78	0.0684	9.8073
2407	95	1913	UK280247601913	4	50	11	44.2	1.29506	0.0293	1.96248	0.0444	3.25754	1.51536	791	6	2 / 2	54	0.0268308	43.0451	-0.0360124	0.0303946	1.30834	0.0127848	0.0438395	1.88708	3.19541	0.0506202	-0.186516	0 / 12		FCAL	HFAME	47.6	22	0.0737	6.88466
2407	96	1920	UK280247601920	4	314	3	37.1	1.19833	0.0323	1.29108	0.0348	2.48941	1.0774	679	6	7 / 11	78	0.117186	33.2084	-0.0224064	0.0330403	1.09722	-0.141733	0.0405468	1.3465	2.44371	-0.122061	0.0802288	0 / 13		FCAL	HFUKE	55.2	76	0.0671	36.0504
2407	97	1924	UK280247301924	4	70	3	50.9	1.30813	0.0257	1.49646	0.0294	2.80459	1.14397	2087	4	1 / 2	55	0.163554	43.7453	-0.0946132	0.0283857	1.24174	-0.188404	0.0362249	1.58467	2.82641	-0.103592	0.165382	5 / 40		FCAL	HFAME	62.5	42	0.0551	7.34834
2407	98	1925	UK280247401925	4	198	4	44.4	1.14108	0.0257	1.38528	0.0312	2.52636	1.21401	2574	6	7 / 7	123	0.206713	36.7942	-0.156295	0.0304609	1.12078	-0.150141	0.036712	1.35079	2.47157	0.0072944	0.29205	22 / 57		FCAL	HFAME	51.4	16	0.0569	20.2788
2407	99	1930	UK280247201930	4	17	2	48.1	1.37566	0.0286	1.54882	0.0322	2.92448	1.12587	65	8	0 / 1	52	0.0180232	47.2484	-0.0269014	0.0293907	1.38866	-0.0213088	0.0329011	1.55452	2.94319	0.00574727	0.425102	5 / 20		FCAL	HFUKE	48.1	17	0.0608	2.92448
2407	100	1931	UK280247301931	4	252	4	27.8	0.8757	0.0315	1.03972	0.0374	1.91542	1.1873	190	9	3 / 9	62	-0.144214	32.4847	0.0135688	0.0310783	1.00957	0.0489688	0.0356541	1.15821	2.16778	0.0349261	-0.106868	3 / 9		FCAL	HFAME	55.1	99	0.0689	24.8904
2407	101	1932	UK280247401932	4	356	1	19.3	0.62146	0.0322	0.54812	0.0284	1.16958	0.881988	3233	6	11 / 12	56	-0.218609	24.6995	-0.0535303	0.0340212	0.840307	-0.23209	0.0369835	0.913476	1.75378	-0.188659	-0.155149	28 / 39		FCAL	HFAME	57.9	83	0.0606	28.4277
2407	102	1935	UK280247701935	4	195	4	35.7	1.12098	0.0314	1.49583	0.0419	2.61681	1.33439	159	9	5 / 7	49	-0.0088387	36.0184	0.0152604	0.030928	1.11398	0.124332	0.0372666	1.34228	2.45626	0.107432	-0.0977262	0 / 11		FCAL	HFUKE	50.6	104	0.0733	20.4385
2407	103	1937	UK280247201937	4	255	1	39.9	1.21695	0.0305	1.25286	0.0314	2.46981	1.02951	96	10	0 / 8	59	0.186733	33.6217	-0.00675341	0.0307074	1.03243	-0.10937	0.035256	1.18537	2.2178	-0.103315	0.374365	3 / 16		FCAL	HFITA	53.4	45	0.0619	24.8758
2407	104	1940	UK280247501940	4	293	4	35	1.1795	0.0337	1.477	0.0422	2.6565	1.25223	88	9	1 / 10	63	0.147622	30.4978	-0.0765116	0.0364921	1.11293	-0.0476507	0.0443115	1.3514	2.46433	0.0312521	0.893545	24 / 40		FCAL	HFUKE	48.7	55	0.0759	32.3875
2407	105	1941	UK280247601941	5	94	3	43	1.2771	0.0297	1.7458	0.0406	3.0229	1.367	17	10	0 / 3	52	-0.0129172	43.5627	-0.00563378	0.0298683	1.30114	0.0509973	0.03863	1.68283	2.98397	0.0569518	-0.198413	0 / 10		FCAL	HFAME	51.3	66	0.0703	9.88893
2407	106	1945	UK280247301945	5	194	3	44.2	1.326	0.03	1.57352	0.0356	2.89952	1.18667	384	6	5 / 7	55	-0.0604893	47.0458	-0.00983828	0.0302981	1.4254	-0.0342522	0.0368626	1.73423	3.15963	-0.0246566	0.67965	5 / 9		FCAL	HFAME	60.1	41	0.0656	25.2305
2407	107	1951	UK280247201951	4	253	4	17.9	0.6444	0.036	0.80013	0.0447	1.44453	1.24167	241	5	5 / 9	61	-0.196657	22.2819	0.0236475	0.0351684	0.783618	0.00870793	0.0443141	0.987402	1.77102	-0.0145944	-0.421441	0 / 9		FCAL	HFITA	39.2	43	0.0807	20.4938
2407	108	1954	UK280247501954	4	289	1	8.3	0.249	0.03	0.18509	0.0223	0.43409	0.743333	564	6	4 / 9	81	-0.657948	24.2653	-0.102937	0.0334425	0.811492	-0.289548	0.0313885	0.761651	1.57314	-0.208025	-0.69641	10 / 53		DNS	HFAME	52	79	0.0523	18.3679
2407	109	1956	UK280247701956	4	297	4	33.9	1.03395	0.0305	1.25091	0.0369	2.28486	1.20984	458	6	6 / 10	59	0.107819	30.6007	-0.0297226	0.0314343	0.961911	-0.0906293	0.0405775	1.2417	2.20361	-0.0627724	0.143466	2 / 53		FCAL	HFUKE	49.8	59	0.0674	29.0545
2407	110	1959	UK280247301959	4	21	2	34.5	0.98325	0.0285	1.55595	0.0451	2.5392	1.58246	610	2	1 / 1	62	-0.0700746	37.0998	0.000823051	0.0284766	1.05647	0.0910589	0.041336	1.53356	2.59003	0.0901616	-0.11033	4 / 12		FCAL	HFAME	34.5	21	0.0736	2.5392
2407	111	1960	UK280247401960	5	40	2	44.3	1.1518	0.026	1.41317	0.0319	2.56497	1.22692	153	10	0 / 2	57	-0.0953539	48.9694	-0.0389557	0.0270539	1.32481	-0.0201827	0.0325571	1.5943	2.91912	0.019534	0.271156	6 / 9		FCAL	HFAME	44.3	40	0.0579	5.21664
2407	112	1963	UK280247701963	4	92	3	53.7	1.49286	0.0278	1.94394	0.0362	3.4368	1.30216	288	4	1 / 3	68	-0.0418878	56.0477	0.00634608	0.0276247	1.5483	0.0840238	0.0333941	1.87166	3.41996	0.077188	0.181391	0 / 9		FCAL	HFAME	64.5	36	0.064	10.8117
2407	113	1965	UK280247201965	4	142	4	38.3	1.22943	0.0321	1.56264	0.0408	2.79207	1.27103	74	10	0 / 5	102	-0.0217902	39.1531	0.022094	0.0314061	1.22965	-0.0288388	0.0420116	1.64488	2.87453	-0.0498319	0.170233	0 / 40		FCAL	HFAME	47.8	51	0.0729	14.7039
2407	114	1966	UK280247301966	4	172	4	35.6	0.98612	0.0277	0.8188	0.023	1.80492	0.830325	66	10	0 / 6	51	-0.109271	39.9673	-0.0508624	0.0291844	1.16642	-0.23065	0.0298954	1.19484	2.36126	-0.189422	-0.0119031	0 / 10		FCAL	HFAME	53.4	53	0.0507	16.1143
2407	115	1969	UK280247601969	4	156	4	44	1.364	0.031	1.5576	0.0354	2.9216	1.14194	96	9	1 / 5	114	0.026269	42.8738	0.0543292	0.0294026	1.2606	-0.0234733	0.0362509	1.55421	2.81481	-0.0737932	0.214418	1 / 10		FCAL	HFAME	49.5	128	0.0664	14.9995
2407	116	1970	UK280247701970	4	226	4	38.2	1.24914	0.0327	1.59676	0.0418	2.8459	1.27829	95	9	1 / 8	60	0.0358513	36.8779	0.0199959	0.032059	1.18227	0.0328733	0.0404696	1.49243	2.6747	0.0126249	-0.0998397	9 / 14		FCAL	HFAME	57.6	44	0.0745	26.615
2407	117	1973	UK280247301973	4	298	4	30.7	0.93328	0.0304	1.12669	0.0367	2.05997	1.20724	58	10	0 / 10	58	0.00172611	30.6471	-0.0523003	0.0320777	0.983088	-0.0806081	0.0399177	1.22336	2.20645	-0.02987	0.149848	0 / 10		FCAL	HFAME	53.1	60	0.0671	29.1105
2407	118	1974	UK280247401974	4	148	4	35.9	1.06623	0.0297	1.45395	0.0405	2.52018	1.36364	221	6	5 / 5	122	-0.0677093	38.5073	0.0241451	0.0289998	1.1167	0.0597544	0.0382164	1.47161	2.58832	0.0347698	0.0955782	0 / 11		FCAL	HFAME	47.8	57	0.0702	13.689
2407	119	1976	UK280247601976	4	68	1	45.1	1.16809	0.0259	1.56046	0.0346	2.72855	1.33591	104	10	0 / 3	92	-0.110021	50.6753	-0.0297068	0.026693	1.35268	0.00951279	0.034274	1.73684	3.08952	0.0404204	0.527961	9 / 14		FCAL	HFAME	50.5	40	0.0605	8.1895
2407	120	1977	UK280247701977	4	168	3	41.2	1.12064	0.0272	1.23188	0.0299	2.35252	1.09926	117	9	1 / 6	55	-0.108298	46.2038	-0.0344217	0.0281697	1.30154	-0.126308	0.0342226	1.58121	2.88276	-0.0951624	0.356455	1 / 10		FCAL	HFAME	56.4	15	0.0571	19.3226
2407	121	1979	UK280247201979	4	286	4	29	0.9976	0.0344	1.0875	0.0375	2.0851	1.09012	205	4	1 / 10	63	-0.0590934	30.8213	0.00843359	0.0341123	1.05139	0.0613186	0.0353334	1.08902	2.14041	0.052443	-0.509287	1 / 11		FCAL	HFAME	51	48	0.0719	27.9325
2407	122	1981	UK280247401981	3	301	3	42.3	1.37898	0.0326	1.75545	0.0415	3.13443	1.27301	70	9	3 / 10	55	0.18468	35.7058	-0.0247811	0.0334284	1.19359	0.0562471	0.03929	1.40288	2.59647	0.0830872	1.54629	1 / 11		FCAL	HFAME	59.6	28	0.0741	34.3221
2407	123	1982	UK280247501982	4	89	3	51.2	1.4592	0.0285	1.69984	0.0332	3.15904	1.16491	88	9	1 / 3	50	-0.117547	58.0201	-0.0354459	0.0295473	1.71434	-0.132267	0.0382606	2.21989	3.93423	-0.100379	0.648062	0 / 13		FCAL	HFAME	60.4	61	0.0617	11.6042
2407	124	1990	UK280247601990	4	169	5	40.4	1.2524	0.031	1.60388	0.0397	2.85628	1.28065	30	9	1 / 6	54	-0.0319756	41.7345	-0.0134834	0.0314237	1.31145	0.0643522	0.0372997	1.55668	2.86814	0.0788995	0.0704672	1 / 12
2407	125	1993	UK280247201993	4	332	4	37.6	1.1656	0.031	1.22576	0.0326	2.39136	1.05161	34	10	0 / 11	45	0.230574	30.5548	-0.0854889	0.0338979	1.03574	-0.116138	0.0368836	1.12697	2.16272	-0.0335145	1.27393	2 / 9		FCAL	HFAME	53.4	113	0.0707	19.4076
2407	126	1995	UK280247401995	4	311	4	38.2	1.19948	0.0314	1.50508	0.0394	2.70456	1.25478	71	10	0 / 11	60	0.131843	33.7503	-0.0399571	0.0327069	1.10387	-0.0203901	0.0402201	1.35744	2.4613	0.0203814	0.0757571	0 / 10		FCAL	HFAME	53.5	179	0.0636	32.5346
2407	127	1998	UK280247701998	4	190	4	40.2	1.2261	0.0305	1.31454	0.0327	2.54064	1.07213	128	9	1 / 7	82	-0.00282427	40.3139	-0.0359317	0.0316368	1.2754	-0.0239219	0.0335014	1.35057	2.62597	0.0124574	-0.0209564	3 / 14		FCAL	HFAME	61.9	38	0.0708	36.3809
2407	128	2003	UK280247502003	4	222	4	34.1	0.97185	0.0285	1.23783	0.0363	2.20968	1.27368	348	6	3 / 8	57	-0.0579221	36.1966	-0.0516502	0.0300522	1.08779	-0.0145235	0.036835	1.3333	2.42109	0.0391486	-0.343661	0 / 9		FCAL	HFAME	59.1	37	0.0632	21.6019
2407	129	2004	UK280247602004	4	158	3	38.7	1.18809	0.0307	1.50543	0.0389	2.69352	1.2671	49	10	0 / 6	112	-0.0545173	40.9315	0.00880804	0.0304319	1.24562	0.10535	0.0351925	1.44048	2.6861	0.095699	0.269509	0 / 10		FCAL	HFUKE	68.2	69	0.0648	25.1318
2407	130	2005	UK280247702005	4	199	4	38.9	1.31093	0.0337	1.63769	0.0421	2.94862	1.24926	1017	5	4 / 7	50	0.156933	33.6234	0.00915586	0.0333943	1.12283	0.0239603	0.0411149	1.38242	2.50525	0.01467	0.206507	0 / 10		FCAL	HFUKE	50.8	102	0.0696	17.1175
2407	131	2006	UK280247102006	4	276	4	22.9	0.6412	0.028	0.87707	0.0383	1.51827	1.36786	338	6	6 / 9	52	-0.187838	28.1963	-0.142963	0.0326707	0.921194	-0.177055	0.0465402	1.31226	2.23346	-0.039779	-0.190351	3 / 10		FCAL	HFITA	43.2	17	0.0758	20.0973
2407	132	2009	UK280247402009	4	148	3	41.7	1.23849	0.0297	1.02999	0.0247	2.26848	0.83165	912	6	4 / 4	54	-0.00965045	42.1063	0.0360651	0.0286662	1.20703	-0.0414721	0.0257687	1.08502	2.29205	-0.0748381	-0.23934	3 / 9		FCAL	HFAME	47.8	38	0.0663	25.9171
2407	133	2013	UK280247102013	4	158	4	48	1.248	0.026	1.5984	0.0333	2.8464	1.28077	33	9	2 / 6	121	0.0429587	46.0229	-0.0191938	0.0265088	1.22001	-0.0541985	0.0352082	1.62039	2.8404	-0.0356896	1.23399	1 / 11		FCAL	HFAME	60.9	92	0.0544	10.4753
2407	134	2016	UK280247402016	4	169	1	49.4	1.47212	0.0298	1.61044	0.0326	3.08256	1.09396	412	6	4 / 6	47	0.110166	44.4978	-0.0508968	0.0313981	1.39715	-0.0377244	0.033878	1.5075	2.90465	0.0138787	0.243412	9 / 9		FCAL	HFAME	51.3	130	0.0593	16.3812
2407	135	2018	UK280247602018	5	18	2	48.4	1.452	0.03	1.92148	0.0397	3.37348	1.32333	203	2	1 / 1	58	0.207805	40.0727	0.0422824	0.028783	1.15341	0.067653	0.0371844	1.49008	2.64349	0.0243412	0.136544	0 / 9		FCAL	HFAME	58.6	50	0.0624	19.3095
2407	136	2021	UK280247202021	4	169	4	36.7	1.13036	0.0308	1.3212	0.036	2.45156	1.16883	1236	6	5 / 5	47	0.0491468	34.9808	-0.0384534	0.0320317	1.1205	0.0288517	0.0349905	1.22399	2.34449	0.069997	-0.00100607	2 / 8		FCAL	HFAME	48.4	18	0.0697	3.37348
2407	137	2031	UK280247502031	4	145	4	48.7	1.43665	0.0295	2.10384	0.0432	3.54049	1.46441	53	10	0 / 5	57	0.0759151	45.2638	0.00654419	0.0293082	1.3266	0.0211604	0.0423048	1.91488	3.24148	0.0145212	-0.0895232	0 / 12		FCAL	HFITA	43.5	113	0.0668	13.0196
2407	138	2033	UK280247702033	4	175	4	36.3	1.15434	0.0318	1.42296	0.0392	2.5773	1.2327	316	4	1 / 5	48	0.0757928	33.7426	-0.00338671	0.0319081	1.07666	0.0473636	0.0374273	1.26289	2.33955	0.0509227	-0.177166	3 / 9		FCAL	HFAME	57	89	0.0727	18.3571
2407	139	2037	UK280247402037	4	184	4	43.4	1.31502	0.0303	1.51032	0.0348	2.82534	1.14851	413	6	6 / 6	60	0.0328876	42.0181	-0.0176107	0.0308432	1.29597	-0.0756327	0.0376474	1.58187	2.87784	-0.0590621	0.443985	0 / 8		FCAL	HFITA	45	84	0.071	13.7104
2407	140	2042	UK280247202042	3	445	1	22	0.7216	0.0328	0.7282	0.0331	1.4498	1.00915	441	6	9 / 15	51	0.172848	18.7578	-0.07512	0.0354641	0.665227	-0.140725	0.0385209	0.722565	1.38779	-0.0709339	0.23323	3 / 13		FCAL	HF	53.6	65	0.0651	19.0371
2407	141	2043	UK280247302043	4	106	1	43.3	1.19508	0.0276	1.62808	0.0376	2.82316	1.36232	71	10	0 / 4	61	-0.0475354	45.461	0.0286366	0.0268316	1.21979	0.0429065	0.0360531	1.63901	2.8588	0.0138726	0.183501	1 / 10		DNS	HF	45.8	144	0.0659	32.6581
2407	142	2044	UK280247402044	4	170	4	23.5	0.76845	0.0327	0.8178	0.0348	1.58625	1.06422	1133	6	6 / 6	88	-0.189909	29.0091	0.037276	0.0315249	0.914507	0.111631	0.0313054	0.908139	1.82265	0.0716831	-0.358888	1 / 8		FCAL	HFAME	53.3	50	0.0652	11.1085
2407	143	2046	UK280247602046	4	127	3	48.8	1.342	0.0275	1.01016	0.0207	2.35216	0.752727	42	10	0 / 5	48	0.0471499	46.6027	-0.0211559	0.0280944	1.30927	-0.207386	0.0261161	1.21708	2.52635	-0.190255	0.564909	2 / 10		FCAL	HFAME	38.2	51	0.0675	12.317
2407	144	2047	UK280247702047	4	125	3	41.6	1.21472	0.0292	1.40608	0.0338	2.6208	1.15753	45	9	1 / 5	63	-0.00863721	41.9624	-0.0381791	0.0303591	1.27394	-0.0598015	0.0359498	1.50854	2.78248	-0.0224806	0.0809624	0 / 9		FCAL	HFITA	51.4	36	0.0482	12.4503
2407	145	2048	UK280247102048	4	70	3	38.8	1.01656	0.0262	1.1252	0.029	2.14176	1.10687	41	10	0 / 3	55	-0.0930748	42.7819	-0.0752859	0.0283331	1.21214	-0.083197	0.0316317	1.35326	2.56541	-0.00855527	-0.070053	0 / 11		FCAL	HFUKE	51.3	34	0.063	14.6064
2407	146	2049	UK280247202049	4	52	11	45.1	1.28084	0.0284	1.62811	0.0361	2.90895	1.27113	1023	6	2 / 2	59	-0.0195024	45.9971	0.00181971	0.0283484	1.30394	0.00752526	0.0358304	1.64809	2.95203	0.00569511	-0.0594487	2 / 11		FCAL	HFUKE	48.9	42	0.0552	7.77861
2407	147	2052	UK280247502052	4	33	2	50.7	1.40946	0.0278	1.66803	0.0329	3.07749	1.18345	488	6	2 / 2	64	0.0284106	49.2994	-0.0571243	0.0294843	1.45356	-0.0537046	0.0347672	1.714	3.16756	0.0036269	0.21676	0 / 11		FCAL	HFUKE	50.3	24	0.0645	6.14324
2407	148	2053	UK280247602053	3	204	4	43	1.3459	0.0313	1.7243	0.0401	3.0702	1.28115	186	9	1 / 7	45	-0.00405334	43.175	-0.0417936	0.0326652	1.41032	-0.0307164	0.0413708	1.78618	3.1965	0.0115604	0.283425	3 / 17		FCAL	HFUKE	50.7	33	0.0607	5.69322
2407	149	2056	UK280247202056	4	79	3	43.7	1.34159	0.0307	1.73489	0.0397	3.07648	1.29316	21	10	0 / 3	53	0.114908	39.1961	-0.00700976	0.0309167	1.21181	-0.0101704	0.0401079	1.57207	2.78389	-0.00318292	-0.136787	1 / 9		FCAL	HFAME	56.2	22	0.0714	26.116
2407	150	2057	UK280247302057	4	72	11	39.5	1.19685	0.0303	1.501	0.038	2.69785	1.25412	100	10	0 / 3	103	0.00904917	39.1458	0.00514529	0.0301449	1.18005	0.018578	0.0373069	1.46041	2.64045	0.0133638	-0.0280798	2 / 10		FCAL	HFCAN	43.7	79	0.0704	8.73751
2407	151	2058	UK280247402058	3	300	3	29	0.9367	0.0323	0.9686	0.0334	1.9053	1.03406	154	9	4 / 10	56	-0.11635	32.8184	-0.0253615	0.0331405	1.08762	-0.113262	0.0376661	1.23614	2.32376	-0.0901876	-0.00595015	0 / 11		FCAL	HFCAN	39.5	72	0.0683	7.724
2407	152	2059	UK280247502059	4	41	2	47.8	1.40054	0.0293	1.58696	0.0332	2.9875	1.13311	29	10	0 / 2	63	0.0469868	45.6548	-0.0138131	0.0297104	1.35642	-0.174375	0.040212	1.83587	3.19229	-0.162811	-0.141593	3 / 12		FCAL	HFITA	59.8	147	0.0657	30.6948
2407	153	2061	UK280247702061	4	199	4	43.8	1.28334	0.0293	1.533	0.035	2.81634	1.19454	152	9	1 / 6	45	0.0850422	40.3671	-0.045341	0.0306916	1.23893	-0.0352975	0.0362806	1.46454	2.70347	0.0105206	0.646112	0 / 9		FCAL	HFUKE	47.8	41	0.0625	7.16602
2407	154	2066	UK280247502066	3	326	4	24.4	0.83692	0.0343	1.06628	0.0437	1.9032	1.27405	131	9	3 / 11	45	0.0839842	22.5096	-0.0659161	0.0367205	0.826561	-0.0242738	0.0447871	1.00814	1.8347	0.044581	-0.085535	0 / 11		FCAL	HFAME	51.6	17	0.0643	18.1083
2407	155	2070	UK280247202070	4	14	2	37.5	1.185	0.0316	1.53375	0.0409	2.71875	1.2943	159	8	0 / 1	27	-0.177094	45.5702	0.148962	0.0275031	1.25332	0.111751	0.0367888	1.67647	2.92979	-0.0323867	-0.246186	0 / 9		FCAL	HFAME	38	116	0.078	27.3753
2407	156	2073	UK280247502073	4	92	3	54.5	1.4497	0.0266	1.72765	0.0317	3.17735	1.19173	67	9	1 / 3	47	0.0289197	52.9682	0.0147073	0.0262145	1.38853	0.0185277	0.0311234	1.64855	3.03708	0.00376497	0.15872	3 / 10		FCAL	HFAME	37.5	14	0.0725	2.71875
2407	157	2074	UK280247602074	4	53	11	49	1.3867	0.0283	1.9551	0.0399	3.3418	1.40989	20	9	1 / 2	58	0.0369803	47.2526	-0.0603864	0.0301188	1.42319	-0.0273386	0.0410215	1.93837	3.36156	0.0351717	0.0787183	7 / 10		FCAL	HFAME	59.2	64	0.0583	9.5399
2407	158	2077	UK280247202077	4	51	2	40.9	1.11657	0.0273	1.12066	0.0274	2.23723	1.00366	11	10	0 / 2	60	-0.100241	45.4566	-0.0508222	0.0287617	1.30741	-0.212104	0.0347762	1.58081	2.88822	-0.169917	0.0664359	1 / 12		FCAL	HFAME	49	53	0.0682	6.57856
2407	159	2078	UK280247302078	4	44	1	55.1	1.49872	0.0272	1.67504	0.0304	3.17376	1.11765	297	4	1 / 2	95	-0.0756682	59.6106	-0.000633583	0.0272172	1.62244	-0.0683957	0.0326319	1.94521	3.56764	-0.067805	0.407411	3 / 10		FCAL	HFAME	47.4	23	0.0547	5.58367
2407	160	2081	UK280247602081	4	19	2	41.9	1.19415	0.0285	1.53773	0.0367	2.73188	1.28772	976	2	1 / 1	64	0.0491156	39.9384	-0.0995802	0.0316519	1.26413	-0.190214	0.0453206	1.81003	3.07416	-0.100657	0.00634754	1 / 9		FCAL	HFUKE	58.4	16	0.0576	6.99312
2407	161	2084	UK280247202084	4	16	2	44.2	1.27738	0.0289	1.74148	0.0394	3.01886	1.36332	609	2	1 / 1	46	0.154207	38.2947	-0.00788959	0.0291298	1.11552	0.0418227	0.0378183	1.44824	2.56376	0.0501076	0.218833	0 / 11
2407	162	2091	UK280247202091	3	327	4	22.5	0.7875	0.035	1.03725	0.0461	1.82475	1.31714	516	6	7 / 11	50	-0.213998	28.6259	0.00413164	0.034856	0.997784	0.000757268	0.0460651	1.31865	2.31644	-0.00336056	-0.0111097	1 / 10		FCAL	HFUKE	41.9	19	0.0652	2.73188
2407	163	2098	UK280247202098	3	397	4	14	0.4718	0.0337	0.5376	0.0384	1.0094	1.13947	138	10	0 / 13	50	-0.351074	21.5741	-0.05328	0.0355966	0.767965	-0.131552	0.0442168	0.953939	1.7219	-0.0826772	-0.313893	1 / 11		FCAL	HFAME	44.2	16	0.0683	3.01886
2407	164	2099	UK280247302099	3	352	4	19.3	0.61374	0.0318	0.75463	0.0391	1.36837	1.22956	119	9	5 / 12	53	-0.22135	24.7865	-0.0559928	0.0336862	0.834962	-0.060667	0.0416253	1.03174	1.86671	-0.00495137	-0.164315	3 / 12		FCAL	HFAME	58.4	54	0.0811	34.0136
2407	165	2102	UK280247602102	3	283	4	12.7	0.46101	0.0363	0.46355	0.0365	0.92456	1.00551	454	6	4 / 10	80	-0.462999	23.6499	0.0646075	0.0340971	0.806391	-0.0616835	0.0388995	0.919967	1.72636	-0.118627	-0.542714	3 / 10		FCAL	HFUKE	44.4	124	0.0721	30.6767
2407	166	2103	UK280247702103	3	259	4	35.1	1.26009	0.0359	1.60407	0.0457	2.86416	1.27298	91	9	1 / 9	83	0.039491	33.7665	0.0411485	0.0344812	1.16431	0.164098	0.0392579	1.3256	2.48991	0.11809	-0.0303882	0 / 14		FCAL	HFITA	48.3	23	0.0709	30.4088
2407	167	2107	UK280247402107	3	278	4	23	0.7383	0.0321	0.8763	0.0381	1.6146	1.18692	139	10	0 / 10	71	-0.266296	31.3478	0.00624914	0.0319007	1.00002	0.0697206	0.0356168	1.11651	2.11652	0.0630774	-0.182574	8 / 14		FCAL	HFAME	44.4	45	0.0728	22.4522
2407	168	2108	UK280247502108	3	276	4	25.9	0.86506	0.0334	1.12924	0.0436	1.9943	1.30539	58	10	0 / 9	59	-0.101667	28.8312	-0.0345019	0.0345935	0.997372	0.00624573	0.0433294	1.24924	2.24661	0.0422038	-0.263761	1 / 11		FCAL	HFAME	60.5	49	0.0816	28.6783
2407	169	2109	UK280247602109	3	320	4	27.9	0.8649	0.031	0.99045	0.0355	1.85535	1.14516	74	10	0 / 11	57	-0.0929266	30.7583	-0.0259705	0.0318266	0.978929	-0.0446501	0.0371592	1.14295	2.12188	-0.0191777	0.107974	0 / 9		FCAL	HFAME	55.1	40	0.0702	27.2936
2407	170	2110	UK280247702110	3	154	3	22.4	0.63392	0.0283	0.81312	0.0363	1.44704	1.28269	1096	6	4 / 4	118	-0.0667736	24.0027	0.00382105	0.0281923	0.676692	-0.0195073	0.0370222	0.888635	1.56533	-0.0232395	-0.292011	1 / 9		FCAL	HFITA	50.8	66	0.077	26.0657
2407	171	2116	UK280247602116	3	275	4	38.9	1.17867	0.0303	1.40818	0.0362	2.58685	1.19472	174	10	0 / 9	60	0.130824	34.3997	-0.0610322	0.0322695	1.11006	-0.106797	0.0405283	1.39416	2.50422	-0.0487396	0.300615	1 / 12		FCAL	HFAME	53.1	47	0.0665	31.1692
2407	172	2127	UK280247302127	3	55	3	63.8	1.6588	0.026	2.24576	0.0352	3.90456	1.35385	18	10	0 / 2	49	0.0814976	58.9923	-0.0141663	0.0263736	1.55584	0.0716116	0.0328477	1.93776	3.4936	0.0870104	0.398849	4 / 13		FCAL	HFUKE	27.9	98	0.0646	6.51884
2407	173	2129	UK280247502129	3	234	4	29.3	0.90244	0.0308	1.06945	0.0365	1.97189	1.18507	155	10	0 / 8	115	-0.0192609	29.8754	0.00468444	0.0306564	0.915873	0.00378714	0.0363623	1.08634	2.00221	-0.000893072	-0.53354	1 / 9		FCAL	HFCAN	54.1	93	0.0665	29.0378
2407	174	2132	UK280247102132	3	331	2									7	2 / 10	53		0									-0.404672	0 / 10		FCAL	HFAME	63.8	55	0.0612	7.28586
2407	175	2133	UK280247202133	3	219	4	40.2	1.17384	0.0292	1.15374	0.0287	2.32758	0.982877	144	10	0 / 8	67	0.529736	26.2791	0.00654349	0.0290102	0.76236	-0.01997	0.0292848	0.769577	1.53194	-0.0263412	0.40391	5 / 11		FCAL	HFDUT	54	52	0.0673	20.6002
2407	176	2134	UK280247302134	3	170	4	37.8	1.16424	0.0308	1.3986	0.037	2.56284	1.2013	67	9	1 / 6	53	0.018706	37.1059	-0.0332789	0.0318603	1.1822	-0.0736135	0.0399401	1.48201	2.66422	-0.0417232	0.0431439	0 / 9
2407	177	2136	UK280247502136	3	261	4	23.7	0.80817	0.0341	1.09494	0.0462	1.90311	1.35484	74	10	0 / 9	60	-0.0499879	24.9471	0.00623762	0.0338886	0.845421	0.0448815	0.0442155	1.10305	1.94847	0.0384043	-0.427953	0 / 10		FCAL	HFAME	40.2	219	0.0579	13.6344
2407	178	2137	UK280247602137	3	245	4	23	0.6716	0.0292	0.9568	0.0416	1.6284	1.42466	58	10	0 / 9	55	-0.0775799	24.9344	-0.0591	0.0310341	0.773818	-0.0775473	0.0450972	1.12447	1.89829	-0.0196059	-0.455072	4 / 12		FCAL	HFUKE	46.3	79	0.0678	17.7542
2407	179	2140	UK280247202140	3	243	4	33.2	1.15204	0.0347	1.49068	0.0449	2.64272	1.29395	48	9	1 / 9	57	0.173823	28.2836	-0.0692965	0.0372836	1.05452	-0.0345756	0.046508	1.31542	2.36993	0.037306	-0.0378689	0 / 11		FCAL	HFAME	43.8	23	0.0803	22.8804
2407	180	2143	UK280247502143	3	281	4	19.7	0.62252	0.0316	0.7289	0.037	1.35142	1.17089	263	5	2 / 10	68	-0.417007	33.7911	-0.0160399	0.0321151	1.08521	-0.0901076	0.0406642	1.37409	2.45929	-0.075275	-0.294362	0 / 10		FCAL	HFGER	41.6	35	0.0708	21.9873
2407	181	2144	UK280247602144	3	197	3	35.5	1.136	0.032	1.3916	0.0392	2.5276	1.225	42	10	0 / 7	52	-0.0625442	37.8685	-0.0103293	0.032334	1.22444	0.0114738	0.0387553	1.4676	2.69204	0.0220308	0.171776	0 / 10		FCAL	HFUKE	43.4	33	0.0796	26.3719
2407	182	2145	UK280247702145	3	215	4	41.8	1.37104	0.0328	1.41284	0.0338	2.78388	1.03049	136	9	4 / 8	57	0.0522236	39.7254	0.0301633	0.0318396	1.26484	-0.0233891	0.0346095	1.37488	2.63972	-0.0519843	0.155857	0 / 11		FCAL	HFUKE	61.5	99	0.0686	31.9009
2407	183	2147	UK280247202147	2	634	1	27	0.8748	0.0324	1.1934	0.0442	2.0682	1.3642	184	9	1 / 21	44	0.91507	14.0987	-0.247249	0.0430421	0.606838	-0.0535915	0.0467029	0.65845	1.26529	0.257266	1.34743	0 / 9		FCAL	HFAME	54.1	44	0.0712	21.6787
2407	184	2148	UK280247302148	3	96	3	50.5	1.53015	0.0303	1.8685	0.037	3.39865	1.22112	42	10	0 / 3	57	-0.015312	51.2853	0.0162465	0.0298156	1.5291	0.108278	0.0333851	1.71217	3.24127	0.0905596	0.309872	1 / 13		FCAL	HFUKE	54.9	62	0.0666	25.2492
2407	185	2149	UK280247402149	3	185	3	28.2	0.8601	0.0305	0.98982	0.0351	1.84992	1.15082	50	10	0 / 6	59	-0.0376003	29.3018	-0.0692385	0.0327689	0.960185	-0.113983	0.0396155	1.1608	2.12099	-0.0480731	-0.221994	0 / 8		DNS	HFAME	44.4	151	0.0766	48.3343
2407	186	2150	UK280247502150	3	297	4	22.2	0.7104	0.032	0.7992	0.036	1.5096	1.125	92	10	0 / 10	59	-0.261652	30.0671	-0.0755171	0.0346139	1.04074	-0.082546	0.039239	1.1798	2.22054	-0.00760315	-0.170707	0 / 9		FCAL	HFUKE	56	40	0.0673	9.60548
2407	187	2153	UK280247102153	3	306	4	31.6	0.98592	0.0312	1.28928	0.0408	2.2752	1.30769	40	9	1 / 11	57	0.157584	27.2982	-0.111697	0.0351232	0.958801	-0.0264642	0.0419091	1.14404	2.10284	0.0959507	0.208906	0 / 9		FCAL	HFAME	39.3	32	0.0656	14.3455
2407	188	2154	UK280247202154	3	154	4	44.9	1.31108	0.0292	1.51762	0.0338	2.8287	1.15753	777	4	1 / 5	90	0.057966	42.4399	-0.0100307	0.0294959	1.2518	-0.0902358	0.0371525	1.57675	2.82855	-0.0810177	0.25481	0 / 12		FCAL	HFITA	52.3	87	0.068	29.2698
2407	189	2156	UK280247402156	3	227	4	38.2	1.19566	0.0313	1.21476	0.0318	2.41042	1.01597	111	9	1 / 8	59	-0.0374037	39.6843	0.00552233	0.0311281	1.2353	-0.0557907	0.033679	1.33653	2.57183	-0.0609764	0.422601	0 / 11		FCAL	HFAME	44.1	68	0.072	30.7996
2407	190	2157	UK280247502157	3	113	3	48.3	1.40553	0.0291	1.41036	0.0292	2.81589	1.00344	18	9	1 / 4	47	-0.0694992	51.9075	0.00361058	0.0289953	1.50507	-0.0735808	0.0315192	1.63608	3.14116	-0.0769136	0.57385	1 / 11		FCAL	HFUKE	52.3	126	0.063	15.3724
2407	191	2158	UK280247602158	3	205	4	34.1	1.19009	0.0349	1.32308	0.0388	2.51317	1.11175	60	10	0 / 7	53	-0.0692647	36.6377	-0.0105193	0.035271	1.29225	0.000411776	0.038784	1.42096	2.71321	0.0110472	0.0977242	1 / 12		FCAL	HFUKE	56.5	45	0.0631	24.6847
2407	192	2159	UK280247702159	3	226	3	43.4	1.39748	0.0322	1.65354	0.0381	3.05102	1.18323	64	9	1 / 8	60	0.120564	38.7305	0.0295013	0.0312773	1.21138	-0.0506372	0.0401322	1.55434	2.76572	-0.0778421	0.343369	2 / 12		FCAL	HFUKE	58.7	85	0.0583	12.4796
2407	193	2161	UK280247202161	3	177	4	38.1	1.2954	0.034	1.40208	0.0368	2.69748	1.08235	130	9	2 / 6	53	0.0456432	36.4369	0.0298922	0.0330132	1.2029	-0.0404501	0.0383513	1.3974	2.6003	-0.0683007	0.437823	1 / 10		FCAL	HFAME	61.5	52	0.0737	22.1057
2407	194	2164	UK280247502164	3	129	4	47.4	1.39356	0.0294	1.38882	0.0293	2.78238	0.996599	25	10	0 / 5	115	-0.00452264	47.6153	-0.0115181	0.0297426	1.4162	-0.159176	0.0348468	1.65924	3.07545	-0.149379	0.435822	0 / 12		FCAL	HFGER	54.6	73	0.0703	26.6836
2407	195	2165	UK280247602165	3	258	4	30.8	0.98252	0.0319	1.43836	0.0467	2.42088	1.46395	65	10	0 / 9	49	0.0197849	30.2024	-0.0213051	0.0325944	0.984432	0.0617525	0.0439839	1.32842	2.31285	0.0848655	-0.253234	0 / 10		FCAL	HFUKE	43	86	0.0708	16.3335
2407	196	2168	UK280247202168	3	168	4	33.1	1.03272	0.0312	1.24787	0.0377	2.28059	1.20833	30	9	2 / 6	55	-0.0912131	36.4222	0.024336	0.0304588	1.10937	0.028425	0.036658	1.33516	2.44454	0.0039919	0.0649364	0 / 10		FCAL	HFUKE	54.7	101	0.0587	15.7512
2407	197	2170	UK280247402170	3	138	3	51	1.3821	0.0271	1.2138	0.0238	2.5959	0.878229	33	9	1 / 4	57	0.0567422	48.2615	0.0497616	0.0258154	1.24589	0.0317795	0.0230669	1.11325	2.35914	-0.0171296	0.387194	0 / 13		FCAL	HFITA	49.3	105	0.0786	27.1244
2407	198	2174	UK280247102174	3	75	3	39.5	1.1771	0.0298	1.65505	0.0419	2.83215	1.40604	57	10	0 / 3	169	-0.0939035	43.5936	-0.00836153	0.0300513	1.31004	0.0995866	0.0381052	1.66114	2.97119	0.108858	0.0550319	0 / 10		FCAL	HFAME	54.9	15	0.0689	16.0683
2407	199	2179	UK280247602179	3	143	4	34.1	1.17304	0.0344	1.43561	0.0421	2.60865	1.22384	64	10	0 / 5	45	0.0452067	32.6251	0.0242337	0.0335861	1.09575	0.00747354	0.0417877	1.36333	2.45908	-0.0163637	-0.194685	0 / 9		FCAL	HFITA	52.4	110	0.0509	10.2958
2407	200	2180	UK280247702180	2	616	1	15.8	0.55458	0.0351	0.65254	0.0413	1.20712	1.17664	192	9	12 / 20	55	-0.00493212	15.8783	-0.149545	0.041272	0.65533	-0.189353	0.0509469	0.808952	1.46428	-0.0468081	0.0492188	6 / 10		FCAL	HFUKE	36.8	4	0.077	2.8336
2407	201	2181	UK280247102181	3	236	5	33.2	1.08232	0.0326	1.39108	0.0419	2.4734	1.28528	23	9	1 / 8	57	0.00143129	33.1525	-0.00036257	0.0326118	1.08116	0.228098	0.0341178	1.13109	2.21226	0.228543	0.251519	0 / 10		FCAL	HFCAN	46.4	47	0.0717	8.73548
2407	202	2182	UK280247202182	3	263	4	28.8	0.83232	0.0289	1.03392	0.0359	1.86624	1.24221	144	10	0 / 9	51	-0.141502	33.547	0.00638948	0.0287165	0.963352	0.111558	0.032297	1.08347	2.04682	0.104501	-0.0153946	1 / 9		FCAL	HFAME	40.9	24	0.0765	13.3888
2407	203	2184	UK280247402184	3	299	4	31.4	1.01736	0.0324	1.37846	0.0439	2.39582	1.35494	27	10	0 / 9	57	0.0356629	30.3188	-0.069783	0.0348306	1.05602	0.0680789	0.0411018	1.24616	2.30218	0.148204	0.179179	0 / 9		FCAL	HFAME	52.2	98	0.0764	44.6252
2407	204	2185	UK280247502185	3	95	2	59.1	1.66071	0.0281	1.37703	0.0233	3.03774	0.829181	31	10	0 / 3	58	0.0288566	57.4424	-0.0190029	0.0286443	1.6454	-0.166458	0.027953	1.60569	3.25109	-0.150312	0.279454	2 / 13		FCAL	HFUKE	45	54	0.0745	21.3889
2407	205	2186	UK280247602186	3	244	4	35.3	1.0943	0.031	1.19314	0.0338	2.28744	1.09032	50	9	1 / 8	63	0.0749726	32.8381	-0.0218582	0.0316927	1.04073	-0.0320256	0.0349183	1.14665	2.18738	-0.0103946	-0.0137637	0 / 9		FCAL	HFUKE	51.8	144	0.0648	23.537
2407	206	2191	UK280247402191	3	97	3	54.2	1.42546	0.0263	1.5989	0.0295	3.02436	1.12167	76	9	1 / 4	49	0.0533122	51.4567	-0.0053051	0.0264403	1.36053	-0.0589266	0.0313472	1.61302	2.97355	-0.0539074	0.314982	0 / 12		FCAL	HFUKE	50.2	26	0.0763	26.7708
2407	207	2193	UK280247602193	3	103	1	50.4	1.36584	0.0271	1.35576	0.0269	2.7216	0.99262	31	10	0 / 4	64	0.0336529	48.7591	-0.0196849	0.0276442	1.3479	-0.0704748	0.0289395	1.41107	2.75897	-0.0518099	0.34621	11 / 13		FCAL	HFUKE	66.1	67	0.0514	10.3192
2407	208	2199	UK280247502199	3	222	4	34.7	1.16245	0.0335	0.87444	0.0252	2.03689	0.752239	62	10	0 / 8	57	0.0246238	33.8661	0.0594798	0.0316193	1.07082	-0.104797	0.02815	0.953332	2.02415	-0.155054	-0.163423	0 / 9		FCAL	HFAME	57.5	91	0.0648	24.5958
2407	209	2201	UK280247702201	3	169	4	40.4	1.22008	0.0302	1.37764	0.0341	2.59772	1.12914	34	10	0 / 6	74	0.066708	37.8735	-0.0257189	0.0309972	1.17397	0.0868519	0.031375	1.18828	2.36226	0.115542	0.362684	1 / 8		FCAL	HFUKE	55.8	69	0.0558	11.7084
2407	210	2203	UK280247202203	3	144	4	46	1.449	0.0315	1.3386	0.0291	2.7876	0.923809	536	6	4 / 5	51	-0.0238533	47.1241	0.0529172	0.0299169	1.4098	-0.177083	0.035362	1.6664	3.07621	-0.218441	0.189637	0 / 10		FCAL	HFDUT	50.4	103	0.054	11.2227
2407	211	2205	UK280247402205	3	190	4	18.3	0.53253	0.0291	0.67893	0.0371	1.21146	1.27491	51	9	1 / 7	54	-0.520916	38.1979	-0.0672693	0.0311987	1.19172	-0.0190611	0.0378209	1.44468	2.6364	0.0516849	0.358737	0 / 9		FCAL	HFUKE	51.6	103	0.0587	19.8468
2407	212	2206	UK280247502206	2	177	4	33.1	1.02941	0.0311	1.28428	0.0388	2.31369	1.24759	56	10	0 / 5	66	-0.114694	37.3882	0.0509856	0.0295913	1.10636	0.0834217	0.0358125	1.33896	2.44533	0.0308625	-0.228584	0 / 16		FCAL	HFUKE	45.5	78	0.0643	15.4108
2407	213	2207	UK280247602207	2	281	3	42.9	1.33848	0.0312	1.47576	0.0344	2.81424	1.10256	454	6	6 / 10	54	0.133565	37.8452	0.00331861	0.0310968	1.17687	0.0327559	0.0333089	1.26058	2.43745	0.02934	0.269771	7 / 17		FCAL	HFCAN	60	53	0.0606	16.7534
2407	214	2208	UK280247702208	3	43	2	51.7	1.56651	0.0303	2.14038	0.0414	3.70689	1.36634	15	10	0 / 2	54	0.0494695	49.263	-0.0230614	0.0310153	1.5279	0.113907	0.0371665	1.83093	3.35884	0.140202	0.142376	0 / 13		FCAL	HFAME	52.3	71	0.0662	20.6671
2407	215	2209	UK280247102209	3	37	2	49.8	1.45914	0.0293	1.88742	0.0379	3.34656	1.29351	68	10	0 / 2	67	0.00129139	49.7358	-0.0199386	0.0298961	1.4869	-0.0305555	0.0390946	1.9444	3.4313	-0.0108329	0.0588598	2 / 10		FCAL	HFUKE	47.9	58	0.0699	13.6161
2407	216	2211	UK280247302211	3	134	4	37.5	1.27875	0.0341	1.54875	0.0413	2.8275	1.21114	479	5	3 / 5	54	-0.023623	38.4073	0.0367257	0.032892	1.26329	0.00838084	0.0409568	1.57304	2.83633	-0.0273407	-0.191606	0 / 9		FCAL	HFUKE	51.3	128	0.0656	28.7798
2407	217	2214	UK280247602214	3	120	4	47	1.3583	0.0289	1.6074	0.0342	2.9657	1.18339	235	6	4 / 4	55	-0.0112245	47.5335	-0.00755008	0.0291199	1.38417	0.0112035	0.0338211	1.60764	2.99181	0.0188962	0.17869	0 / 9		FCAL	HFAME	51.7	43	0.0717	6.69162
2407	218	2216	UK280247102216	2	478	4	12.9	0.51084	0.0396	0.63339	0.0491	1.14423	1.2399	188	9	3 / 16	52	-0.367304	20.3889	-0.028751	0.0407722	0.831302	-0.0898233	0.0539456	1.09989	1.93119	-0.0628801	-0.37131	0 / 10		FCAL	HFAME	49.8	37	0.0672	6.778
2407	219	2218	UK280247302218	3	119	3	47.1	1.42713	0.0303	1.54959	0.0329	2.97672	1.08581	58	9	2 / 4	56	0.117005	42.1663	0.0575843	0.0286502	1.20807	0.0336765	0.0318281	1.34208	2.55015	-0.0226061	0.114968	1 / 10		FCAL	HFGER	45.7	78	0.0754	15.5385
2407	220	2221	UK280247602221	3	110	3	44.6	1.22204	0.0274	1.55208	0.0348	2.77412	1.27007	259	4	1 / 4	50	-0.0327132	46.1084	-0.0363428	0.0284333	1.31102	-0.00492014	0.0349721	1.6125	2.92352	0.0326076	-0.12006	0 / 9		FCAL	HFAME	59.1	64	0.0631	12.7134
2407	221	2222	UK280247702222	2	372	4	15.8	0.48822	0.0309	0.66992	0.0424	1.15814	1.37217	163	10	0 / 13	61	-0.485944	30.736	-0.105744	0.0345539	1.06205	0.0656854	0.0397866	1.22288	2.28493	0.191701	-0.387353	1 / 10		FCAL	HFAME	57.2	296	0.0887	38.9432
2407	222	2223	UK280247102223	2	461	1	18.8	0.6674	0.0355	0.78772	0.0419	1.45512	1.18028	161	9	1 / 15	56	-0.14735	22.0489	-0.10582	0.0397012	0.875367	-0.173903	0.0507205	1.11833	1.9937	-0.0761406	-0.508243	0 / 9		FCAL	HFAME	47.1	119	0.0632	10.5153
2407	223	2225	UK280247302225	3	96	3	43.2	1.29168	0.0299	1.61136	0.0373	2.90304	1.24749	65	9	1 / 4	57	0.0522629	41.0544	-0.0244394	0.030649	1.25828	0.0182922	0.03663	1.50382	2.7621	0.0438021	-0.182599	0 / 10		FCAL	HFUKE	55.2	54	0.0622	12.4604
2407	224	2226	UK280247402226	3	88	3	52	1.5704	0.0302	1.6224	0.0312	3.1928	1.03311	25	10	0 / 3	51	-0.0275915	53.4755	0.0270654	0.0294042	1.5724	-0.0688816	0.0335081	1.79186	3.36426	-0.0934185	0.184978	0 / 11		FCAL	HF	58.9	71	0.0733	35.5844
2407	225	2227	UK280247502227	3	54	11	40.8	1.20768	0.0296	1.59936	0.0392	2.80704	1.32432	236	6	2 / 2	50	0.0117119	40.3277	-0.0349434	0.0306718	1.23692	0.030005	0.0380581	1.53479	2.77172	0.0673002	-0.0994492	2 / 9		FCAL	HFUKE	46.3	33	0.0774	38.7119
2407	226	2229	UK280247702229	3	120	4	42.8	1.31396	0.0307	1.59644	0.0373	2.9104	1.21498	67	9	1 / 4	55	-0.00279437	42.9199	-0.00469544	0.0308448	1.32386	-0.0648423	0.0398863	1.71192	3.03578	-0.0604306	0.128022	0 / 11		FCAL	HFITA	45.4	68	0.0672	11.5713
2407	227	2230	UK280247102230	2	447	1	19.8	0.64548	0.0326	0.8019	0.0405	1.44738	1.24233	69	10	0 / 15	56	-0.0570008	20.9968	-0.0828649	0.0355455	0.746342	-0.178432	0.049296	1.03506	1.7814	-0.104202	-0.0983577	0 / 11		FCAL	HFUKE	61.3	60	0.0614	10.3421
2407	228	2231	UK280247202231	3	40	2	54.3	1.51497	0.0279	2.19915	0.0405	3.71412	1.45161	412	6	2 / 2	50	0.130394	48.0363	-0.0327071	0.0288434	1.38553	0.0976429	0.0368972	1.77241	3.15794	0.134758	-0.0588332	5 / 9		FCAL	HFAME	40.8	54	0.0688	5.49231
2407	229	2233	UK280247402233	3	147	4	44.1	1.31418	0.0298	1.61847	0.0367	2.93265	1.23154	637	6	4 / 5	48	-0.0336916	45.6376	0.0141716	0.0293836	1.341	0.0498092	0.0349587	1.59543	2.93643	0.0351395	0.305444	8 / 9		FCAL	HFAME	47.4	64	0.068	12.5679
2407	230	2234	UK280247502234	3	44	11	43.6	1.24696	0.0286	1.62628	0.0373	2.87324	1.3042	174	10	0 / 2	60	-0.0325751	45.0681	-0.0675984	0.0306735	1.3824	-0.0445686	0.03904	1.75946	3.14185	0.0246994	0.115659	3 / 11		DNS	HFAME	42.6	19	0.0731	32.882
2407	231	2235	UK280247602235	3	62	2	49.5	1.40085	0.0283	1.71765	0.0347	3.1185	1.22615	94	10	0 / 3	56	-0.0040146	49.6995	-0.0620249	0.0301714	1.4995	-0.0758654	0.0375486	1.86615	3.36565	-0.0147557	0.119082	0 / 12		FCAL	HFAME	54.3	40	0.0684	6.63574
2407	232	2236	UK280247702236	3	89	1									7	1 / 1	57		0									-0.0252351	1 / 10		FCAL	HFUKE	35.4	8	0.0743	2.63022
2407	233	2239	UK280247302239	3	106	1	38.9	1.20979	0.0311	1.45875	0.0375	2.66854	1.20579	410	5	3 / 4	61	0.0539018	36.9105	-0.0224302	0.0318136	1.17425	-0.0405095	0.0390832	1.44258	2.61684	-0.0184941	-0.0658505	1 / 9		FCAL	HFAME	55.2	28	0.0665	15.5493
2407	234	2240	UK280247402240	3	119	3	43.8	1.28772	0.0294	1.39284	0.0318	2.68056	1.08163	167	9	1 / 4	48	-0.00598689	44.0638	0.0239788	0.0287115	1.26514	-0.032298	0.0328614	1.448	2.71314	-0.0549589	0.125611	0 / 10		FCAL	HFUKE	43.6	44	0.0659	5.70524
2407	235	2241	UK280247502241	2	110	3	51.6	1.35708	0.0263	1.38288	0.0268	2.73996	1.01901	105	10	0 / 4	50	0.0198308	50.5966	-0.0130045	0.0266465	1.34822	-0.061374	0.0285524	1.44465	2.79288	-0.0490069	0.1813	0 / 12		FCAL	HFAME	51.9	34	0.063	9.88797
2407	236	2242	UK280247602242	2	303	4	42.8	1.4124	0.033	1.42952	0.0334	2.84192	1.01212	46	10	0 / 10	60	0.241376	34.4779	-0.0498962	0.0347331	1.19752	-0.123117	0.0380895	1.31324	2.51077	-0.0770664	0.364693	1 / 11
2407	237	2243	UK280247702243	3	59	11	46.1	1.25392	0.0272	1.53974	0.0334	2.79366	1.22794	84	9	1 / 3	59	0.065264	43.2757	-0.085367	0.0297387	1.28696	0.0138817	0.0329427	1.42562	2.71258	0.108512	0.0664649	0 / 10		FCAL	HFAME	46.4	50	0.0686	10.9516
2407	238	2244	UK280247102244	3	64	3	54.1	1.53644	0.0284	2.0558	0.038	3.59224	1.33803	99	10	0 / 3	61	0.0492857	51.5589	-0.0261832	0.0291636	1.50364	-0.0195273	0.0387568	1.99826	3.5019	0.00683495	0.0961459	0 / 9		FCAL	HFAME	53	63	0.0612	11.2909
2407	239	2250	UK280247702250	3	6	2	41.4	1.46142	0.0353	1.60218	0.0387	3.0636	1.09632	62	8	0 / 1	56	0.0997117	37.6462	0.0495473	0.0336335	1.26618	-0.0689975	0.0415681	1.56488	2.83106	-0.112948	0.388429	0 / 11		FCAL	HFITA	55.4	82	0.0531	11.7203
2407	240	2255	UK280247502255	3	95	3	45.8	1.27324	0.0278	1.0076	0.022	2.28084	0.791367	13	10	0 / 3	51	0.0215667	44.8331	-0.00768533	0.0280153	1.25601	-0.168879	0.0264703	1.18674	2.44276	-0.162442	0.112238	0 / 11		FCAL	HFUKE	46.8	247	0.0664	30.2186
2407	241	2256	UK280247602256	2	379	4	22.1	0.71383	0.0323	0.98345	0.0445	1.69728	1.37771	114	9	1 / 13	61	-0.116909	25.0257	-0.108684	0.0362386	0.906897	-0.0289753	0.0458279	1.14688	2.05377	0.0894286	-0.130326	6 / 9		FCAL	HFAME	46.1	59	0.0606	7.48782
2407	242	2259	UK280247202259	3	23	2	54.8	1.71524	0.0313	2.20844	0.0403	3.92368	1.28754	114	8	0 / 1	60	0.319356	41.5354	-0.0473729	0.0328565	1.36471	0.0681986	0.0377271	1.56701	2.93172	0.121319	0.20925	0 / 10		FCAL	HFGER	54.1	64	0.0664	10.5296
2407	243	2267	UK280247302267	2	152	4	47.2	1.30744	0.0277	1.83608	0.0389	3.14352	1.40433	122	10	0 / 4	106	-0.0431178	49.3269	-0.0290858	0.0285298	1.40729	0.0678354	0.0364288	1.79692	3.20421	0.0998247	0.365372	0 / 17
2407	244	2269	UK280247502269	3	96	3	33.8	1.22018	0.0361	1.28778	0.0381	2.50796	1.0554	288	4	1 / 3	0	0.0155824	33.2814	0.0481352	0.0344421	1.14628	-0.0293641	0.0392526	1.30638	2.45266	-0.0739401	-0.152137	3 / 9		FCAL	HFAME	36.5	7	0.0719	2.62435
2407	245	2270	UK280247602270	2	383	4	28	1.0192	0.0364	1.1536	0.0412	2.1728	1.13187	121	10	0 / 13	50	0.181946	23.6898	-0.0161054	0.0369958	0.876422	-0.156391	0.0488378	1.15695	2.03338	-0.142582	-0.291531	0 / 10		FCAL	HFGER	41.4	6	0.074	3.0636
2407	246	2273	UK280247202273	2	135	4	41.2	1.28132	0.0311	1.2772	0.031	2.55852	0.996785	57	10	0 / 5	108	-0.0325874	42.5878	0.0420966	0.0298437	1.27098	-0.0869096	0.0339506	1.44588	2.71686	-0.123795	0.0538479	1 / 9		FCAL	HFUKE	46.8	39	0.0498	7.48257
2407	247	2278	UK280247702278	2	238	3	40.6	1.1571	0.0285	1.47378	0.0363	2.63088	1.27368	25	10	0 / 8	55	-0.0457199	42.5452	-0.0271976	0.0292968	1.24644	-0.0593946	0.0385922	1.64191	2.88835	-0.0330972	0.354578	1 / 14		FCAL	HFAME	42.3	106	0.0768	33.4886
2407	248	2279	UK280247102279	2	278	4	41	1.2095	0.0295	1.5006	0.0366	2.7101	1.24068	62	10	0 / 10	57	0.231095	33.3037	-0.106273	0.0330078	1.09928	-0.0954975	0.0404642	1.34761	2.44689	0.0120569	0.0852482	1 / 11		FCAL	HFUKE	54.8	23	0.0716	3.92368
2407	249	2280	UK280247202280	2	187	3	45.3	1.44054	0.0318	1.57191	0.0347	3.01245	1.09119	75	9	2 / 7	57	0.061896	42.6596	0.00132082	0.0317581	1.35478	-0.0417262	0.0362109	1.54474	2.89953	-0.0429901	0.2159	0 / 13		FCAL	HFAME	58	61	0.0666	13.1111
2407	250	2281	UK280247302281	2	330	4	30.9	0.85593	0.0277	1.01352	0.0328	1.86945	1.18412	66	10	0 / 11	54	-0.0842022	33.7411	-0.127369	0.0317431	1.07105	-0.102751	0.0365562	1.23344	2.30449	0.0282113	0.0979969	1 / 10		FCAL	HFAME	35.2	68	0.0742	7.18282
2407	251	2286	UK280247102286	2	308	4	38.9	1.06586	0.0274	1.52488	0.0392	2.59074	1.43066	33	10	0 / 11	101	0.13475	34.2807	-0.0951684	0.0302819	1.03808	0.0523926	0.0372485	1.2769	2.31499	0.163081	0.153961	0 / 9		FCAL	HFAME	42	82	0.0776	33.6614
2407	252	2288	UK280247302288	3	27	2	36.7	1.08999	0.0297	1.49002	0.0406	2.58001	1.367	22	8	0 / 1	49	0.472261	24.9276	-0.0811974	0.0323247	0.805778	0.0124885	0.0400992	0.999579	1.80536	0.101965	-0.181504	0 / 9		FCAL	HFUKE	52.1	44	0.0621	14.0567
2407	253	2290	UK280247502290	2	237	4	39.3	1.23009	0.0313	1.12398	0.0286	2.35407	0.913738	115	10	0 / 8	63	0.0808943	36.3588	-0.000358119	0.0313112	1.13844	-0.10504	0.0319567	1.16191	2.30035	-0.104719	-0.181802	1 / 12
2407	254	2291	UK280247602291	3	18	2	22.9	0.67784	0.0296	1.05569	0.0461	1.73353	1.55743	847	3	1 / 1	51	-0.301177	32.7694	0.0225274	0.0289479	0.948604	0.141636	0.0403806	1.32325	2.27185	0.116484	-0.0467696	2 / 9		FCAL	HFUKE	54.7	85	0.0648	26.3941
2407	255	2292	UK280247702292	2	277	4	26.7	0.84105	0.0315	1.11072	0.0416	1.95177	1.32064	108	10	0 / 10	58	-0.190912	33.0001	-0.0110024	0.0318504	1.05107	0.145521	0.0363154	1.19841	2.24948	0.158265	-0.146925	0 / 9		FCAL	HF	49.8	96	0.0661	28.7413
2407	256	2293	UK280247102293	2	189	4	39.6	1.23552	0.0312	1.4256	0.036	2.66112	1.15385	22	10	0 / 7	55	-0.0759052	42.8528	0.00952117	0.0309057	1.3244	-0.0506094	0.0379191	1.62494	2.94933	-0.0595634	0.269953	0 / 9		FCAL	HFAME	56.2	68	0.0665	21.7873
2407	257	2298	UK280247602298	2	173	4	42.1	1.23353	0.0293	1.57033	0.0373	2.80386	1.27304	25	10	0 / 6	70	-0.0120239	42.6124	-0.00836324	0.0295471	1.25907	0.0518717	0.0354606	1.51106	2.77013	0.060743	0.197186	0 / 14		FCAL	HFAME	50	29	0.0605	30.5067
2407	258	2300	UK280247102300	2	330	3	31.6	1.13128	0.0358	1.40304	0.0444	2.53432	1.24022	226	6	6 / 10	54	0.0429924	30.2974	0.0794774	0.0331642	1.00479	0.0436639	0.0425424	1.28893	2.29372	-0.0331768	0.304555	1 / 9		FCAL	HFAME	49.1	35	0.0666	30.7653
2407	259	2302	UK280247302302	2	317	4	39.9	1.20498	0.0302	1.26882	0.0318	2.4738	1.05298	118	10	0 / 11	54	0.0688118	37.3312	-0.0086456	0.0304634	1.13723	0.0082686	0.0315392	1.1774	2.31463	0.0170619	0.156925	0 / 10		FCAL	HFUKE	36.7	27	0.0703	2.58001
2407	260	2303	UK280247402303	2	329	4	20.7	0.65205	0.0315	0.68724	0.0332	1.33929	1.05397	160	10	0 / 11	55	-0.192167	25.6241	-0.0523373	0.0332397	0.851737	-0.0608525	0.0353512	0.905843	1.75758	-0.00898561	-0.310573	0 / 9		FCAL	HFUKE	54	55	0.0599	21.4333
2407	261	2304	UK280247502304	2	273	3	31.6	1.027	0.0325	1.185	0.0375	2.212	1.15385	582	6	3 / 9	55	-0.110923	35.5425	0.0309262	0.031525	1.12048	0.00383351	0.0373568	1.32775	2.44823	-0.0262798	0.359239	0 / 12		FCAL	HFITA	22.9	18	0.0757	1.73353
2407	262	2312	UK280247602312	2	197	4	39.5	1.16525	0.0295	1.43385	0.0363	2.5991	1.23051	26	10	0 / 6	52	-0.0643861	42.2183	0.0104816	0.029194	1.23252	-0.0355555	0.0376382	1.58902	2.82154	-0.0455596	0.185006	0 / 11		FCAL	HFUKE	50.2	39	0.0731	26.3639
2407	263	2314	UK280247102314	2	186	4	31.4	1.05818	0.0337	1.26228	0.0402	2.32046	1.19288	118	10	0 / 7	44	-0.0101437	31.7218	0.0133017	0.0332576	1.05499	0.00401117	0.0400394	1.27012	2.32511	-0.00916847	-0.204416	0 / 13		FCAL	HFAME	54.7	36	0.0672	22.2452
2407	264	2316	UK280247302316	2	304	4	26.3	0.91261	0.0347	1.02833	0.0391	1.94094	1.1268	30	10	0 / 10	52	0.0474691	25.1081	0.0310846	0.0336539	0.844986	-0.0674789	0.0419293	1.05277	1.89775	-0.095592	-0.235803	0 / 9		FCAL	HFUKE	49.4	20	0.0666	17.7763
2407	265	2320	UK280247702320	2	249	4	36.4	1.13932	0.0313	1.47056	0.0404	2.60988	1.29073	21	10	0 / 9	65	0.20343	30.2469	0.00265083	0.0312172	0.944225	-0.0420261	0.0421723	1.27558	2.21981	-0.0445589	0.0896027	3 / 9		FCAL	HFAME	51.5	92	0.0802	28.1824
2407	266	2322	UK280247202322	2	269	4	27.2	0.95744	0.0352	1.19408	0.0439	2.15152	1.24716	84	10	0 / 9	52	-0.182504	33.2723	0.00202081	0.035129	1.16882	0.0408448	0.0421773	1.40334	2.57216	0.0387458	-0.144386	0 / 8		FCAL	HFUKE	56.4	107	0.062	30.9576
2407	267	2324	UK280247402324	2	262	4	26.1	0.80649	0.0309	1.03356	0.0396	1.84005	1.28155	70	10	0 / 9	80	-0.00633051	26.2663	-0.0625026	0.0329601	0.865739	-0.0733457	0.0427344	1.12247	1.98821	-0.011566	-0.00952643	1 / 9		FCAL	HFUKE	44.4	28	0.0647	23.1693
2407	268	2325	UK280247502325	2	247	3	38.4	1.3056	0.034	1.23264	0.0321	2.53824	0.944118	1309	6	9 / 9	60	0.00321375	38.277	0.0159828	0.0334651	1.28095	-0.126099	0.0367318	1.40598	2.68693	-0.139846	0.225468	0 / 12		FCAL	HFAME	50.5	91	0.07	26.0579
2407	269	2327	UK280247702327	2	190	4	35.6	1.13208	0.0318	1.3884	0.039	2.52048	1.22642	44	10	0 / 7	54	-0.124311	40.6537	0.0620206	0.0299429	1.21729	0.0459482	0.0372867	1.51584	2.73313	-0.0151338	0.1816	0 / 14		FCAL	HFUKE	51.5	44	0.0658	18.3819
2407	270	2332	UK280247502332	2	135	3	43.4	1.1718	0.027	1.47994	0.0341	2.65174	1.26296	110	10	0 / 5	60	-0.0674779	46.5404	-0.0623083	0.0287941	1.34009	-0.0748737	0.0368598	1.71547	3.05556	-0.0134005	0.333277	0 / 15		FCAL	HFAME	42.4	95	0.0739	17.7146
2407	271	2333	UK280247602333	2	307	4	23.3	0.76424	0.0328	0.95064	0.0408	1.71488	1.2439	364	5	2 / 11	49	-0.246366	30.9169	-0.0138474	0.0332606	1.02831	0.124715	0.0362758	1.12154	2.14985	0.140509	-0.209862	0 / 9		FCAL	HFUKE	36	66	0.0738	22.8505
2407	272	2335	UK280247102335	2	260	4	36.9	1.107	0.03	1.26567	0.0343	2.37267	1.14333	54	10	0 / 9	61	-0.00297578	37.0101	-0.00926514	0.0302805	1.12069	-0.0572556	0.0363831	1.34655	2.46723	-0.0484391	0.0132855	1 / 11		FCAL	HFAME	42.7	39	0.0717	22.5488
2407	273	2337	UK280247302337	2	297	4	21.1	0.65832	0.0312	0.73428	0.0348	1.3926	1.11539	101	10	0 / 10	59	-0.311356	30.6399	-0.0244614	0.0319823	0.979937	0.00297331	0.0346968	1.06311	2.04305	0.0281227	-0.298667	0 / 10		FCAL	HFAME	48	87	0.0791	27.3093
2407	274	2339	UK280247502339	2	95	11	46.5	1.5624	0.0336	1.93905	0.0417	3.50145	1.24107	24	10	0 / 3	148	-0.00210889	46.5983	0.0106107	0.0332472	1.54926	0.0716128	0.0389133	1.81329	3.36256	0.0603616	0.0443872	1 / 12		FCAL	HFAME	41.1	24	0.0705	20.6043
2407	275	2340	UK280247602340	2	228	4	40.4	1.28068	0.0317	1.26048	0.0312	2.54116	0.984227	45	10	0 / 8	51	0.16003	34.8267	0.00259196	0.0316181	1.10115	-0.08602	0.0341364	1.18886	2.29001	-0.0883829	0.231229	0 / 10		FCAL	HFAME	52.2	94	0.0661	27.8446
2407	276	2343	UK280247202343	2	144	4	36.7	1.2111	0.033	1.60379	0.0437	2.81489	1.32424	2682	6	5 / 5	44	-0.0462658	38.4803	0.0652074	0.0309799	1.19212	0.10403	0.0395823	1.52314	2.71525	0.0364457	-0.230449	3 / 11
2407	277	2344	UK280247302344	2	159	4	36.9	1.16604	0.0316	1.476	0.04	2.64204	1.26582	965	6	5 / 6	57	-0.116766	41.7783	0.0106048	0.0312684	1.30634	0.0241527	0.0390567	1.63172	2.93806	0.0134059	-0.0475271	0 / 12		FCAL	HFAME	52	37	0.0708	20.4901
2407	278	2345	UK280247402345	2	124	3	41.3	1.14814	0.0278	1.33812	0.0324	2.48626	1.16547	63	10	0 / 5	51	0.00248785	41.1975	-0.0426181	0.0290375	1.19627	-0.082026	0.0352951	1.45407	2.65034	-0.0411622	0.0228609	0 / 14		FCAL	HFAME	53.9	79	0.0611	15.5048
2407	279	2348	UK280247702348	2	278	4	29.6	1.0508	0.0355	1.25504	0.0424	2.30584	1.19437	35	10	0 / 10	57	-0.062923	31.5876	-0.0115611	0.0359152	1.13447	0.0224925	0.0414673	1.30985	2.44433	0.0344519	0.119921	0 / 10		FCAL	HFAME	44.3	69	0.0736	27.8373
2407	280	2349	UK280247102349	2	266	4	37.6	1.26336	0.0336	1.50024	0.0399	2.7636	1.1875	18	10	0 / 9	55	0.0384908	36.2064	0.0010325	0.0335653	1.21528	0.00531635	0.039689	1.437	2.65227	0.00427945	-0.10311	0 / 9		FCAL	HFAME	58.1	78	0.0643	26.3171
2407	281	2350	UK280247202350	2	307	3	31.6	1.0586	0.0335	1.1218	0.0355	2.1804	1.0597	500	5	2 / 10	102	0.0806486	29.2417	-0.0322192	0.0346153	1.01221	-0.0861005	0.0388445	1.13588	2.14809	-0.055675	0.206766	0 / 9		FCAL	HFAME	52.7	115	0.066	24.4959
2407	282	2352	UK280247402352	2	257	3	37.1	1.33189	0.0359	1.50997	0.0407	2.84186	1.1337	74	9	1 / 9	50	-0.010434	37.4912	0.0675607	0.0336281	1.26076	0.00923611	0.0403275	1.51193	2.77268	-0.0546335	0.160174	0 / 10		FCAL	HFAME	50.6	39	0.0753	10.8369
2407	283	2354	UK280247602354	2	309	4	35.7	1.25307	0.0351	1.52439	0.0427	2.77746	1.21652	41	9	1 / 11	100	0.168745	30.5456	0.0220604	0.0343424	1.04901	-0.0171991	0.0434473	1.32712	2.37613	-0.0384122	0.215528	0 / 8		FCAL	HFITA	48.3	46	0.0629	20.533
2407	284	2357	UK280247202357	2	107	3	46.4	1.31312	0.0283	1.27136	0.0274	2.58448	0.968198	45	10	0 / 4	60	-0.0194153	47.3187	-0.0157758	0.0287536	1.36058	-0.198254	0.0341754	1.61714	2.97772	-0.185403	0.163538	1 / 12		FCAL	HFITA	46.4	25	0.0767	14.5133
2407	285	2359	UK280247402359	2	309	4	12	0.3948	0.0329	0.4212	0.0351	0.816	1.06687	189	9	1 / 11	47	-0.42265	20.7846	-0.0731691	0.0354973	0.737799	-0.193837	0.0435396	0.904955	1.64275	-0.130194	-0.591419	2 / 10		FCAL	HFITA	48.8	40	0.0716	18.9755
2407	286	2364	UK280247202364	2	136	4	44.3	1.30242	0.0294	1.48405	0.0335	2.78647	1.13946	88	10	0 / 5	52	0.0133401	43.7168	-0.00660034	0.0295953	1.29381	-0.0980668	0.0371424	1.62375	2.91756	-0.0920742	0.0635245	0 / 11
2407	287	2366	UK280247402366	2	195	4	40.7	1.29833	0.0319	1.67277	0.0411	2.9711	1.2884	39	10	0 / 7	49	0.0269809	39.6307	-0.00157207	0.0319502	1.26621	0.0421714	0.0394369	1.56291	2.82912	0.0438123	0.0183123	0 / 10		FCAL	HFUKE	43	96	0.0779	28.7116
2407	288	2367	UK280247502367	2	168	4	38	0.9994	0.0263	1.1666	0.0307	2.166	1.1673	76	10	0 / 6	55	-0.0783779	41.2317	-0.104139	0.0293573	1.21045	-0.144059	0.035867	1.47885	2.6893	-0.0445598	-0.0663615	0 / 9		FCAL	HFUKE	51.7	56	0.0735	28.4893
2407	289	2368	UK280247602368	2	150	4	48.6	1.40454	0.0289	1.54062	0.0317	2.94516	1.09689	16	10	0 / 5	52	-0.031648	50.1884	0.036301	0.0278876	1.39963	-0.0975839	0.0351279	1.76301	3.16265	-0.129195	0.257186	0 / 13		FCAL	HFUKE	44.9	97	0.069	28.2808
2407	290	2369	UK280247702369	2	172	4	43.5	1.2702	0.0292	1.6356	0.0376	2.9058	1.28767	42	10	0 / 6	51	0.0481214	41.5028	-0.0274121	0.030023	1.24604	0.0103582	0.0372145	1.54451	2.79055	0.0388349	0.146936	0 / 11		FCAL	HFCAN	60.5	104	0.0766	28.8605
2407	291	2370	UK280247102370	2	162	3	37.6	1.13176	0.0301	1.47392	0.0392	2.60568	1.30233	374	6	5 / 6	54	-0.0732365	40.5713	-0.027056	0.030937	1.25516	-0.0103325	0.0396093	1.607	2.86216	0.0171885	0.0520073	0 / 12		FCAL	HFAME	45.9	36	0.0778	31.7406
2407	292	2371	UK280247202371	2	248	3	31.5	0.96075	0.0305	1.0458	0.0332	2.00655	1.08852	70	10	0 / 9	52	0.00959555	31.2006	-0.019442	0.0311047	0.970487	-0.0652929	0.0355191	1.10822	2.07871	-0.04676	-0.000713587	1 / 10		FCAL	HFUKE	50.9	79	0.0557	12.1329
2407	293	2372	UK280247302372	2	256	4	29.7	0.95931	0.0323	1.18206	0.0398	2.14137	1.2322	21	10	0 / 9	58	-0.105921	33.2185	-0.00395422	0.0324282	1.07722	0.0248001	0.0388368	1.2901	2.36732	0.0288685	0.0517075	0 / 9		FCAL	HFCAN	36	127	0.068	20.8404
2407	294	2373	UK280247402373	2	155	4	36.9	1.09593	0.0297	1.25829	0.0341	2.35422	1.14815	41	10	0 / 5	115	-0.0846814	40.3138	0.0282933	0.0288828	1.16438	-0.124948	0.0389691	1.57099	2.73537	-0.149025	0.017525	1 / 12
2407	295	2374	UK280247502374	2	182	4	26.9	0.73168	0.0272	0.89577	0.0333	1.62745	1.22426	50	10	0 / 5	61	-0.280881	37.4069	-0.0442773	0.0284601	1.06461	-0.0290576	0.0342966	1.28293	2.34753	0.0159248	0.294348	0 / 9		FCAL	HFUKE	49.1	45	0.0629	15.0735
2407	296	2377	UK280247102377	2	160	4	38.2	1.1269	0.0295	1.32936	0.0348	2.45626	1.17966	14	10	0 / 6	56	-0.105039	42.6834	0.0172008	0.0290012	1.23787	-0.0288989	0.0358356	1.52959	2.76745	-0.0453201	0.0373093	0 / 9		FCAL	HFAME	53.1	13	0.073	21.8822
2407	297	2378	UK280247202378	2	154	4	46.1	1.4752	0.032	1.64116	0.0356	3.11636	1.1125	95	10	0 / 5	48	0.000776865	46.0642	0.0194623	0.0313891	1.44591	-0.000761221	0.0356271	1.64114	3.08705	-0.0198375	0.218971	0 / 10		FCAL	HFUKE	50.5	15	0.057	17.4381
2407	298	2379	UK280247302379	2	232	4	20.1	0.71154	0.0354	0.82209	0.0409	1.53363	1.15537	44	9	1 / 8	40	-0.442844	36.0761	0.127906	0.0313856	1.13227	0.106529	0.0369624	1.33346	2.46573	-0.0189525	0.16164	0 / 11		FCAL	HFUKE	59.4	59	0.0606	16.6234
2407	299	2380	UK280247402380	2	181	4	44.3	1.23154	0.0278	1.54164	0.0348	2.77318	1.2518	114	10	0 / 6	63	0.105237	40.0819	-0.00951298	0.028067	1.12498	0.10229	0.0315706	1.26541	2.39039	0.112877	0.320804	0 / 9		FCAL	HFAME	53	19	0.0668	18.0043
2407	300	2381	UK280247502381	2	102	3	52.8	1.40976	0.0267	1.64208	0.0311	3.05184	1.16479	105	10	0 / 4	58	0.0321593	51.1549	-0.0199967	0.0272448	1.3937	-0.0824672	0.0338953	1.73391	3.12761	-0.0637452	0.178328	0 / 14		FCAL	HFUKE	50.2	71	0.0693	18.0398
2407	301	2383	UK280247702383	2	171	3	39.3	1.26939	0.0323	1.48554	0.0378	2.75493	1.17028	17	10	0 / 6	72	-0.0179241	40.0173	0.0178565	0.0317334	1.26988	-0.065583	0.040453	1.61882	2.8887	-0.0819758	0.0714204	0 / 9		FCAL	HFITA	45	38	0.0637	21.6234
2407	302	2384	UK280247102384	2	162	4	40.3	1.1687	0.029	1.26945	0.0315	2.43815	1.08621	32	10	0 / 6	81	-0.00902239	40.6669	-0.00850933	0.0292489	1.18946	-0.0784716	0.0341823	1.39009	2.57955	-0.0705628	0.177246	1 / 9		FCAL	HFUKE	44.6	137	0.0721	24.4981
2407	303	2385	UK280247202385	2	199	4	36.7	1.19275	0.0325	1.59645	0.0435	2.7892	1.33846	1456	6	7 / 7	59	-0.11728	41.576	0.0465173	0.0310554	1.29116	0.0311823	0.0421846	1.75387	3.04503	-0.0146535	0.112079	2 / 11		FCAL	HFUKE	50.7	36	0.0638	14.3391
2407	304	2386	UK280247302386	2	133	3	39	1.0998	0.0282	1.1739	0.0301	2.2737	1.06738	106	10	0 / 5	48	-0.122515	44.4452	-0.0273759	0.0289937	1.28863	-0.075322	0.0325519	1.44677	2.73541	-0.0492957	0.180502	0 / 10		FCAL	HFAME	44.3	126	0.0605	11.8077
2407	305	2387	UK280247402387	2	180	4	39.5	1.0902	0.0276	1.4694	0.0372	2.5596	1.34783	261	4	1 / 6	63	0.00653348	39.2436	-0.0183301	0.0281154	1.10335	0.00693921	0.0369436	1.4498	2.55315	0.0257413	0.154714	1 / 9		FCAL	HFUKE	52	41	0.0643	17.5799
2407	306	2389	UK280247602389	2	123	4	43.3	1.3423	0.031	1.50251	0.0347	2.84481	1.11936	27	10	0 / 5	58	-0.0537208	45.7582	0.0416694	0.0297599	1.36176	-0.0424779	0.0362394	1.65825	3.02001	-0.0807811	0.0343661	0 / 11		FCAL	HFUKE	54.2	35	0.0676	16.2903
2407	307	2390	UK280247702390	2	163	4	46.6	1.27218	0.0273	0.98792	0.0212	2.2601	0.776557	55	10	0 / 6	53	-0.0282587	47.9552	-0.0364897	0.0283339	1.35876	-0.214506	0.0269894	1.29428	2.65304	-0.184758	0.214274	0 / 9		FCAL	HFUKE	50.3	50	0.0763	22.1464
2407	308	2391	UK280247102391	2	113	3	39.6	1.18404	0.0299	1.4652	0.037	2.64924	1.23746	25	10	0 / 4	54	-0.109757	44.4823	-0.0125396	0.0302797	1.34691	-0.0292464	0.0381147	1.69543	3.04234	-0.0169189	-0.0220509	0 / 12		FCAL	HFCAN	50.4	90	0.0626	15.2711
2407	309	2392	UK280247202392	2	130	4	42.1	1.21669	0.0289	1.53244	0.0364	2.74913	1.25952	652	6	5 / 5	51	0.050579	40.0731	-0.00792816	0.0291309	1.16737	0.0240533	0.035545	1.4244	2.59177	0.0322371	0.0587788	3 / 10		FCAL	HFUKE	53	46	0.0578	12.7584
2407	310	2393	UK280247302393	2	80	3	44.7	1.31865	0.0295	1.56003	0.0349	2.87868	1.18305	289	6	3 / 3	45	0.0258108	43.5753	0.00629119	0.0293156	1.27743	-0.00512042	0.0350796	1.5286	2.80604	-0.0113402	-0.0583731	0 / 13		FCAL	HFAME	48.3	18	0.0701	18.5054
2407	311	2394	UK280247402394	2	174	4	44.9	1.32904	0.0296	1.73314	0.0386	3.06218	1.30405	33	10	0 / 6	49	0.128871	39.7743	-0.0438238	0.0309566	1.23128	-0.0359764	0.0400405	1.59258	2.82386	0.00820707	0.196459	0 / 9		FCAL	HFAME	47	43	0.0605	16.1086
2407	312	2395	UK280247502395	1	465	4	23.4	0.76986	0.0329	1.01556	0.0434	1.78542	1.31915	30	9	4 / 20		-0.0333466	24.2072	-0.113523	0.0371132	0.898408	-0.0575189	0.0460487	1.11471	2.01312	0.063176	-0.0867543	--		FCAL	HFAME	55.5	46	0.076	23.6492
2407	313	2396	UK280247602396	2	157	2									7	2 / 5	113		0									0.0844449	0 / 10		FCAL	HF	51.6	14	0.0583	13.9792
2407	314	2397	UK280247702397	2	73	2	47.9	1.33162	0.0278	1.61902	0.0338	2.95064	1.21583	18	10	0 / 3	59	0.0839211	44.1914	0.0182085	0.0273029	1.20655	-0.0116973	0.0342001	1.51135	2.7179	-0.029371	0.0200729	1 / 15		FCAL	HFCAN	49.2	61	0.0648	16.1693
2407	315	2398	UK280247102398	1	396	4	32.4	1.0044	0.031	1.14372	0.0353	2.14812	1.13871	164	9	1 / 13		0.11899	28.9547	-0.0535026	0.0327523	0.948333	-0.0533568	0.0372897	1.07971	2.02804	0.00015402	0.28089	--		FCAL	HFITA	53	32	0.0657	15.6788
2407	316	2399	UK280247202399	2	111	4	50.3	1.37822	0.0274	1.83092	0.0364	3.20914	1.32847	104	9	3 / 4	64	0.0579003	47.547	0.00299365	0.0273182	1.2989	0.0420186	0.0349322	1.66092	2.95982	0.0389084	0.0264562	0 / 13		FCAL	HFCAN	54.4	10	0.0485	16.883
2407	317	2400	UK280247302400	2	172	1	19.6	0.60564	0.0309	0.68796	0.0351	1.2936	1.13592	398	4	1 / 6	0	-0.136368	22.6949	0.0419007	0.0296573	0.673069	-0.0182276	0.0357517	0.811379	1.48445	-0.0577102	-0.481981	0 / 7		FCAL	HFAME	53	57	0.0669	12.4278
2407	318	2401	UK280247402401	2	101	3	41.6	1.14816	0.0276	1.3104	0.0315	2.45856	1.1413	14	9	1 / 4	59	-0.0451781	43.5683	-0.0267355	0.0283582	1.23552	-0.0390749	0.0327809	1.42821	2.66373	-0.0126783	0.196975	0 / 13		FCAL	HFUKE	45.8	39	0.0653	13.2012
2407	319	2403	UK280247602403	2	121	3	39.5	1.0428	0.0264	1.1771	0.0298	2.2199	1.12879	23	10	0 / 4	46	0.0366969	38.1018	-0.01599	0.026829	1.02223	-0.0420422	0.0311078	1.18526	2.2075	-0.0264756	-0.00260985	1 / 14
2407	320	2404	UK280247702404	2	56	2	48.3	1.37172	0.0284	1.42002	0.0294	2.79174	1.03521	60	10	0 / 2	62	-0.0307827	49.834	-0.0120034	0.028745	1.43248	-0.161254	0.0350523	1.7468	3.17928	-0.151064	0.14644	6 / 15		FCAL	HFUKE	47.4	118	0.0682	18.2634
2407	321	2405	UK280247102405	2	131	3	45.6	1.482	0.0325	1.81488	0.0398	3.29688	1.22462	305	6	3 / 5	57	0.0618886	42.9424	-0.00472019	0.0326541	1.40224	-8.54e-05	0.0398034	1.70925	3.1115	0.00465683	0.0683698	1 / 10		FCAL	HFAME	37.1	192	0.0763	46.7868
2407	322	2407	UK280247302407	1	447	4	19.4	0.55678	0.0287	0.73914	0.0381	1.29592	1.32753	354	6	2 / 18		-0.262348	26.2997	-0.18247	0.0351057	0.923269	-0.158161	0.0452581	1.19027	2.11354	0.0297345	-0.14753	--
2407	323	2411	UK280247702411	2	17	2	45.9	1.30356	0.0284	1.47798	0.0322	2.78154	1.1338	24	8	0 / 1	59	0.0552865	43.4953	-0.0248782	0.0291246	1.26678	-0.0362711	0.0334119	1.45326	2.72004	-0.0116836	-0.0187789	0 / 9		FCAL	HFCAN	47.9	73	0.0616	8.2477
2407	324	2413	UK280247202413	2	114	4	38.9	1.24869	0.0321	0.96083	0.0247	2.20952	0.76947	69	9	1 / 4	46	-0.0332529	40.238	0.0615319	0.0302393	1.21677	-0.144445	0.0288702	1.16168	2.37845	-0.194037	-0.0518103	8 / 13		FCAL	HFAME	40.7	214	0.0663	30.1582
2407	325	2414	UK280247302414	2	81	11	43.9	1.25554	0.0286	1.4048	0.032	2.66034	1.11888	27	10	0 / 3	51	0.0122462	43.3689	-0.0241462	0.0293077	1.27104	-0.124364	0.0365449	1.58491	2.85595	-0.102698	0.0981755	2 / 15		FCAL	HFUKE	54.5	55	0.0638	12.4685
2407	326	2416	UK280247502416	2	62	2	45.2	1.31532	0.0291	1.72212	0.0381	3.03744	1.30928	16	10	0 / 3	49	0.00641712	44.9118	-0.0174724	0.0296175	1.33018	0.0111506	0.0376799	1.69227	3.02244	0.029132	0.0770823	1 / 16		DNS	HFAME	27.8	81	0.066	9.5586
2407	327	2420	UK280247202420	2	19	2	50.8	1.51384	0.0298	1.1684	0.023	2.68224	0.771812	194	8	0 / 1	57	0.273398	39.8933	0.00474061	0.0296594	1.18321	-0.38872	0.0376259	1.50102	2.68423	-0.391604	0.211579	1 / 15		FCAL	HF	46.4	45	0.0591	10.2419
2407	328	2423	UK280247502423	2	85	2	40.1	1.15488	0.0288	1.09874	0.0274	2.25362	0.951389	149	9	2 / 3	47	-0.0230452	41.0459	-0.0102107	0.0290971	1.19432	-0.111938	0.0308537	1.26642	2.46074	-0.102777	-0.00575757	1 / 13
2407	329	2426																													FCAL	HFUKE	42.5	65	0.0562	8.8255
2407	330	2430	UK280247502430	1	389	4	11	0.3839	0.0349	0.4356	0.0396	0.8195	1.13467	91	10	0 / 13		-0.495312	21.7957	-0.00221106	0.0349773	0.762354	-0.0790822	0.0430006	0.937226	1.69958	-0.0770415	-0.553244	--		FCAL	HFAME	51.3	28	0.0578	6.25962
2407	331	2432	UK280247702432	2	26	11	41.4	1.14678	0.0277	1.4283	0.0345	2.57508	1.24549	26	8	0 / 1	57	0.0763592	38.463	-0.0211001	0.0282971	1.08839	-0.0546862	0.0364958	1.40374	2.49213	-0.0343101	0.0355278	0 / 9		FCAL	HFAME	46.2	75	0.0723	15.8357
2407	332	2435	UK280247302435	2	20	2	30.8	0.82544	0.0268	1.24124	0.0403	2.06668	1.50373	141	8	0 / 1	49	-0.244106	40.7465	-0.0687644	0.028779	1.17264	0.0487586	0.0384264	1.56574	2.73838	0.126201	-0.33248	0 / 9		FCAL	HFUKE	45.3	118	0.0668	43.68
2407	333	2436	UK280247402436	2	106	3	44.9	1.32455	0.0295	1.59395	0.0355	2.9185	1.20339	115	9	1 / 4	54	-0.0175583	45.7025	-0.018833	0.0300662	1.3741	-0.0619068	0.0378427	1.72951	3.10361	-0.0439006	0.141527	1 / 12		FCAL	HFUKE	45.9	17	0.0606	2.78154
2407	334	2437	UK280247502437	2	162	1									7	0 / 5	0		0									-0.0843639	0 / 12		FCAL	HFAME	49.4	23	0.0568	9.77434
2407	335	2438	UK280247602438	2	80	3	45	1.341	0.0298	1.6515	0.0367	2.9925	1.23154	52	9	1 / 3	52	0.0435405	43.1224	-0.0518063	0.0314282	1.35526	-0.0424571	0.0383273	1.65277	3.00802	0.00986005	0.0205067	1 / 13		FCAL	HFAME	43.9	81	0.0606	8.43953
2407	336	2449	UK280247302449	2	18	2	46.5	1.29735	0.0279	1.6368	0.0352	2.93415	1.26165	202	2	1 / 1	58	0.171537	39.6914	0.00437969	0.0277783	1.10256	-0.0376343	0.0365765	1.45178	2.55434	-0.0418306	0.107164	0 / 10		FCAL	HFUKE	45.3	34	0.0672	8.83188
2407	337	2453	UK280247702453	1	328	4	20.2	0.65246	0.0323	0.78578	0.0389	1.43824	1.20433	313	6	7 / 11		-0.115125	22.8281	-0.0766709	0.0349821	0.798575	-0.116196	0.0440143	1.00476	1.80334	-0.042807	-0.3379	--		FCAL	HFAME	26.8	5	0.0739	1.98052
2407	338	2454	UK280247102454	2	43	1	40.4	1.22008	0.0302	1.15544	0.0286	2.37552	0.94702	49	10	0 / 2	40	-0.014035	40.9751	-0.0332312	0.0312381	1.27998	-0.0830859	0.0311916	1.27808	2.55806	-0.0515683	0.175356	0 / 13		FCAL	HFITA	50.8	19	0.0528	2.68224
2407	339	2456	UK280247302456	1	407	4	32.6	1.0758	0.033	1.07254	0.0329	2.14834	0.99697	37	10	0 / 16		0.127659	28.9094	-0.051623	0.0347963	1.00594	-0.206886	0.0414821	1.19922	2.20516	-0.163714	0.247508	--		FCAL	HFUKE	44.8	29	0.0562	7.42471
2407	340	2458	UK280247502458	2	30	2	38.5	1.26665	0.0329	1.4938	0.0388	2.76045	1.17933	29	8	0 / 1	53	0.237817	31.1031	0.0249913	0.0320978	0.998344	-0.152453	0.0457792	1.42388	2.42222	-0.173118	0.142556	1 / 10		FCAL	HF	37.2	116	0.0745	22.6907
2407	341	2459	UK280247602459	1	410	4	16	0.584	0.0365	0.6848	0.0428	1.2688	1.1726	52	9	6 / 17		-0.226491	20.685	0.0139305	0.0359985	0.744628	-0.107701	0.047966	0.992174	1.7368	-0.11996	-0.331622	--		DNS	HFUKE	31	128	0.0832	27.0386
2407	342	2460	UK280247702460	2	18	2	43.3	1.27302	0.0294	1.76231	0.0407	3.03533	1.38435	289	2	1 / 1	58	0.28601	33.67	-0.0463939	0.0308303	1.03806	-0.0674191	0.0436423	1.46944	2.5075	-0.0220482	0.0856889	0 / 9		FCAL	HFAME	41.4	26	0.0622	2.57508
2407	343	2463	UK280247302463	2	55	2	50.5	1.4847	0.0294	1.4645	0.029	2.9492	0.986394	76	10	0 / 2	56	0.0505811	48.0686	0.0154033	0.028954	1.39178	-0.130775	0.033363	1.60372	2.9955	-0.14396	-0.00123453	1 / 12		FCAL	HFITA	30.8	20	0.0671	2.06668
2407	344	2473	UK280247602473	1	325	4	18.1	0.60635	0.0335	0.62083	0.0343	1.22718	1.02388	165	10	0 / 11		-0.333426	27.1538	0.0284754	0.0325725	0.884467	-0.0720939	0.036965	1.00374	1.8882	-0.0977848	-0.323191	--		FCAL	HFUKE	50	50	0.065	12.4784
2407	345	2475	UK280247102475	2	111	3	25	0.775	0.031	0.9225	0.0369	1.6975	1.19032	52	10	0 / 4	0	-0.122702	28.4966	-0.0241901	0.0317685	0.905293	-0.0894328	0.0405242	1.1548	2.0601	-0.0668601	-0.214761	2 / 7
2407	346	2479	UK280247502479	2	42	11	44.3	1.18724	0.0268	1.58151	0.0357	2.76875	1.33209	73	10	0 / 2	55	0.0571738	41.9042	-0.0460352	0.0280933	1.17723	0.0392136	0.0343529	1.43953	2.61676	0.0893627	-0.128438	0 / 9		FCAL	HFAME	45	80	0.0665	8.85428
2407	347	2490	UK280247202490	1	343	4	25.6	0.72192	0.0282	0.8576	0.0335	1.57952	1.18794	69	10	0 / 12		0.0147217	25.2286	-0.0905052	0.0310062	0.782243	-0.0280322	0.0344662	0.869533	1.65178	0.0686899	0.107857	--
2407	348	2493	UK280247502493	2	31	1	35.8	1.09548	0.0306	1.1456	0.032	2.24108	1.04575	42	8	0 / 1	0	-0.145556	41.8986	0.0779122	0.0283882	1.18942	-0.0450593	0.0335099	1.40402	2.59344	-0.114083	-0.104929	0 / 7		FCAL	HFAME	46.5	18	0.0631	2.93415
2407	349	2494	UK280247602494	1	282	4	35.1	1.07055	0.0305	1.21095	0.0345	2.2815	1.13115	19	10	0 / 10		0.233971	28.4447	-0.0605013	0.0324641	0.923434	-0.0935373	0.03806	1.08261	2.00604	-0.0351634	0.615607	--		FCAL	HFAME	33	55	0.0712	21.4341
2407	350	2497	UK280247202497	1	318	4	22.1	0.68731	0.0311	0.87958	0.0398	1.56689	1.27974	24	10	0 / 11		-0.165822	26.4932	-0.0670093	0.0333337	0.883114	-0.0193009	0.0405833	1.07518	1.95829	0.051135	-0.180777	--		FCAL	HFAME	40.4	43	0.0588	4.45955
2407	351	2502	UK280247702502	2	85	3	40.8	1.16688	0.0286	1.51776	0.0372	2.68464	1.3007	19	10	0 / 3	54	0.0724316	38.0444	0.00637105	0.0284189	1.08118	-0.0462129	0.0390024	1.48382	2.565	-0.0522511	-0.0801398	0 / 8		FCAL	HFUKE	46.4	254	0.0659	39.2968
2407	352	2508	UK280247602508	1	191	3	31.6	1.03648	0.0328	1.09652	0.0347	2.133	1.05793	70	10	0 / 7		0.102854	28.6529	-0.00345098	0.0329136	0.943071	-0.119835	0.0394244	1.12963	2.0727	-0.116788	0.0480336	--		FCAL	HFUKE	38.5	30	0.0717	2.76045
2407	353	2509	UK280247702509	1	222	4	32.1	1.12671	0.0351	1.27437	0.0397	2.40108	1.13105	91	10	0 / 8		0.0641876	30.1639	-0.0230247	0.0359272	1.0837	-0.112018	0.0447081	1.34857	2.43227	-0.0910909	-0.0941222	--		FCAL	HFUKE	32.4	257	0.0793	31.5201
2407	354	2511	UK280247202511	1	254	4	32.6	1.09536	0.0336	1.03668	0.0318	2.13204	0.946429	209	4	1 / 9		0.0217257	31.9068	0.0449057	0.032156	1.02599	-0.0946858	0.0351259	1.12076	2.14675	-0.133593	-0.150455	--		FCAL	HFAME	43.3	18	0.0701	3.03533
2407	355	2512	UK280247302512	1	345	4	24.6	0.8241	0.0335	0.96432	0.0392	1.78842	1.17015	42	10	0 / 12		-0.195462	30.5766	-0.0383776	0.034837	1.06519	-0.0619364	0.0417882	1.27774	2.34294	-0.0244991	-0.0566126	--		FCAL	HFAME	50.5	55	0.0584	6.40727
2407	356	2517	UK280247102517	1	291	4	27.7	0.98335	0.0355	1.24927	0.0451	2.23262	1.27042	86	9	1 / 10															FCAL	HFUKE	38.2	234	0.0678	22.1246
2407	357	2518	UK280247202518	1	290	4	20	0.582	0.0291	0.868	0.0434	1.45	1.49141	39	10	0 / 10		-0.127049	31.7315	0.0341228	0.0343286	1.0893	0.0739688	0.0419938	1.33252	2.42182	0.0385312	-0.00630951	--		FCAL	HFAME	34.1	20	0.0679	8.05758
2407	358	2519	UK280247302519	1	190	4	35.2	1.06304	0.0302	1.21088	0.0344	2.27392	1.13907	12	10	0 / 7		-0.313054	29.1144	-0.105729	0.0325405	0.947396	0.133987	0.0382721	1.11427	2.06166	0.268057	-0.283387	--		FCAL	HFAME	44.3	42	0.0625	5.71455
2407	359	2521	UK280247502521	1	283	4	20.4	0.62832	0.0308	0.80988	0.0397	1.4382	1.28896	1000	6	2 / 10		-0.0199285	35.9158	0.0121131	0.0298386	1.07167	0.0822679	0.0317851	1.14159	2.21326	0.0693151	0.104185	--		FCAL	HFDUT	43.1	190	0.0617	21.703
2407	360	2522	UK280247602522	1	247	4	31	1.0726	0.0346	1.3051	0.0421	2.3777	1.21676	423	6	5 / 9		-0.290139	28.738	-0.00290031	0.0308896	0.887705	0.119835	0.0354516	1.01881	1.90651	0.123093	-0.275074	--		FCAL	HFUKE	35.8	31	0.0626	2.24108
2407	361	2527	UK280247402527	1	299	4	25.3	0.77165	0.0305	0.99935	0.0395	1.771	1.29508	187	9	3 / 9		-0.0514635	32.6819	0.0630868	0.0325467	1.06369	-0.0281793	0.0433207	1.41581	2.4795	-0.08585	0.269218	--		FCAL	HFAME	36	72	0.065	21.6202
2407	362	2528	UK280247502528	1	266	4	33.5	1.1055	0.033	1.18925	0.0355	2.29475	1.07576	37	10	0 / 9		-0.135462	29.2642	-0.0260708	0.0313164	0.91645	-0.00175337	0.0395694	1.15796	2.07442	0.0249685	-0.262727	--		FCAL	HFUKE	33.4	165	0.0709	23.1253
2407	363	2530	UK280247702530	1	296	4	31.4	0.96398	0.0307	1.3031	0.0415	2.26708	1.35179	10	10	0 / 10		0.133048	29.5663	0.0287648	0.0320773	0.948406	-0.0513281	0.0374207	1.10639	2.0548	-0.0778534	-0.19317	--		FCAL	HFUKE	40.8	85	0.0658	7.82117
2407	364	2531	UK280247102531	1	243	4	28.8	0.864	0.03	1.05408	0.0366	1.91808	1.22	98	10	0 / 9		-0.0433183	32.8218	-0.0146645	0.0311569	1.02262	-0.00617479	0.0417578	1.37057	2.39319	0.0086162	0.392873	--		FCAL	HFAME	35.1	72	0.0675	14.7763
2407	365	2532	UK280247202532	1	191	4	35.8	1.0203	0.0285	0.98092	0.0274	2.00122	0.961403	219	6	4 / 7		-0.182152	35.2144	0.0200524	0.0294102	1.03566	0.0396587	0.0352039	1.23968	2.27535	0.0192209	0.348948	--		FCAL	HFAME	36.4	131	0.0748	20.7357
2407	366	2534	UK280247402534	1	242	4	25.8	0.87462	0.0339	0.99846	0.0387	1.87308	1.14159	110	9	6 / 9		0.0797302	33.1564	-0.0267952	0.0292847	0.970976	-0.11884	0.0310954	1.03101	2.00199	-0.094579	0.253596	--		FCAL	HFAME	49.3	101	0.0654	21.2008
2407	367	2535	UK280247502535	1	276	4	35.1	1.10565	0.0315	1.13724	0.0324	2.24289	1.02857	36	10	0 / 9		-0.107754	28.9158	0.0501798	0.0322802	0.933407	0.0457535	0.0370068	1.07008	2.00349	-0.00421487	-0.240762	--		FCAL	HFITA	44.2	254	0.0727	30.6771
2407	368	2538	UK280247102538	1	220	4	30.7	1.03152	0.0336	1.0438	0.034	2.07532	1.01191	88	10	0 / 8		0.0121139	34.6799	0.0276691	0.0306519	1.063	-0.0510999	0.0341448	1.18414	2.24714	-0.0766483	0.369846	--		FCAL	HFUKE	33.3	5	0.0674	2.24442
2407	369	2539	UK280247202539	1	230	4	30.6	0.93942	0.0307	1.13832	0.0372	2.07774	1.21173	12	9	1 / 8		-0.0301702	31.655	0.00865124	0.0333118	1.05449	-0.081442	0.0370145	1.1717	2.22618	-0.0893205	-0.224765	--		FCAL	HFAME	41.6	138	0.0806	26.3304
2407	370	2540	UK280247302540	1	239	4	31.3	1.00473	0.0321	1.16436	0.0372	2.16909	1.15888	10	10	0 / 8		-0.00372751	30.7145	0.011055	0.0303643	0.932625	0.0178157	0.0365489	1.12258	2.0552	0.00668682	-0.230066	--		FCAL	HFUKE	37.5	171	0.0725	22.3968
2407	371	2542	UK280247502542	2	76	3	30.7	0.97626	0.0318	1.13897	0.0371	2.11523	1.16667	160	10	0 / 3		0.0381822	30.1488	0.0159638	0.0315956	0.952571	-0.0529422	0.0392796	1.18423	2.1368	-0.0678234	-0.200772	--		FCAL	HFUKE	41.1	37	0.0646	16.6668
2407	372	2543	UK280247602543	1	236	4	38.4	1.18272	0.0308	1.27872	0.0333	2.46144	1.08117	57	9	1 / 8	0	-0.150453	36.1369	0.0202112	0.03117	1.12639	0.00627482	0.0368687	1.33232	2.45871	-0.0136601	-0.121448	0 / 7		FCAL	HFAME	40	130	0.0705	20.5723
2407	373	2545	UK280247102545	1	231	4	29.6	0.89688	0.0303	1.12184	0.0379	2.01872	1.25083	30	9	1 / 8		0.145284	33.5288	0.00306574	0.0307059	1.02953	-0.0334885	0.0344538	1.15519	2.18473	-0.0364426	0.0902786	--		FCAL	HFUKE	40.3	37	0.0767	23.6923
2407	374	2547	UK280247302547	1	234	4	25.2	0.88452	0.0351	1.24992	0.0496	2.13444	1.41311	44	9	1 / 8		0.112767	26.6003	-0.0723195	0.0326621	0.868824	-0.00621248	0.0381369	1.01446	1.88328	0.0712605	-0.299584	--		FCAL	HFAME	36.8	61	0.07	22.6775
2407	375	2549	UK280247502549	1	264	4	18.8	0.64484	0.0343	0.93248	0.0496	1.57732	1.44606	780	4	1 / 9		-0.0356939	26.1328	9.15e-05	0.0350968	0.917177	0.089165	0.0455395	1.19007	2.10725	0.0890653	-0.332498	--		FCAL	HFUKE	39.6	175	0.0685	20.275
2407	376	2551	UK280247702551	1	223	3	32.9	1.01332	0.0308	0.58562	0.0178	1.59894	0.577922	72	10	0 / 6		-0.327189	27.9425	0.119674	0.0306339	0.855987	0.263497	0.0392561	1.09691	1.9529	0.128451	-0.346425	--		FCAL	HFUKE	45.7	143	0.0722	26.1124
2407	377	2552	UK280247102552	1	241	4	23.5	0.8178	0.0348	0.97995	0.0417	1.79775	1.19828	59	10	0 / 8		0.0907799	30.1619	0.018601	0.0302375	0.912022	-0.422637	0.0308298	0.929887	1.84191	-0.433181	-0.00590783	--		FCAL	HFUKE	43.3	61	0.0666	21.135
2407	378	2553	UK280247202553	1	187	4	37	1.0952	0.0296	1.1544	0.0312	2.2496	1.05405	27	10	0 / 7		-0.149474	27.63	0.0498465	0.0331477	0.91587	0.0338517	0.0403346	1.11444	2.03031	-0.0152353	-0.419661	--		FCAL	HFUKE	38.8	135	0.0559	13.974
2407	379	2554	UK280247302554	1	148	4	29.1	0.89337	0.0307	1.00977	0.0347	1.90314	1.13029	54	10	0 / 5		0.0176133	36.3596	-0.00870492	0.0298599	1.0857	-0.0491211	0.0328118	1.19302	2.27872	-0.0407711	0.245114	--		FCAL	HFCAN	37.7	89	0.0726	19.3876
2407	380	2558	UK280247702558	1	257	4	25.5	0.70125	0.0275	0.9129	0.0358	1.61415	1.30182	27	10	0 / 9		0.0307073	28.233	0.0595923	0.0289734	0.818007	-0.114664	0.0391942	1.10657	1.92458	-0.164456	-0.0910785	--		FCAL	HFITA	42.7	157	0.0639	22.0407
2407	381	2559	UK280247102559	1	234	4	29.1	0.91956	0.0316	0.94284	0.0324	1.8624	1.02532	64	10	0 / 7		-0.206939	32.1539	-0.0736162	0.0296853	0.954499	0.0727128	0.0333733	1.07308	2.02758	0.157957	-0.0676034	--		FCAL	HFAME	39.9	129	0.0676	18.982
2407	382	2560	UK280247202560	1	170	4	28.7	0.86387	0.0301	0.99015	0.0345	1.85402	1.14618	42	10	0 / 6		-0.0307115	30.022	-0.0151274	0.0320854	0.963268	-0.117582	0.0367173	1.10233	2.0656	-0.104029	-0.187696	--		FCAL	HFAME	36.9	77	0.0679	17.7704
2407	383	2561	UK280247302561	1	170	4	32.8	1.02664	0.0313	1.12176	0.0342	2.1484	1.09265	13	10	0 / 6		-0.0617306	30.5882	0.0105293	0.0297864	0.911112	-0.110211	0.0387733	1.186	2.09712	-0.119483	0.0560541	--		FCAL	HFAME	35.5	148	0.0693	18.5778
2407	384	2562	UK280247402562	1	229	4	27.1	0.91327	0.0337	1.30622	0.0482	2.21949	1.43027	21	9	6 / 8		-0.0254602	33.6569	0.00531684	0.0311345	1.04789	-0.0225508	0.034989	1.17762	2.22551	-0.0277202	0.230963	--		FCAL	HFUKE	38.8	48	0.0689	7.2717
2407	385	2563	UK280247502563	1	192	3	39.5	1.26795	0.0321	1.37855	0.0349	2.6465	1.08723	27	10	0 / 7		-0.144571	31.68	0.00891512	0.0334022	1.05818	0.124649	0.0428578	1.35774	2.41592	0.114711	0.127254	--		FCAL	HFUKE	41.7	145	0.0641	18.5639
2407	386	2564	UK280247602564	1	226	4	30.6	0.9639	0.0315	0.96696	0.0316	1.93086	1.00317	125	9	2 / 8		0.0938852	36.1098	-0.017824	0.0326825	1.18016	-0.0345768	0.03615	1.30537	2.48553	-0.0170567	0.285251	--		FCAL	HFUKE	36.6	49	0.0682	16.3676
2407	387	2565	UK280247702565	1	138	4	31.6	1.00488	0.0318	0.66992	0.0212	1.6748	0.666667	27	10	0 / 5		0.02402	29.8822	-0.00295974	0.0315935	0.944084	-0.0917378	0.0347917	1.03965	1.98374	-0.0890416	0.0534434	--		FCAL	HFAME	34.4	115	0.0847	18.5383
2407	388	2566	UK280247102566	1	66	2	38.3	1.0341	0.027	1.19113	0.0311	2.22523	1.15185	3916	6	2 / 3		-0.187566	38.8955	0.0448916	0.0304338	1.18374	-0.14768	0.0248733	0.967458	2.15119	-0.184298	0.642289	--		FCAL	HFUKE	38.1	82	0.0839	19.0155
2407	389	2567	UK280247202567	1	191	3	35.9	1.16316	0.0324	1.31035	0.0365	2.47351	1.12654	1692	6	7 / 7		-0.0288311	39.437	-0.00586829	0.0271594	1.07109	-0.0997969	0.0345478	1.36246	2.43355	-0.094483	0.178717	--		FCAL	HFUKE	33.8	132	0.0486	13.5208
2407	390	2569	UK280247402569	1	193	4	40	1.148	0.0287	1.22	0.0305	2.368	1.06272	210	5	4 / 7		0.058211	33.9252	0.0252927	0.0316007	1.07206	0.0386495	0.0351418	1.19219	2.26425	0.0130273	0.15771	--		FCAL	HFITA	37.3	88	0.0765	18.0149
2407	391	2570	UK280247502570	1	171	4	34.9	1.06096	0.0304	1.26687	0.0363	2.32783	1.19408	108	10	0 / 6		0.206845	33.1443	-0.00324169	0.0287933	0.954334	-0.00904147	0.0307783	1.02012	1.97446	-0.00581862	0.428411	--		FCAL	HFUKE	42.9	34	0.0608	15.9935
2407	392	2572	UK280247702572	1	188	4	28.4	0.8378	0.0295	1.07068	0.0377	1.90848	1.27797	79	10	0 / 7		0.0626166	32.8435	0.0188314	0.0298381	0.979987	0.0193285	0.0356117	1.16961	2.1496	0.000487926	0.205718	--		FCAL	HFAME	30.3	57	0.0654	9.72756
2407	393	2574	UK280247202574	1	199	3	36	1.1304	0.0314	1.2888	0.0358	2.4192	1.14013	28	9	1 / 7		-0.105695	31.7565	-0.0307565	0.0304361	0.966545	0.0333966	0.0364816	1.15853	2.12507	0.0661888	-0.0794898	--		FCAL	HFAME	43	19	0.0633	19.7046
2407	394	2575	UK280247302575	1	196	4	25.9	0.8806	0.034	1.10334	0.0426	1.98394	1.25294	3008	5	6 / 7		0.0736836	33.5294	-0.000210067	0.0314066	1.05305	-0.0656096	0.0383138	1.28464	2.33768	-0.0654132	-0.0281371	--		FCAL	HFAME	36.4	81	0.064	17.9593
2407	395	2576	UK280247402576	1	240	4	34.4	1.12144	0.0326	1.31408	0.0382	2.43552	1.17178	55	10	0 / 7		0.0744564	24.1052	0.0699911	0.031776	0.765966	0.0518454	0.0405003	0.976267	1.74223	-0.0169587	-0.4072	--		FCAL	HFAME	33.8	114	0.0646	12.7464
2407	396	2577	UK280247502577	1	189	4	35.7	1.13169	0.0317	1.18167	0.0331	2.31336	1.04416	27	9	5 / 7		0.00420982	34.2558	-0.00323053	0.0327057	1.12036	0.000506096	0.0381807	1.30791	2.42827	0.00374864	0.0241961	--		FCAL	HFCAN	36.4	79	0.0655	13.3979
2407	397	2579	UK280247702579	1	92	4	38.1	1.12776	0.0296	1.58115	0.0415	2.70891	1.40203	80	10	0 / 3		0.0746434	33.2203	0.0387694	0.0305169	1.01378	-0.0384855	0.0344249	1.1436	2.15739	-0.0743716	-0.125629	--		FCAL	HFAME	39	110	0.0819	20.0972
2407	398	2580	UK280247102580	1	228	4	26.9	0.9146	0.034	1.14056	0.0424	2.05516	1.24706	33	10	0 / 8		-0.0463487	39.9517	0.0227104	0.0289427	1.15631	0.0868052	0.0381853	1.52557	2.68188	0.0626716	0.303737	--		FCAL	HFITA	41.4	164	0.067	17.5347
2407	399	2584	UK280247502584	1	157	1	16.6	0.51128	0.0308	0.65238	0.0393	1.16366	1.27597	44	10	0 / 5		-0.0230048	27.5334	0.0409754	0.0326617	0.899287	0.0765347	0.0393856	1.08442	1.98371	0.0341596	-0.235317	--		FCAL	HFAME	37	73	0.0631	16.6972
2407	400	2586	UK280247702586	1	131	4	30.4	0.87552	0.0288	1.10656	0.0364	1.98208	1.26389	55	9	2 / 5		-0.0936225	18.3147	-0.0761522	0.0333388	0.610589	0.00366283	0.0391566	0.71714	1.32773	0.0863942	-0.479305	--		FCAL	HFAME	38.7	47	0.053	9.72609
2407	401	2587	UK280247102587	1	178	4	29.8	0.79268	0.0266	1.01618	0.0341	1.80886	1.28195	37	10	0 / 6		-0.127029	34.8236	-0.00912627	0.0290653	1.01216	0.0658049	0.0341526	1.18932	2.20147	0.0756212	0.103685	--		FCAL	HFAME	40.7	38	0.0581	7.05997
2407	402	2589	UK280247302589	1	170	4	37.8	1.14156	0.0302	1.26252	0.0334	2.40408	1.10596	42	10	0 / 6		0.0090135	29.5338	-0.121907	0.0302929	0.894665	-0.14287	0.0397839	1.17497	2.06963	-0.0238734	0.0343703	--		FCAL	HFAME	50.2	135	0.0689	16.2743
2407	403	2590	UK280247402590	1	175	3	37.1	1.19091	0.0321	1.59901	0.0431	2.78992	1.34268	127	10	0 / 6		0.0801797	34.9942	-0.026497	0.031022	1.08559	-0.0362679	0.0346569	1.21279	2.29838	-0.0100369	0.244164	--		FCAL	HFAME	40	193	0.0592	13.6484
2407	404	2591	UK280247502591	1	180	4	32.8	1.02992	0.0314	1.28248	0.0391	2.3124	1.24522	47	10	0 / 6		-0.0399933	38.6456	0.0363305	0.0309747	1.19703	0.0750008	0.040093	1.54942	2.74645	0.0373146	0.190504	--		FCAL	HFAME	35.5	18	0.0667	12.9078
2407	405	2592	UK280247602592	1	172	4	37.3	1.05186	0.0282	1.27939	0.0343	2.33125	1.21631	18	10	0 / 6		-0.0393439	34.1433	0.0327689	0.0304037	1.03808	-0.0388901	0.0406821	1.38902	2.42711	-0.0693853	0.5563	--		FCAL	HFAME	37	35	0.0672	15.3795
2407	406	2593	UK280247702593	1	147	4	36.1	1.09744	0.0304	1.14798	0.0318	2.24542	1.04605	90	10	0 / 5		-0.0121763	37.7598	-0.012769	0.0285647	1.0786	-0.0367331	0.035608	1.34455	2.42315	-0.024274	0.299463	--		FCAL	HFAME	38.7	108	0.0672	17.0996
2407	407	2594	UK280247102594	1	127	3	26.8	0.8442	0.0315	1.02912	0.0384	1.87332	1.21905	207	6	3 / 5		0.0362266	34.8379	0.0168614	0.0298959	1.04151	-0.0862639	0.0348022	1.21244	2.25395	-0.101415	0.205466	--		FCAL	HFAME	28.2	43	0.0766	12.9401
2407	408	2596	UK280247302596	1	147	4	19.9	0.64277	0.0323	0.79799	0.0401	1.44076	1.24149	1220	6	5 / 5		-0.156297	31.7647	0.00657905	0.0312941	0.994049	-0.0454597	0.0402288	1.27786	2.27191	-0.0516986	-0.100019	--		FCAL	HFAME	40.9	87	0.0708	18.5789
2407	409	2597	UK280247402597	1	64	3	33.8	0.99372	0.0294	1.45002	0.0429	2.44374	1.45918	135	10	0 / 3		-0.21295	25.2843	0.0225638	0.0315873	0.798661	0.0687837	0.0375193	0.948648	1.74731	0.0451999	-0.182351	--		FCAL	HFITA	39.1	98	0.0648	15.7772
2407	410	2598	UK280247502598	1	142	4	38	1.1286	0.0297	1.1514	0.0303	2.28	1.0202	71	10	0 / 5		-0.0633481	36.086	-0.0304668	0.0303239	1.09427	0.0789073	0.0397624	1.43487	2.52913	0.112811	0.101213	--		FCAL	HFITA	39.9	64	0.0711	7.60898
2407	411	2599	UK280247602599	1	87	3	37.4	1.12574	0.0301	1.39502	0.0373	2.52076	1.2392	68	9	1 / 3		0.0196735	37.2668	0.00525029	0.0295449	1.10104	-0.0645911	0.0323922	1.20716	2.3082	-0.0694765	0.284051	--		FCAL	HFAME	33	46	0.0764	17.0032
2407	412	2600	UK280247702600	1	57	2	36.2	0.98826	0.0273	1.18012	0.0326	2.16838	1.19414	100	10	0 / 2		0.0117274	36.9665	-0.0275291	0.0309521	1.14419	-0.00577876	0.0375168	1.38686	2.53105	0.0223661	0.145584	--		DNS	HFAME	21.1	101	0.0701	6.76484
2407	413	2601	UK280247102601	1	163	4	29.1	0.84099	0.0289	1.07379	0.0369	1.91478	1.27682	19	10	0 / 6		-0.0155312	36.7711	-0.0171939	0.0277776	1.02141	-0.126206	0.0373086	1.37188	2.39329	-0.110919	0.165536	--		FCAL	HFITA	39.5	75	0.0652	11.0117
2407	414	2602	UK280247202602	1	115	4	28.4	0.92868	0.0327	1.1076	0.039	2.03628	1.19266	26	10	0 / 4		0.0399987	27.9808	-0.0916102	0.0318145	0.890196	-0.0526187	0.0389495	1.08984	1.98003	0.0429237	-0.167278	--		FCAL	HFAME	34.8	87	0.0607	12.7121
2407	415	2603	UK280247302603	1	114	4	37.3	1.06305	0.0285	1.05186	0.0282	2.11491	0.989474	53	10	0 / 4		0.0102162	28.1128	0.0475542	0.0312156	0.877557	-0.00780254	0.0393067	1.10502	1.98258	-0.0528438	0.0815316	--		FCAL	HFAME	38.6	114	0.0636	13.7358
2407	416	2605	UK280247502605	1	143	4	27.8	0.84512	0.0304	0.94242	0.0339	1.78754	1.11513	72	10	0 / 5		-0.0434995	38.9963	0.00125818	0.0284642	1.11	-0.180409	0.0344074	1.34176	2.45176	-0.181439	0.257271	--		FCAL	HFAME	43.2	119	0.0752	16.7705
2407	417	2606	UK280247602606	1	113	3	32.7	0.95811	0.0293	0.981	0.03	1.93911	1.02389	83	10	0 / 4		-0.0544743	29.4016	-0.00950334	0.0306917	0.902385	-0.0312922	0.0349951	1.02891	1.9313	-0.0219978	0.101535	--		FCAL	HFAME	36.1	61	0.0705	14.1405
2407	418	2607	UK280247702607	1	119	3	24.2	0.7139	0.0295	0.78892	0.0326	1.50282	1.10509	85	10	0 / 4		0.0142587	32.2403	0.0155671	0.0288509	0.930161	-0.0744163	0.032412	1.04497	1.97513	-0.0886041	-0.036412	--		FCAL	HFCAN	42.2	116	0.0625	14.6029
2407	419	2608	UK280247102608	1	125	1	24.1	0.76638	0.0318	0.90134	0.0374	1.66772	1.1761	14	10	0 / 4		-0.247883	32.1758	-0.0257032	0.0302782	0.974228	-0.114622	0.0368204	1.18473	2.15896	-0.0912642	0.0528749	--		FCAL	HFAME	36.8	56	0.0622	11.1654
2407	420	2609	UK280247202609	1	130	4	30.3	0.94233	0.0311	1.1817	0.039	2.12403	1.25402	53	10	0 / 5		0.121363	21.4917	0.040702	0.0305563	0.656707	-0.0117597	0.037845	0.813355	1.47006	-0.0504099	-0.258331	--		FCAL	HFITA	49.4	71	0.0699	11.6651
2407	421	2610	UK280247302610	1	87	3	34.8	0.98832	0.0284	1.11012	0.0319	2.09844	1.12324	12	10	0 / 3		-0.119248	34.4024	0.0339499	0.0300788	1.03478	-0.0334247	0.0403486	1.38809	2.42287	-0.0651623	-0.0182852	--		FCAL	HFITA	29.1	56	0.0724	9.02722
2407	422	2611	UK280247402611	1	126	4	36	1.098	0.0305	1.2312	0.0342	2.3292	1.12131	21	9	1 / 5		-0.0586066	36.9665	-0.031204	0.0293147	1.08366	-0.0285402	0.0328372	1.21388	2.29754	0.00274951	0.297707	--		FCAL	HFAME	35.3	8	0.0723	7.4293
2407	423	2612	UK280247502612	1	37	2	31.2	0.7956	0.0255	1.16376	0.0373	1.95936	1.46274	33	10	0 / 2		0.102627	32.6493	0.0561355	0.0288789	0.942875	0.115189	0.0306674	1.00127	1.94415	0.0559147	0.0804427	--		FCAL	HFAME	41.9	114	0.06	11.3397
2407	424	2613	UK280247602613	1	95	3	32.9	0.93107	0.0283	0.79618	0.0242	1.72725	0.855124	43	10	0 / 4		0.0287823	30.3271	0.00746877	0.025311	0.767608	0.168957	0.0319088	0.967702	1.73531	0.160291	-0.0706806	--		FCAL	HFAME	37.4	87	0.0674	7.23759
2407	425	2614	UK280247702614	1	64	3	37.3	1.07797	0.0289	1.27939	0.0343	2.35736	1.18685	52	10	0 / 3		0.021824	32.1973	-0.000596612	0.0283169	0.911728	-0.2165	0.030887	0.99448	1.90621	-0.216032	-0.0308873	--		FCAL	HFAME	36.2	57	0.0599	4.44386
2407	426	2615	UK280247102615	1	124	4	26.8	0.84152	0.0314	0.8978	0.0335	1.73932	1.06688	31	9	1 / 5		-0.000617947	37.3231	-0.0179003	0.0294268	1.0983	-0.0314112	0.0354124	1.3217	2.41999	-0.0137571	0.132059	--		FCAL	HFAME	32.1	10	0.0658	12.0456
2407	427	2616	UK280247202616	1	90	11	28.3	0.8207	0.029	0.78391	0.0277	1.60461	0.955172	47	10	0 / 3		0.254552	21.3622	0.0347535	0.0303454	0.648244	-0.00813481	0.0337747	0.721503	1.36975	-0.0414479	-0.0639371	--		FCAL	HFITA	28.4	115	0.0717	7.46506
2407	428	2617	UK280247302617	1	46	2	22.6	0.70964	0.0314	0.90626	0.0401	1.6159	1.27707	70	10	0 / 2		-0.030814	29.1998	0.0129116	0.0286303	0.835999	-0.0330666	0.0286473	0.836493	1.67249	-0.0453922	0.134659	--		FCAL	HFAME	44.4	58	0.0567	9.58748
2407	429	2618	UK280247402618	1	42	11	42.8	1.25832	0.0294	2.033	0.0475	3.29132	1.61565	16	10	0 / 2		-0.206243	28.4722	0.00696097	0.0311829	0.887846	0.0523365	0.0381057	1.08495	1.9728	0.0450618	0.0652096	--		FCAL	HFAME	31.2	52	0.0643	9.34348
2407	430	2619	UK280247502619	1	46	11	41.3	1.13988	0.0276	1.5281	0.037	2.66798	1.34058	212	4	1 / 2		0.13183	37.8149	-0.0228379	0.0300871	1.13774	0.139231	0.0416948	1.57668	2.71442	0.165857	0.221036	--		FCAL	HFITA	34.6	85	0.0593	7.93743
2407	431	2620	UK280247602620	1	74	3	35.7	1.07457	0.0301	1.2495	0.035	2.32407	1.16279	297	5	2 / 3		0.113545	37.0888	-0.0134332	0.0279758	1.03759	-0.0248037	0.0379411	1.40719	2.44478	-0.0115253	0.151661	--		FCAL	HF	35.1	91	0.0621	8.40866
2407	432	2621	UK280247702621	1	72	11	38	1.064	0.028	1.4174	0.0373	2.4814	1.33214	24	10	0 / 2		0.0542631	33.8625	-0.0171591	0.0306255	1.03706	0.0261227	0.034109	1.15502	2.19207	0.0440375	0.15588	--		FCAL	HF	24.1	125	0.0692	5.91578
2407	433	2625	UK280247402625	1	28	2	26.9	0.75589	0.0281	1.10021	0.0409	1.8561	1.45552	165	8	0 / 1		-0.134323	43.8963	-0.0443122	0.0292983	1.28608	0.0316172	0.0361568	1.58715	2.87324	0.07945	0.424045	--		FCAL	HF	46.2	39	0.0701	12.0847
2407	434	2626	UK280247502626	1	88	3	43.7	1.33722	0.0306	1.38966	0.0318	2.72688	1.03922	35	10	0 / 3		-0.11039	30.238	-0.0681621	0.0301555	0.91184	0.106971	0.0369477	1.11722	2.02906	0.187944	-0.00604999	--		FCAL	HFAME	35.9	31	0.0603	6.78935
2407	435	2627	UK280247702628	1	34	2	29.8	0.8642	0.029	0.92082	0.0309	1.78502	1.06552	87	10	0 / 2		0.003236	43.559	0.0353698	0.0295547	1.28737	-0.0208023	0.0324756	1.4146	2.70198	-0.0542531	0.347958	--		FCAL	HF	36	126	0.0647	9.12374
2407	436	2628	UK280247102629	1	26	11	24.1	0.76879	0.0319	0.99051	0.0411	1.7593	1.2884	140	8	0 / 1		-0.0976124	33.0235	-0.0273582	0.0298157	0.984619	-0.0734197	0.0333484	1.10128	2.0859	-0.047357	0.321783	--		FCAL	HFITA	31.2	37	0.0628	3.34274
2407	437	2629	UK280247202630	1	67	11	32	1.0336	0.0323	1.0976	0.0343	2.1312	1.06192	121	9	1 / 3		-0.196221	29.9834	0.0546096	0.0302482	0.906942	0.107833	0.0370995	1.11237	2.01931	0.0504671	-0.196221	--		FCAL	HFAME	33.5	39	0.0525	7.46036
2407	438	2630	UK280247302631	1	28	2	26.2	0.81744	0.0312	1.03228	0.0394	1.84972	1.26282	25	8	0 / 1		-0.0394233	33.3133	-0.0126531	0.0327139	1.08981	-0.112174	0.0386337	1.28702	2.37683	-0.100796	0.104761	--		FCAL	HFITA	39.8	36	0.0632	7.24718
2407	439	2631	UK280247402632	1	88	1	23.8	0.72828	0.0306	0.90678	0.0381	1.63506	1.2451	1885	6	3 / 3		-0.13354	30.238	0.0346384	0.0301555	0.91184	0.0663733	0.0369477	1.11722	2.02906	0.0306723	-0.136915	--		FCAL	HFAME	26.8	124	0.0649	5.97521
2407	440	2632	UK280247502633	1	46	11	37.9	1.01572	0.0268	1.29239	0.0341	2.30811	1.27239	226	6	2 / 2		-0.0684836	25.5497	-0.00168043	0.0306515	0.783138	0.0993612	0.0346565	0.885464	1.6686	0.101212	-0.273369	--		FCAL	HFAME	28.3	90	0.0567	4.45389
2407	441	2633	UK280247602634	1	67	3	37.9	1.03467	0.0273	1.48568	0.0392	2.52035	1.4359	36	9	1 / 3		0.0468669	36.2033	-0.0466158	0.0281104	1.01769	-0.000477396	0.0341163	1.23512	2.25281	0.0483942	0.0960852	--		FCAL	HFAME	26.5	18	0.0715	3.61135
2407	442	2634	UK280247702635	1	27	2	35.8	1.0382	0.029	1.35324	0.0378	2.39144	1.30345	41	8	0 / 1		-0.0128245	38.3924	-0.0399284	0.0284354	1.0917	0.103979	0.0355079	1.36323	2.45493	0.149892	0.206597	--		FCAL	HF	42.8	42	0.0769	5.41287
2407	443	2635	UK280247202637	1	54	2	39.7	1.09572	0.0276	1.31407	0.0331	2.40979	1.19928	20	10	0 / 2		0.188826	30.1137	-0.0397491	0.0302004	0.909448	0.0210295	0.0370215	1.11485	2.0243	0.0632945	0.103925	--		FCAL	HF	41.3	46	0.0646	4.89806
2407	444	2637	UK280247302638	1	21	2	32.3	0.85918	0.0266	1.56655	0.0485	2.42573	1.82331	62	8	0 / 1		0.102098	36.0222	-0.018618	0.0281236	1.01307	-0.070805	0.0356222	1.28319	2.29627	-0.053177	0.0947394	--		FCAL	HFAME	35.9	46	0.0651	6.31365
2407	445	2638	UK280247402639	1	33	2	31.1	0.87702	0.0282	1.00142	0.0322	1.87844	1.14184	21	10	0 / 2		0.10531	29.2226	-0.128923	0.0305369	0.892367	0.291034	0.0375668	1.0978	1.99016	0.482113	-0.00870377	--		FCAL	HFAME	49.3	16	0.0653	8.31562
2407	446	2639	UK280247602641	1	47	11	35.4	0.98412	0.0278	1.14696	0.0324	2.13108	1.16547	85	10	0 / 2		0.0587836	29.3733	-0.033293	0.0291712	0.856855	-0.0219792	0.0329236	0.967077	1.82393	0.0117035	0.00280738	--		FCAL	HFITA	26.9	28	0.069	1.8561
2407	447	2641	UK280247702642	1	41	2	34.1	0.9889	0.029	1.41856	0.0416	2.40746	1.43448	1611	6	2 / 2		-0.105259	39.5645	-0.034342	0.0287887	1.13901	-0.0911735	0.0356504	1.41049	2.5495	-0.0588526	0.478598	--		FCAL	HF	43.7	60	0.0624	8.17071
2407	448	2642	UK280247302645	1	88	3	37.9	1.14458	0.0302	1.16353	0.0307	2.30811	1.01656	216	4	1 / 3		0.12032	30.4377	-0.0440188	0.0303353	0.923338	0.0168244	0.0409117	1.24526	2.1686	0.0636447	-0.149603	--		FCAL	HFAME	29.8	34	0.0599	3.4863
2407	449	2645	UK280247602648	1	28	2	37.2	1.14204	0.0307	1.25736	0.0338	2.3994	1.10098	17	8	0 / 1		0.0185336	37.2104	0.0260131	0.0294343	1.09526	0.0516702	0.0291917	1.08623	2.18149	0.0250066	0.049792	--		FCAL	HFAME	24.1	26	0.073	1.7593
2407	450	2648	UK280247702649	1	10	2	23.1	0.81543	0.0353	0.92169	0.0399	1.73712	1.13031	95	8	0 / 1		0.230241	30.238	0.0180577	0.0301555	0.91184	-0.0851925	0.0369477	1.11722	2.02906	-0.101419	0.050035	--		FCAL	HF	32.3	11	0.0666	6.67693
2407	451	2649	UK280247202651	1	11	2	30.6	0.96084	0.0314	1.29132	0.0422	2.25216	1.34395	36	8	0 / 1		-0.126035	26.4313	0.112353	0.0317345	0.838784	0.0109772	0.0394668	1.04316	1.88194	-0.0911362	-0.0436575	--		FCAL	HF	26.2	28	0.0706	1.84972
2407	452	2651	UK280247302652	1	36	2	28.3	0.86881	0.0307	1.07257	0.0379	1.94138	1.23453	123	10	0 / 2		0.142062	26.7936	-0.00528767	0.0315669	0.845793	0.076461	0.0392025	1.05038	1.89617	0.0821832	0.25374	--		FCAL	HFITA	28.1	60	0.0687	4.98943
2407	453	2652	UK280247402653	1	34	2	34.2	0.90972	0.0266	0.9918	0.029	1.90152	1.09023	72	10	0 / 2		-0.0461005	29.6677	-0.0503825	0.0323288	0.959121	-0.0719106	0.0408366	1.21153	2.17065	-0.0226702	0.0165744	--		FCAL	HFITA	37.9	46	0.0609	4.50583
2407	454	2653	UK280247702656	1	12	2	34.8	1.13448	0.0326	1.40592	0.0404	2.5404	1.23926	73	8	0 / 1		0.133168	30.1809	-0.0166881	0.0270514	0.816436	-0.0795534	0.0315064	0.950892	1.76733	-0.0639321	0.120102	--		FCAL	HF	37.9	67	0.0665	7.01453
2407	455	2656	UK280247102657	1	38	2	34.2	1.01916	0.0298	1.38168	0.0404	2.40084	1.3557	58	10	0 / 2		0.282964	27.1247	0.0376551	0.031417	0.852176	0.0368025	0.038966	1.05694	1.90912	-0.000821684	0.111812	--		FCAL	HFAME	35.8	27	0.0668	2.39144
2407	456	2657	UK280247202658	1	36	2	37.3	1.08916	0.0292	1.35399	0.0363	2.44315	1.24315	33	10	0 / 2		0.0320216	33.1388	-0.0704306	0.0320579	1.06236	-0.0605489	0.0430038	1.4251	2.48746	0.0106306	0.10536	--		FCAL	HF	39.7	54	0.0607	4.4662
2407	457	2658	UK280247302659	1	29	2	36.1	1.05051	0.0291	1.25989	0.0349	2.3104	1.19931	76	8	0 / 1		-0.0509357	39.3019	-0.00547399	0.0293607	1.15393	-0.141869	0.0423012	1.66252	2.81645	-0.137145	0.236626	--		FCAL	HFAME	32.3	21	0.0751	2.42573
2407	458	2659	UK280247402660	1	16	2	30.7	0.87495	0.0285	0.88416	0.0288	1.75911	1.01053	46	8	0 / 1		0.189202	30.3565	-0.0336413	0.030113	0.914126	-0.0536314	0.0368778	1.11948	2.03361	-0.0206861	0.544225	--		FCAL	HFAME	31.1	33	0.0604	3.2486
2407	459	2660	UK280247502661	1	4	2	16.4	0.5412	0.033	0.58384	0.0356	1.12504	1.07879	65	8	0 / 1		0.0880953	28.2144	-0.0790053	0.0309448	0.87309	-0.246434	0.0382183	1.07831	1.9514	-0.181791	0.212291	--		FCAL	HF	35.4	47	0.0602	4.50048
2407	460	2662	UK280247602662	1	22	2	36.6	1.10532	0.0302	1.40178	0.0383	2.5071	1.26821	332	1	1 / 1		-0.288268	23.0424	-0.0148037	0.0334959	0.771825	-0.157193	0.0422398	0.973305	1.74513	-0.144529	0.0814563	--		FCAL	HF	34.1	41	0.0706	4.58359
2407	461	2666	UK280247302666	1	22	2	27.4	0.87406	0.0319	0.95078	0.0347	1.82484	1.08777	24	8	0 / 1		0.245271	29.3912	-0.00890836	0.0304715	0.895592	0.0223851	0.0374614	1.10104	1.99663	0.0315747	0.256548	--		FCAL	HF	38.2	60	0.0609	6.70215
2407	462	2667	UK280247402667	1	13	2	23.7	0.77025	0.0325	0.96459	0.0407	1.73484	1.25231	38	8	0 / 1		-0.0677478	29.3912	0.0468815	0.0304715	0.895592	-0.0737138	0.0374614	1.10104	1.99663	-0.115195	-0.000401616	--		FCAL	HF	37.2	28	0.0645	2.3994
2407	463	2668	UK280247502668	1	30	2	33.4	0.92852	0.0278	1.28256	0.0384	2.21108	1.38129	45	8	0 / 1		-0.135951	27.429	0.0389405	0.0312819	0.85803	0.0502561	0.0387525	1.06294	1.92097	0.0108914	0.471516	--		FCAL	HF	23.1	10	0.0752	1.73712
2407	464	2669	UK280247602669	1	18	2	28.7	0.85239	0.0297	1.00737	0.0351	1.85976	1.18182	56	8	0 / 1		0.0961735	30.4696	-0.0755821	0.030073	0.916312	0.0431501	0.0368116	1.12163	2.03795	0.12844	0.0981858	--		FCAL	HF	30.6	11	0.0736	2.25216
2407	465	2676	UK280247602676	1	15	2	27.1	0.85907	0.0317	1.06503	0.0393	1.9241	1.23975	23	8	0 / 1		0.00156961	28.655	-0.0345578	0.0307631	0.881517	-0.0745854	0.037929	1.08685	1.96837	-0.0414603	0.391619	--		FCAL	HF	28.3	36	0.0686	3.90884
2407	466	2679	UK280247202679	1	24	2	32.1	0.90522	0.0282	1.25511	0.0391	2.16033	1.38653	32	8	0 / 1		-0.0311471	27.9712	0.02102	0.0310474	0.868433	0.0239405	0.0383811	1.07357	1.942	0.00286044	0.103392	--		FCAL	HFAME	34.2	34	0.0556	3.01465
2407	467	2688	UK280247402688	1	15	2	25.6	0.81408	0.0318	1.02656	0.0401	1.84064	1.26101	155	8	0 / 1		0.080718	29.7025	-0.0709251	0.0303528	0.901552	0.0491125	0.0372696	1.107	2.00855	0.129201	0.325872	--		FCAL	HFAME	34.8	12	0.073	2.5404
2407	468	2692	UK280247102692	1	11	2	28.1	0.93854	0.0334	1.43872	0.0512	2.37726	1.53293	86	8	0 / 1		-0.0847737	27.9712	0.024241	0.0310474	0.868433	0.0447842	0.0383811	1.07357	1.942	0.020057	-0.0293944	--		FCAL	HFAME	34.2	38	0.0702	4.55364
																		0.0487561	26.7936	0.0580698	0.0315669	0.845793	0.306038	0.0392025	1.05038	1.89617	0.234359	0.171006	--		FCAL	HF	37.3	36	0.0655	5.67589
																															FCAL	HFITA	36.1	29	0.064	2.3104
																															FCAL	HFITA	30.7	16	0.0573	1.75911
																															FCAL	HF	16.4	4	0.0686	1.12504
																															FCAL	HF	36.6	22	0.0685	2.5071
																															FCAL	HFAME	27.4	22	0.0666	1.82484
																															FCAL	HF	23.7	13	0.0732	1.73484
																															FCAL	HF	33.4	30	0.0662	2.21108
																															FCAL	HF	28.7	18	0.0648	1.85976
																															FCAL	HFITA	27.1	15	0.071	1.9241
																															FCAL	HF	32.1	24	0.0673	2.16033
																															FCAL	HF	25.6	15	0.0719	1.84064
																															FCAL	HFUKE	28.1	11	0.0846	2.37726

## Sheet: 30Aug
Number	Official ID	Lact no.	Days in milk	Fertility status	Milk kg	Protein kg	Protein%	Fat kg	Fat%	Protein + Fat kg	FPR	SCC	SCC type	High SCC this lactation	Dry period length	Milk cf. expected	Predicted yield	Protein cf. expected	Predicted protein	Predicted protein kg	Fat cf. expected	Predicated fat	Predicted fat kg	Predicted Protein + Fat kg	FPR cf. expected	Milk cf. herd	High SCC previous lactation	Lot	Group	Breed	Milk peak kg	Milk peak days	Protein + Fat	Cum. protien + fat kg
877	UK280247600877	9	178	1									7	2 / 5	59		0									-0.212277	10 / 13
999	UK280247200999	9	218	1	39.6	1.35432	0.0342	1.47312	0.0372	2.82744	1.08772	523	6	2 / 7	96	0.0431232	37.9629	0.0831197	0.0315755	1.1987	0.0588509	0.0351324	1.33373	2.53243	-0.0224064	0.22146	4 / 11		FCAL	HFUKE	57.7	30	0.0714	20.6335
1148	UK280247401148	8	310	2									7	3 / 9	60		0									-0.143081	6 / 12
1150	UK280247601150	8	208	4	32	0.8064	0.0252	1.0176	0.0318	1.824	1.26191	153	10	0 / 7	50	-0.0920409	35.2439	-0.141665	0.0293592	1.03473	-0.0475138	0.0333863	1.17666	2.21139	0.109691	-0.0366178	9 / 9		FCAL	HFUKE	51.5	82	0.057	17.8674
1161	UK280247301161	8	152	3	28	0.9408	0.0336	1.2404	0.0443	2.1812	1.31845	644	6	5 / 5	58	-0.172813	33.8497	0.0355484	0.0324466	1.09831	0.17189	0.0378022	1.27959	2.3779	0.131661	-0.25808	3 / 10		FCAL	HFUKE	48.1	61	0.0779	12.8365
1187	UK280247101187	8	144	3	41.9	1.35756	0.0324	1.05169	0.0251	2.40925	0.774691	69	10	0 / 5	51	0.0514599	39.8494	0.0818922	0.0299475	1.19339	-0.15056	0.0295489	1.1775	2.37089	-0.214857	0.0917907	6 / 10		FCAL	HFUKE	48.9	81	0.0575	12.688
1191	UK280247501191	9	73	2	68.1	1.75017	0.0257	1.92723	0.0283	3.6774	1.10117	26	10	0 / 3	59	0.211128	56.2285	-0.035138	0.0266359	1.4977	-0.074838	0.0305892	1.71999	3.21769	-0.0411457	0.579378	10 / 10		FCAL	HFUKE	68.1	73	0.054	9.50864
1359	UK280247501359	7	314	4	17.1	0.56943	0.0333	0.78147	0.0457	1.3509	1.37237	144	9	4 / 10	56	-0.33559	25.7371	-0.0186857	0.0339341	0.873365	0.212346	0.0376955	0.970173	1.84354	0.235431	-0.324956	1 / 9		FCAL	HFUKE	46.9	41	0.079	23.8489
1372	UK280247401372	7	376	4	21.9	0.73803	0.0337	0.93075	0.0425	1.66878	1.26113	108	10	0 / 13	51	-0.185985	26.9037	-0.0313298	0.03479	0.935978	-0.0718532	0.0457902	1.23192	2.1679	-0.041834	0.0229744	1 / 12		FCAL	HFAME	54.8	40	0.0762	40.336
1396	UK280247701396	8	120	1	30.6	0.8262	0.027	0.9027	0.0295	1.7289	1.09259	1578	6	2 / 4	47	-0.201182	38.3066	-0.00434002	0.0271177	1.03879	-0.0623175	0.0314605	1.20515	2.24393	-0.0582301	-0.239262	1 / 9		FCAL	HFAME	50.9	57	0.0565	9.39698
1438	UK280247701438	7	124	2									7	3 / 3	50		0									-0.26058	0 / 9
1481	UK280247101481	6	344	4	14.9	0.55279	0.0371	0.70924	0.0476	1.26203	1.28302	600	6	9 / 12	61	-0.296389	21.1765	-0.0163072	0.037715	0.798671	0.0593619	0.0449327	0.951516	1.75019	0.0769236	-0.362322	0 / 10		FCAL	HFAME	45.4	36	0.0847	27.9093
1496	UK280247201496	6	205	3	36	1.1016	0.0306	1.3644	0.0379	2.466	1.23856	48	10	0 / 7	88	0.0113114	35.5973	0.0135105	0.0301921	1.07476	-0.0356701	0.0393019	1.39904	2.4738	-0.0485249	0.0760224	1 / 13		FCAL	HFAME	49.9	51	0.0685	19.9311
1497	UK280247301497	7	223	3	26.4	0.74448	0.0282	0.9768	0.037	1.72128	1.31206	16	10	0 / 8	42	-0.0880019	28.9474	-0.0471904	0.0295967	0.856748	-0.0615919	0.0394285	1.14135	1.9981	-0.0151147	-0.17565	1 / 11		FCAL	HFUKE	42.5	35	0.0652	18.8518
1498	UK280247401498	6	143	2	36.8	1.10768	0.0301	1.61184	0.0438	2.71952	1.45515	157	10	0 / 5	136	0.150261	31.9927	0.0382605	0.0289908	0.927495	0.173926	0.0373107	1.19367	2.12117	0.130666	-0.0430729	8 / 13		FCAL	HFCAN	39.8	108	0.0739	11.3431
1529	UK280247701529	6	387	1									7	4 / 12	53		0									-0.0517361	5 / 12
1539	UK280247301539	6	239	3	32.7	1.00716	0.0308	1.38975	0.0425	2.39691	1.37987	38	10	0 / 8	45	0.0784134	30.3223	0.00553703	0.0306304	0.928785	-0.0237011	0.0435318	1.31998	2.24877	-0.0290771	0.0624806	2 / 9		FCAL	HFCAN	51.2	85	0.0733	21.698
1573	UK280247201573	5	497	1									7	1 / 15	195		0									0.388056	9 / 11
1583	UK280247501583	6	379	1	14.9	0.60047	0.0403	0.64368	0.0432	1.24415	1.07196	426	4	1 / 12	54	-0.353659	23.0528	0.0354075	0.0389219	0.89726	-0.101823	0.0480974	1.10878	2.00604	-0.132538	-0.298226	5 / 9		DNS	HFAME	53.1	43	0.0835	36.929
1588	UK280247301588	7	37	2	14.8	0.48692	0.0329	0.81992	0.0554	1.30684	1.68389	162	8	0 / 1	88	-0.610579	38.0052	0.00731759	0.032661	1.24129	0.407099	0.0393718	1.49633	2.73762	0.396878	-0.658489	4 / 9		FCAL	HFAME	14.8	37	0.0883	1.30684
1589	UK280247401589	6	168	1	34.9	1.07492	0.0308	1.39949	0.0401	2.47441	1.30195	99	10	0 / 6	55	0.0360724	33.6849	-0.0145913	0.0312561	1.05286	-0.113656	0.045242	1.52397	2.57683	-0.100531	-0.0425097	0 / 11		FCAL	HF	45.5	77	0.0709	17.0278
1592	UK280247701592	7	41	2	16.8	0.54432	0.0324	0.6636	0.0395	1.20792	1.21914	719	2	1 / 1	49	-0.536963	36.2822	0.0302244	0.0314495	1.14106	-0.0144723	0.04008	1.45419	2.59525	-0.0433853	-0.613814	0 / 10		FCAL	HFCAN	16.8	41	0.0719	2.02397
1603	UK280247401603	6	183	1	46.9	1.38355	0.0295	1.08808	0.0232	2.47163	0.786441	46	9	1 / 5	68	0.023481	45.824	-0.052127	0.0311223	1.42615	-0.345458	0.0354446	1.62421	3.05036	-0.309462	0.331156	4 / 13		FCAL	HFUKE	64.2	29	0.0527	20.4662
1606	UK280247701606	6	253	4	36.6	1.10166	0.0301	1.31028	0.0358	2.41194	1.18937	408	6	4 / 9	174	-0.0244119	37.5158	-0.0044066	0.0302332	1.13423	0.0626286	0.03369	1.26391	2.39813	0.0673318	0.232029	4 / 9		FCAL	HFAME	61.1	36	0.0659	26.6561
1618	UK280247501618	7	126	2									7	--	55		0										1 / 1
1634	UK280247701634	6	100	2									7	0 / 2	60		0									0.143669	1 / 12
1641	UK280247701641	6	112	1	54.8	1.61112	0.0294	1.85772	0.0339	3.46884	1.15306	86	10	0 / 4	62	0.0899318	50.2784	0.0207148	0.0288033	1.44819	-0.0246952	0.0347584	1.74759	3.19578	-0.0444885	0.342968	1 / 15		FCAL	HFUKE	58.5	49	0.0633	13.2735
1651	UK280247301651	6	60	2	34.9	0.91438	0.0262	1.40996	0.0404	2.32434	1.54198	418	4	1 / 2	51	0.155153	30.2125	-0.174827	0.0317509	0.959273	-0.0388741	0.042034	1.26995	2.22922	0.164757	-0.198465	1 / 10		FCAL	HFAME	38.7	25	0.0666	4.96368
1653	UK280247501653	6	165	4	57.2	1.89904	0.0332	2.002	0.035	3.90104	1.05422	35	10	0 / 5	51	0.164111	49.1362	0.0346216	0.032089	1.57673	0.0356843	0.0337941	1.66051	3.23725	0.00102724	0.558905	10 / 12		FCAL	HFAME	62.3	39	0.0682	17.6398
1654	UK280247601654	7	37	2									7	--	74		0										1 / 10
1670	UK280247101670	6	209	3	33.3	1.06227	0.0319	1.21545	0.0365	2.27772	1.1442	370	5	2 / 6	70	0.153898	28.8587	-0.0131223	0.0323242	0.932833	-0.0469807	0.0382993	1.10527	2.0381	-0.0343085	0.00493824	2 / 10		FCAL	HFCAN	40.5	21	0.0684	13.9026
1676	UK280247701676	6	91	2	50.4	1.52208	0.0302	1.37592	0.0273	2.898	0.903973	40	9	1 / 2	55	0.227981	41.043	0.0625048	0.0284234	1.16658	-0.120313	0.0310337	1.27372	2.4403	-0.172063	0.194601	0 / 9		FCAL	HFCAN	59.2	28	0.0575	6.46184
1677	UK280247101677	5	157	3	50.3	1.509	0.03	1.60457	0.0319	3.11357	1.06333	23	10	0 / 5	122	0.223294	41.1185	0.00568552	0.0298304	1.22658	-0.0391164	0.0331986	1.36508	2.59166	-0.0445487	0.347139	0 / 14		FCAL	HFAME	51.8	66	0.0619	14.0469
1689	UK280247601689	5	190	3	51.9	1.48434	0.0286	1.57776	0.0304	3.0621	1.06294	174	9	4 / 6	84	0.0159689	51.0842	-0.00726219	0.0288092	1.4717	-0.099221	0.0337486	1.72402	3.19572	-0.0926315	0.497171	13 / 15		FCAL	HFDUT	67.2	99	0.059	21.5509
1693	UK280247301693	5	140	11	62.6	1.7841	0.0285	2.37254	0.0379	4.15664	1.32983	101	9	2 / 5	134	0.353876	46.2376	-0.056044	0.0301921	1.39601	-0.00554211	0.0381112	1.76217	3.15818	0.0535002	0.617866	4 / 15		FCAL	HFDUT	62.6	140	0.0664	16.8165
1703	UK280247601703	5	364	4	26.3	0.84423	0.0321	0.97836	0.0372	1.82259	1.15888	234	6	11 / 12	139	0.0949031	24.0204	-0.0470822	0.033686	0.809151	-0.122905	0.0424127	1.01877	1.82792	-0.0795689	0.188666	8 / 14		FCAL	HFDUT	45.6	91	0.0693	30.9643
1710	UK280247601710	5	100	3	58.6	1.76972	0.0302	2.01584	0.0344	3.78556	1.13907	30	9	1 / 4	60	0.207115	48.5455	0.0148603	0.0297578	1.44461	0.081256	0.0318148	1.54447	2.98907	0.0654235	0.407759	1 / 10		FCAL	HFUKE	58.6	100	0.0646	12.1489
1715	UK280247401715	6	104	11	57.4	1.6072	0.028	1.63016	0.0284	3.23736	1.01429	303	6	3 / 4	56	0.137458	50.4634	0.042829	0.02685	1.35495	-0.108739	0.031865	1.60801	2.96296	-0.145343	0.387798	5 / 11		FCAL	HFUKE	57.4	104	0.0564	12.1566
1721	UK280247301721	5	331	4	27.2	0.88672	0.0326	1.2376	0.0455	2.12432	1.3957	235	6	10 / 11	53	-0.0470001	28.5415	-0.104069	0.0363868	1.03853	0.0447757	0.04355	1.24298	2.28151	0.166134	0.123859	0 / 10		FCAL	HFUKE	49.1	240	0.0781	33.7147
1725	UK280247701725	5	293	4	26.5	0.9381	0.0354	1.33295	0.0503	2.27105	1.4209	64	10	0 / 10	56	-0.0659881	28.3722	-0.00272779	0.0354968	1.00712	0.188061	0.0423379	1.20122	2.20834	0.19131	-0.0105353	0 / 11		FCAL	HFUKE	53.1	48	0.0857	28.7514
1728	UK280247301728	5	224	4	34	1.2172	0.0358	1.4892	0.0438	2.7064	1.22346	31	10	0 / 8	69	-0.0438426	35.559	0.0733477	0.0333536	1.18602	0.130271	0.0387518	1.37797	2.56399	0.0530336	0.0642798	1 / 13		FCAL	HFUKE	53.3	36	0.0796	24.2348
1729	UK280247401729	5	189	1	36.2	1.16202	0.0321	1.48782	0.0411	2.64984	1.28037	38	10	0 / 6	85	-0.0891506	39.7431	0.0449095	0.0307204	1.22092	0.162005	0.0353699	1.40571	2.62663	0.112063	0.0418373	1 / 13		DNS	HFUKE	52.8	98	0.0732	17.7009
1730	UK280247501730	5	145	4	59.4	2.0196	0.034	2.44728	0.0412	4.46688	1.21176	20	10	0 / 4	50	0.24837	47.582	0.0196003	0.0333464	1.58669	0.139015	0.0361716	1.72112	3.30781	0.117119	0.550993	1 / 12		FCAL	HFUKE	59.4	145	0.0752	14.0673
1739	UK280247701739	5	370	4	12.4	0.38192	0.0308	0.41044	0.0331	0.79236	1.07468	1193	6	6 / 13	57	-0.417102	21.273	-0.140493	0.0358345	0.762308	-0.20422	0.0415944	0.884839	1.64715	-0.0741438	-0.430262	3 / 9		FCAL	HFAME	41.8	62	0.0639	28.4158
1743	UK280247401743	6	136	1									7	3 / 3	74		0									-0.492639	2 / 10
1746	UK280247701746	5	228	1	39	1.2363	0.0317	1.8018	0.0462	3.0381	1.45741	140	10	0 / 8	51	0.471043	26.5118	-0.0168463	0.0322432	0.854825	0.172638	0.0393983	1.04452	1.89935	0.192731	0.23291	2 / 8		DNS	HFUKE	39	228	0.0779	18.0862
1750	UK280247401750	5	368	2									7	5 / 12	59		0									-0.300874	2 / 10
1752	UK280247601752	6	109	2									7	1 / 3	86		0									0.100843	1 / 8
1753	UK280247701753	5	380	3	20.7	0.67482	0.0326	0.77832	0.0376	1.45314	1.15337	135	9	1 / 13	53	-0.0871771	22.6769	-0.0904016	0.03584	0.81274	-0.0939816	0.0415003	0.941098	1.75384	-0.00393579	-0.0223597	0 / 9		FCAL	HFAME	44.9	44	0.0702	32.1122
1758	UK280247501758	5	344	4	26.6	0.9044	0.034	1.17838	0.0443	2.08278	1.30294	135	9	10 / 12	61	0.101088	24.1579	-0.0342089	0.0352043	0.850463	0.0660446	0.0415555	1.00389	1.85436	0.103804	0.138406	0 / 9		FCAL	HFAME	51.5	99	0.0783	30.3555
1768	UK280247101768	5	236	4	26.7	0.88644	0.0332	1.06266	0.0398	1.9491	1.1988	47	10	0 / 8	78	-0.321464	39.3494	0.0274101	0.0323143	1.27155	-0.0846336	0.0434799	1.71091	2.98245	-0.109055	-0.138963	3 / 14		FCAL	HFUKE	60.8	82	0.073	28.6903
1771	UK280247401771	5	233	4	47.7	1.47393	0.0309	1.99386	0.0418	3.46779	1.35275	65	10	0 / 8	60	0.288389	37.023	-0.0101571	0.0312171	1.15575	0.194972	0.0349799	1.29506	2.45081	0.207234	0.526785	1 / 8		FCAL	HFUKE	55.2	79	0.0727	23.4868
1773	UK280247601773	5	326	2									7	4 / 10	114		0									0.132508	8 / 12
1774	UK280247701774	5	131	1									7	0 / 4	57		0									-0.276728	4 / 12
1777	UK280247301777	5	294	1									7	1 / 8	90		0									-0.49242	0 / 12
1780	UK280247601780	5	256	2									7	0 / 8	72		0									-0.240213	0 / 8
1781	UK280247701781	5	324	2									7	1 / 10	67		0									-0.495237	7 / 12
1787	UK280247601787	5	166	4	55.6	1.65688	0.0298	2.1962	0.0395	3.85308	1.3255	63	10	0 / 5	57	0.362547	40.8059	-0.0236895	0.0305231	1.24552	0.121995	0.0352052	1.43658	2.6821	0.149219	0.518649	0 / 11		FCAL	HFUKE	55.6	166	0.0693	14.6251
1788	UK280247701788	5	113	2	44.5	1.24155	0.0279	1.55305	0.0349	2.7946	1.2509	25	10	0 / 4	61	-0.0925717	49.0397	0.0249713	0.0272203	1.33487	0.159428	0.0301011	1.47615	2.81102	0.131181	0.0924588	0 / 12		FCAL	HFUKE	61.7	50	0.0628	11.6873
1789	UK280247101789	5	142	2									7	3 / 3	137		0									-0.153291	0 / 11
1792	UK280247401792	5	126	3	61.4	1.92796	0.0314	2.07532	0.0338	4.00328	1.07643	399	6	4 / 4	62	0.238124	49.5911	0.057035	0.0297057	1.47314	-0.0500776	0.0355818	1.76455	3.23769	-0.101333	0.543691	0 / 11		FCAL	HFUKE	61.4	126	0.0652	13.6244
1795	UK280247701795	5	362	3	30.6	1.04652	0.0342	1.13832	0.0372	2.18484	1.08772	593	6	5 / 12	57	0.103835	27.7215	-0.0313893	0.0353083	0.9788	-0.084555	0.040636	1.12649	2.10529	-0.0548886	0.375457	3 / 10		FCAL	HFAME	53.7	54	0.0714	35.3663
1799	UK280247401799	5	332	2									7	1 / 10	66		0									-0.133351	5 / 11
1801	UK280247601801	5	276	4	20.6	0.78692	0.0382	0.9064	0.044	1.69332	1.15183	111	10	0 / 9	94	-0.416264	35.2899	0.128802	0.0338412	1.19425	0.214777	0.0362206	1.27822	2.47248	0.0761651	-0.264288	0 / 11		FCAL	HFAME	66.4	88	0.0822	28.1552
1806	UK280247401806	5	119	1									7	0 / 3	48		0									-0.365396	4 / 9
1809	UK280247701809	5	58	1	56.6	1.5848	0.028	1.77724	0.0314	3.36204	1.12143	296	6	2 / 2	53	0.181862	47.8905	-0.0471396	0.0293852	1.40727	0.00800798	0.0311505	1.49182	2.89909	0.0578758	0.298739	3 / 10		FCAL	HFAME	56.6	58	0.0594	6.02679
1820	UK280247401820	5	217	1	32.4	0.96228	0.0297	1.1988	0.037	2.16108	1.24579	273	5	2 / 6	48	-0.0649161	34.6493	-0.056144	0.0314667	1.0903	0.012516	0.0365426	1.26618	2.35647	0.0727442	-0.00306082	0 / 9		DNS	HFUKE	48.1	91	0.0667	16.1037
1828	UK280247501828	6	46	2	29.4	1.03194	0.0351	1.14072	0.0388	2.17266	1.10541	15	10	0 / 2	0	-0.358486	45.8291	0.169626	0.0300096	1.37531	0.108618	0.0349986	1.60395	2.97926	-0.0521606	-0.325952	0 / 9		FCAL	HFUKE	37.4	11	0.0739	5.01506
1834	UK280247401834	5	235	4	32.9	0.97713	0.0297	1.19098	0.0362	2.16811	1.21886	79	10	0 / 8	49	-0.133836	37.9836	-0.031472	0.0306651	1.16477	0.0390357	0.03484	1.32335	2.48812	0.0727988	0.0583314	1 / 10		FCAL	HFAME	59.2	47	0.0659	23.8985
1838	UK280247101838	5	178	3	39.6	1.08504	0.0274	1.45728	0.0368	2.54232	1.34307	44	10	0 / 6	101	0.0932676	36.2217	-0.0119251	0.0277307	1.00445	0.0928947	0.0336721	1.21966	2.22411	0.106085	0.111167	7 / 11		FCAL	HFUKE	49.7	87	0.0642	14.8606
1839	UK280247201839	5	313	2									7	0 / 9	64		0									-0.203898	2 / 11
1840	UK280247301840	5	236	4	35.8	1.17424	0.0328	1.20646	0.0337	2.3807	1.02744	178	9	5 / 8	48	0.0603778	33.7615	0.0287939	0.031882	1.07638	-0.0305297	0.0347613	1.17359	2.24998	-0.0576633	0.1545	1 / 8		FCAL	HFUKE	51	48	0.0665	21.6311
1841	UK280247401841	5	267	4	40.8	1.25664	0.0308	1.224	0.03	2.48064	0.974026	210	6	5 / 9	61	0.191267	34.2493	-0.00122844	0.0308379	1.05618	-0.185625	0.0368381	1.26168	2.31785	-0.184623	0.423577	3 / 9		FCAL	HFUKE	51.8	141	0.0608	26.2203
1847	UK280247301847	5	260	4	20.2	0.72316	0.0358	0.83022	0.0411	1.55338	1.14804	757	6	7 / 8	47	-0.389787	33.1032	0.0540161	0.0339653	1.12436	0.0910315	0.0376708	1.24702	2.37138	0.0351184	-0.30776	6 / 10		FCAL	HFDUT	64	72	0.0769	23.5061
1849	UK280247501849	5	225	1	41.7	1.31772	0.0316	1.43865	0.0345	2.75637	1.09177	29	10	0 / 8	89	0.101363	37.8622	0.0262415	0.030792	1.16585	-0.0232316	0.0353205	1.33731	2.50316	-0.0482081	0.308529	2 / 11		DNS	HFUKE	54.7	99	0.0661	23.7076
1856	UK280247501856	5	228	4	27.2	0.73168	0.0269	1.01728	0.0374	1.74896	1.39033	29	10	0 / 8	56	-0.0978467	30.1501	-0.0690461	0.0288951	0.87119	0.00579292	0.0371846	1.12112	1.99231	0.0803896	-0.140124	4 / 8		FCAL	HFUKE	46.3	74	0.0643	18.9746
1857	UK280247601857	5	228	4	44.3	1.34229	0.0303	1.4619	0.033	2.80419	1.08911	898	6	7 / 8	56	0.235496	35.856	-0.0184454	0.0308694	1.10685	-0.0451651	0.034561	1.23922	2.34607	-0.0272218	0.40046	8 / 9		FCAL	HFUKE	48.4	102	0.0633	22.3337
1858	UK280247701858	5	59	2	38.6	1.1966	0.031	1.29696	0.0336	2.49356	1.08387	126	10	0 / 2	45	-0.0983935	42.8125	0.0495852	0.0295355	1.26449	0.0125247	0.0331844	1.42071	2.68519	-0.0353098	-0.113908	0 / 9		FCAL	HFUKE	38.6	59	0.0646	4.72306
1862	UK280247401862	5	58	2	49.1	1.45336	0.0296	1.72832	0.0352	3.18168	1.18919	65	10	0 / 2	53	-0.0505802	51.7158	0.0686342	0.0276989	1.43247	0.00458782	0.0350393	1.81208	3.24455	-0.0599329	0.126645	1 / 12		FCAL	HFUKE	49.1	58	0.0648	5.80848
1863	UK280247501863	5	190	3	50.2	1.66664	0.0332	1.82226	0.0363	3.4889	1.09337	159	9	2 / 6	61	0.581227	31.7475	-0.0150222	0.0337063	1.07009	-0.0059574	0.0365176	1.15934	2.22943	0.0092031	0.448131	0 / 12		FCAL	HFUKE	50.2	190	0.0695	15.0323
1866	UK280247101866	5	308	2									7	6 / 9	55		0									-0.119451	1 / 9
1868	UK280247301868	5	173	5	42	1.239	0.0295	1.5246	0.0363	2.7636	1.23051	372	6	2 / 6	57	0.0828312	38.7872	-0.0124601	0.0298722	1.15866	0.0502948	0.0345617	1.34055	2.49921	0.0635467	0.165243	3 / 9		FCAL	HFUKE	52	19	0.0658	16.6111
1872	UK280247701872	5	105	2	40.3	1.27751	0.0317	1.54349	0.0383	2.821	1.2082	13	10	0 / 4	169	0.0660031	37.8048	0.081511	0.0293108	1.10809	0.0186423	0.0375991	1.42142	2.52951	-0.0581304	-0.0240401	3 / 8		FCAL	HFAME	42.9	42	0.07	10.3997
1873	UK280247101873	4	350	2									7	6 / 11	62		0									0.0814978	9 / 15
1875	UK280247301875	5	255	4	18.9	0.61425	0.0325	0.63693	0.0337	1.25118	1.03692	170	10	0 / 9	52	-0.40124	31.5653	0.0390442	0.0312787	0.987322	-0.0298117	0.0347355	1.09644	2.08376	-0.0662686	-0.360538	2 / 10		FCAL	HFAME	60.3	67	0.0662	23.2406
1878	UK280247601878	4	387	4	19.4	0.7081	0.0365	0.81092	0.0418	1.51902	1.14521	183	10	0 / 13	46	-0.121205	22.0757	-0.00212064	0.0365776	0.807475	-0.0195185	0.0426321	0.941133	1.74861	-0.0174347	-0.0658677	1 / 10		FCAL	HFUKE	47.3	79	0.0783	31.7435
1879	UK280247701879	4	366	4	26.6	1.00548	0.0378	1.36458	0.0513	2.37006	1.35714	103	10	0 / 12	53	0.0474433	25.3952	-0.024394	0.0387451	0.983939	0.0935934	0.0469096	1.19128	2.17522	0.120937	0.208834	1 / 16		FCAL	HFAME	49.7	30	0.0891	36.8726
1880	UK280247101880	5	94	11	59.4	1.55034	0.0261	1.55628	0.0262	3.10662	1.00383	18	10	0 / 3	59	-0.00572479	59.742	0.00889458	0.0258699	1.54552	-0.12778	0.0300383	1.79455	3.34007	-0.13547	0.414018	2 / 12		FCAL	HFUKE	63.9	31	0.0523	10.1828
1887	UK280247101887	5	134	3	51.7	1.71127	0.0331	2.51779	0.0487	4.22906	1.4713	10	10	0 / 3	40	0.330355	38.8618	-0.0189916	0.0337408	1.31123	0.142499	0.0426258	1.65652	2.96774	0.164617	0.320175	7 / 9		FCAL	HFAME	53.4	71	0.0818	9.48578
1889	UK280247301889	4	267	4	42.7	1.31516	0.0308	1.43045	0.0335	2.74561	1.08766	164	9	7 / 9	54	0.131278	37.7449	0.0198213	0.0302014	1.13995	-0.00402142	0.0336353	1.26956	2.40951	-0.0233793	0.489872	1 / 11		FCAL	HFAME	67.7	50	0.0643	27.2501
1894	UK280247101894	4	380	4	23.1	0.79464	0.0344	0.82929	0.0359	1.62393	1.0436	833	6	6 / 12	60	0.0330303	22.3614	-0.0695787	0.0369725	0.826757	-0.0623442	0.038287	0.85615	1.68291	0.00777543	0.0909898	35 / 53		FCAL	HFAME	46.1	163	0.0703	29.2308
1898	UK280247501898	5	44	2	51.8	1.49184	0.0288	1.84408	0.0356	3.33592	1.23611	68	10	0 / 2	53	0.268646	40.8309	-0.040118	0.0300037	1.22508	-0.0601711	0.0378792	1.54665	2.77172	-0.0208913	0.188558	6 / 10		FCAL	HFAME	51.8	44	0.0644	6.4036
1903	UK280247301903	4	341	2									7	2 / 10	57		0									-0.028284	3 / 47
1904	UK280247401904	5	111	3	42.8	1.39528	0.0326	1.498	0.035	2.89328	1.07362	19	10	0 / 4	99	0.00868195	42.4316	0.0331711	0.0315533	1.33886	-0.0516458	0.036906	1.56598	2.90484	-0.0820937	0.0470668	1 / 10		FCAL	HFUKE	50.4	48	0.0676	12.0492
1911	UK280247401911	4	169	2									7	1 / 3	47		0									0.00863719	0 / 12
1913	UK280247601913	4	85	11	34.6	1.09336	0.0316	1.55008	0.0448	2.64344	1.41772	2605	6	3 / 3	54	-0.166764	41.5248	0.00495788	0.0314441	1.30571	0.00769714	0.0444578	1.8461	3.15181	0.00272571	-0.186516	0 / 12		FCAL	HFAME	47.6	22	0.0764	9.5281
1920	UK280247601920	4	349	3	24.9	0.88644	0.0356	1.01841	0.0409	1.90485	1.14888	406	6	8 / 12	78	-0.167641	29.915	0.0133197	0.035132	1.05097	-0.0386152	0.0425428	1.27267	2.32364	-0.0512522	0.0802288	0 / 13		FCAL	HFUKE	55.2	76	0.0765	37.9552
1924	UK280247301924	4	105	2									7	1 / 2	55		0									0.165382	5 / 40
1925	UK280247401925	4	233	2									7	7 / 7	123		0									0.29205	22 / 57
1930	UK280247201930	4	52	2	62.2	1.69806	0.0273	2.19566	0.0353	3.89372	1.29304	23	10	0 / 2	52	0.241378	50.1056	-0.0674284	0.0292739	1.46679	0.108977	0.0318311	1.59492	3.06171	0.18916	0.425102	5 / 20		FCAL	HFUKE	62.2	52	0.0626	6.8182
1931	UK280247301931	4	287	4	24.3	0.87966	0.0362	0.95985	0.0395	1.83951	1.09116	140	9	3 / 10	62	-0.172857	29.3783	0.0971736	0.0329939	0.969302	0.0579542	0.0373362	1.09687	2.06617	-0.0357459	-0.106868	3 / 9		FCAL	HFAME	55.1	99	0.0757	26.7299
1932	UK280247401932	4	391	1									7	11 / 12	56		0									-0.155149	28 / 39
1935	UK280247701935	4	230	4	28.4	0.94856	0.0334	1.03376	0.0364	1.98232	1.08982	95	9	5 / 8	49	-0.133046	32.7584	0.0195314	0.0327602	1.07317	-0.0646384	0.0389154	1.2748	2.34797	-0.0825573	-0.0977262	0 / 11		FCAL	HFUKE	50.6	104	0.0698	22.4208
1937	UK280247201937	4	290	1	37.1	1.15752	0.0312	1.39867	0.0377	2.55619	1.20833	104	10	0 / 9	59	0.220417	30.3995	-0.0430358	0.0326031	0.991116	0.0210279	0.0369236	1.12246	2.11357	0.0669447	0.374365	3 / 16		FCAL	HFITA	53.4	45	0.0689	27.432
1940	UK280247501940	4	328	4	46.2	1.68168	0.0364	1.97736	0.0428	3.65904	1.17582	143	9	1 / 11	63	0.679698	27.505	-0.061478	0.0387844	1.06676	-0.0788987	0.0464661	1.27805	2.34481	-0.0185617	0.893545	24 / 40		FCAL	HFUKE	48.7	55	0.0792	36.0465
1941	UK280247601941	5	129	3	31.7	1.03342	0.0326	1.26483	0.0399	2.29825	1.22393	10	10	0 / 4	52	-0.219188	40.5988	0.0405444	0.0313298	1.27195	0.00118837	0.0398526	1.61797	2.88992	-0.0378225	-0.198413	0 / 10		FCAL	HFAME	51.3	66	0.0725	12.1872
1945	UK280247301945	5	229	3	53	1.6324	0.0308	1.9398	0.0366	3.5722	1.18831	843	6	6 / 8	55	0.238518	42.7931	-0.0402375	0.0320913	1.37328	-0.0491335	0.0384912	1.64716	3.02044	-0.00926896	0.67965	5 / 9		FCAL	HFAME	60.1	41	0.0674	28.8027
1951	UK280247201951	4	288	4	15.7	0.60445	0.0385	0.76616	0.0488	1.37061	1.26753	331	6	6 / 10	61	-0.220825	20.1495	0.0311436	0.0373372	0.752326	0.0515733	0.0464067	0.935072	1.6874	0.0198126	-0.421441	0 / 9		FCAL	HFITA	39.2	43	0.0873	21.8644
1954	UK280247501954	4	324	1									7	4 / 9	81		0									-0.69641	10 / 53
1956	UK280247701956	4	332	4	27.6	0.89424	0.0324	1.21992	0.0442	2.11416	1.3642	383	6	7 / 11	59	0.000315503	27.5913	-0.0302891	0.033412	0.921881	0.0386438	0.0425555	1.17416	2.09604	0.0710861	0.143466	2 / 53		FCAL	HFUKE	49.8	59	0.0766	31.1686
1959	UK280247301959	4	56	2	38.8	1.20668	0.0311	1.649	0.0425	2.85568	1.36656	819	6	2 / 2	62	0.00824224	38.4828	0.0868116	0.0286158	1.10122	0.0511009	0.0404338	1.55601	2.65722	-0.0328582	-0.11033	4 / 12		FCAL	HFAME	38.8	56	0.0736	5.39488
1960	UK280247401960	5	75	2	54.7	1.49331	0.0273	1.92544	0.0352	3.41875	1.28938	143	10	0 / 3	57	0.139777	47.9918	-0.018394	0.0278116	1.33473	0.0745446	0.0327581	1.57212	2.90685	0.0946801	0.271156	6 / 9		FCAL	HFAME	54.7	75	0.0625	8.63539
1963	UK280247701963	4	127	3	46.9	1.35541	0.0289	1.79158	0.0382	3.14699	1.3218	319	6	2 / 4	68	-0.102973	52.2838	-0.00225804	0.0289654	1.51442	0.109342	0.0344348	1.80038	3.31481	0.111853	0.181391	0 / 9		FCAL	HFAME	64.5	36	0.0671	13.9587
1965	UK280247201965	4	177	4	41.8	1.50062	0.0359	2.22376	0.0532	3.72438	1.48189	85	10	0 / 6	102	0.163442	35.9279	0.083018	0.0331481	1.19094	0.218043	0.0436766	1.56921	2.76015	0.124674	0.170233	0 / 40		FCAL	HFAME	47.8	51	0.0891	18.4283
1966	UK280247301966	4	207	4	32.9	1.02977	0.0313	1.11202	0.0338	2.14179	1.07987	100	10	0 / 7	51	-0.0978411	36.4681	0.0138299	0.030873	1.12588	0.0844542	0.0311678	1.13663	2.26251	0.069661	-0.0119031	0 / 10		FCAL	HFAME	53.4	53	0.0651	18.2561
1969	UK280247601969	4	191	4	42	1.2978	0.0309	1.9194	0.0457	3.2172	1.47896	50	9	1 / 6	114	0.0706468	39.2286	-0.00545058	0.0310693	1.21881	0.21086	0.0377418	1.48056	2.69936	0.217496	0.214418	1 / 10		FCAL	HFAME	49.5	128	0.0766	18.2167
1970	UK280247701970	4	261	4	26.2	0.8908	0.034	1.1921	0.0455	2.0829	1.33824	161	9	1 / 9	60	-0.216185	33.4263	-0.000127739	0.0340044	1.13664	0.0748447	0.0423317	1.41499	2.55163	0.0749821	-0.0998397	9 / 14		FCAL	HFAME	57.6	44	0.0795	28.6979
1973	UK280247301973	4	333	2									7	0 / 10	58		0									0.149848	0 / 10
1974	UK280247401974	4	183	4	38.6	1.18116	0.0306	1.79876	0.0466	2.97992	1.52288	146	9	5 / 6	122	0.0938119	35.2894	-0.000791241	0.0306242	1.08071	0.17213	0.0397567	1.40299	2.4837	0.173059	0.0955782	0 / 11		FCAL	HFAME	47.8	57	0.0772	16.669
1976	UK280247601976	4	103	1	63.3	1.82304	0.0288	2.34843	0.0371	4.17147	1.28819	25	10	0 / 4	92	0.319169	47.9848	0.0351815	0.0278212	1.33499	0.0575761	0.0350802	1.68332	3.01831	0.0216336	0.527961	9 / 14		FCAL	HFAME	63.3	103	0.0659	12.361
1977	UK280247701977	4	203	3	45.6	1.31784	0.0289	1.5504	0.034	2.86824	1.17647	68	9	1 / 7	55	0.0809314	42.1858	-0.0299361	0.0297919	1.25679	-0.0467556	0.0356677	1.50467	2.76146	-0.0173384	0.356455	1 / 10		FCAL	HFAME	56.4	15	0.0629	22.1909
1979	UK280247201979	4	321	4	12.2	0.41846	0.0343	0.66124	0.0542	1.0797	1.58018	177	9	1 / 11	63	-0.561284	27.8084	-0.0537679	0.036249	1.00803	0.463135	0.0370437	1.03013	2.03815	0.546275	-0.509287	1 / 11		FCAL	HFAME	51	48	0.0885	29.0122
1981	UK280247401981	3	336	3	60.8	2.0976	0.0345	2.59616	0.0427	4.69376	1.23768	105	9	3 / 11	55	0.888953	32.1871	-0.0291203	0.0355348	1.14376	0.0361587	0.0412099	1.32643	2.47019	0.067237	1.54629	1 / 11		FCAL	HFAME	60.8	336	0.0772	39.0159
1982	UK280247501982	4	124	3	65.8	2.13192	0.0324	2.29642	0.0349	4.42834	1.07716	114	9	1 / 4	50	0.213922	54.2045	0.0464145	0.0309629	1.67833	-0.114748	0.0394238	2.13695	3.81527	-0.154014	0.648062	0 / 13		FCAL	HFAME	65.8	124	0.0673	16.0325
1986	UK280247201986	4	37	2	44.7	1.27395	0.0285	1.43487	0.0321	2.70882	1.12632	23	8	0 / 1	53	0.0280381	43.4809	-0.0531953	0.0301012	1.30883	-0.19265	0.0397597	1.72879	3.03762	-0.14729	0.0314561	1 / 10		FCAL	HFAME	44.7	37	0.0606	2.70882
1990	UK280247601990	4	204	5	35.9	1.24214	0.0346	1.45395	0.0405	2.69609	1.17052	18	9	1 / 7	54	-0.0577166	38.0989	0.0410558	0.0332355	1.26624	0.0417238	0.0388779	1.48121	2.74744	0.000641615	0.0704672	1 / 12		FCAL	HFAME	53.4	113	0.0751	22.1037
1993	UK280247201993	4	367	4	49.9	1.66666	0.0334	1.91117	0.0383	3.57783	1.14671	82	10	0 / 12	45	0.814519	27.5004	-0.0736788	0.0360566	0.991571	-0.0107494	0.0387162	1.06471	2.05628	0.0679348	1.27393	2 / 9		FCAL	HFAME	53.5	179	0.0717	36.1124
1995	UK280247401995	4	346	4	25	0.815	0.0326	1.0675	0.0427	1.8825	1.30982	102	10	0 / 12	60	-0.177843	30.4078	-0.062554	0.0347753	1.05744	0.0119264	0.0421967	1.28311	2.34055	0.0794504	0.0757571	0 / 10		FCAL	HFAME	61.9	38	0.0753	38.2634
1998	UK280247701998	4	225	4	31.2	1.05456	0.0338	1.12944	0.0362	2.184	1.07101	170	9	1 / 8	82	-0.149602	36.6887	0.00888817	0.0335022	1.22915	0.0350993	0.0349725	1.2831	2.51225	0.0259803	-0.0209564	3 / 14		FCAL	HFAME	59.1	37	0.07	23.7859
2003	UK280247502003	4	257	4	19.3	0.37828	0.0196	0.34354	0.0178	0.72182	0.908163	109	9	3 / 9	57	-0.41197	32.8215	-0.385018	0.0318709	1.04605	-0.537931	0.0385224	1.26436	2.31041	-0.248646	-0.343661	0 / 9		FCAL	HFUKE	68.2	69	0.0374	25.8536
2004	UK280247602004	4	193	3	43.7	1.42899	0.0327	1.77422	0.0406	3.20321	1.24159	29	10	0 / 7	112	0.16728	37.4374	0.0167308	0.0321619	1.20406	0.107879	0.0366466	1.37196	2.57601	0.0896476	0.269509	0 / 10		FCAL	HFUKE	50.8	102	0.0733	20.3207
2005	UK280247702005	4	234	4	37.6	1.32352	0.0352	1.55288	0.0413	2.8764	1.17329	1127	6	5 / 8	50	0.230163	30.5651	-0.0050726	0.0353795	1.08137	-0.0382949	0.0429446	1.3126	2.39398	-0.0333917	0.206507	0 / 10		FCAL	HFITA	43.2	17	0.0765	22.9737
2006	UK280247102006	4	311	2									7	6 / 9	52		0									-0.190351	3 / 10
2009	UK280247402009	4	183	3	26.8	0.8576	0.032	0.77452	0.0289	1.63212	0.903125	1192	6	5 / 5	54	-0.305478	38.5877	0.0570862	0.0302719	1.16812	0.0780663	0.0268073	1.03443	2.20255	0.0198471	-0.23934	3 / 9		FCAL	HFAME	60.9	92	0.0609	12.1074
2013	UK280247102013	4	193	4	76.9	2.09937	0.0273	3.00679	0.0391	5.10616	1.43223	176	9	2 / 7	121	0.826852	42.0943	-0.0255478	0.0280157	1.1793	0.0664694	0.036663	1.5433	2.72261	0.0944297	1.23399	1 / 11		FCAL	HFAME	76.9	193	0.0664	21.4874
2016	UK280247402016	4	204	1	41.7	1.40112	0.0336	1.67634	0.0402	3.07746	1.19643	456	6	5 / 7	47	0.0265477	40.6216	0.0117929	0.0332084	1.34898	0.138441	0.0353114	1.43441	2.78338	0.125172	0.243412	9 / 9		FCAL	HFAME	58.6	50	0.0738	22.387
2018	UK280247602018	5	53	2	49.6	1.42848	0.0288	1.85504	0.0374	3.28352	1.29861	186	9	1 / 2	58	0.17436	42.2358	0.00211326	0.0287393	1.21382	0.0364374	0.0360852	1.52408	2.73791	0.0342518	0.136544	0 / 9		FCAL	HFAME	49.6	53	0.0662	6.657
2021	UK280247202021	4	204	2									7	5 / 5	47		0									-0.00100607	2 / 8
2031	UK280247502031	4	180	4	32.3	0.99484	0.0308	1.47611	0.0457	2.47095	1.48377	39	10	0 / 6	57	-0.221832	41.5077	-0.00458991	0.030942	1.28433	0.0387325	0.0439959	1.82617	3.1105	0.0435223	-0.0895232	0 / 12		FCAL	HFAME	57	89	0.0765	20.8281
2033	UK280247702033	4	210	4	27.2	0.86768	0.0319	1.09072	0.0401	1.9584	1.25705	110	9	1 / 6	48	-0.116135	30.7739	-0.0551125	0.0337606	1.03895	0.0274325	0.0390293	1.20109	2.24003	0.0873597	-0.177166	3 / 9		FCAL	HFITA	45	84	0.072	15.6688
2037	UK280247402037	4	219	4	46.7	1.52709	0.0327	1.88668	0.0404	3.41377	1.23547	267	6	7 / 7	60	0.220249	38.2709	0.00149531	0.0326512	1.24959	0.0283933	0.0392846	1.50346	2.75305	0.0268579	0.443985	0 / 8		FCAL	HF	53.6	65	0.0731	22.4509
2042	UK280247202042	3	480	1									7	9 / 15	51		0									0.23323	3 / 13
2043	UK280247302043	4	141	1	45.7	1.35729	0.0297	2.25758	0.0494	3.61487	1.6633	17	10	0 / 5	61	0.0840836	42.1554	0.0531436	0.0282013	1.18884	0.324848	0.0372873	1.57186	2.7607	0.257994	0.183501	1 / 10		FCAL	HFAME	53.3	50	0.0791	14.7234
2044	UK280247402044	4	205	2									7	6 / 6	88		0									-0.358888	1 / 8
2046	UK280247602046	4	162	3	57.8	1.6473	0.0285	1.7918	0.031	3.4391	1.08772	77	10	0 / 6	48	0.346593	42.9231	-0.0374386	0.0296085	1.27089	0.143868	0.027101	1.16326	2.43415	0.188359	0.564909	2 / 10		FCAL	HFITA	57.8	162	0.0595	15.8894
2047	UK280247702047	4	160	3	40.1	1.21102	0.0302	1.59598	0.0398	2.807	1.31788	53	9	1 / 6	63	0.0369586	38.6708	-0.0559004	0.0319881	1.23701	0.0671592	0.0372953	1.44224	2.67924	0.130346	0.0809624	0 / 9		FCAL	HFUKE	51.3	34	0.07	17.4134
2048	UK280247102048	4	105	3	38.4	1.14048	0.0297	1.37856	0.0359	2.51904	1.20875	132	10	0 / 4	55	-0.0506042	40.4468	0.00510113	0.0295493	1.19517	0.107988	0.0324011	1.31052	2.50569	0.102364	-0.070053	0 / 11		FCAL	HFUKE	48.9	42	0.0656	10.2977
2049	UK280247202049	4	87	11	39.9	1.21296	0.0304	1.45635	0.0365	2.66931	1.20066	128	9	2 / 3	59	-0.0984791	44.2585	0.0355099	0.0293575	1.29932	0.00323798	0.0363822	1.61022	2.90954	-0.0311652	-0.0594487	2 / 11		FCAL	HFUKE	50.3	24	0.0669	8.81255
2052	UK280247502052	4	68	2	52.7	1.54938	0.0294	1.97625	0.0375	3.52563	1.27551	140	9	2 / 3	64	0.074286	49.0558	-0.024093	0.0301258	1.47785	0.0801249	0.0347182	1.70313	3.18098	0.106791	0.21676	0 / 11		FCAL	HFUKE	52.7	68	0.0669	9.21885
2053	UK280247602053	3	239	4	39.5	1.39435	0.0353	1.93945	0.0491	3.3338	1.39094	138	9	1 / 8	45	0.00701988	39.2246	0.0197807	0.0346153	1.35777	0.135929	0.0432245	1.69547	3.05324	0.113895	0.283425	3 / 17		FCAL	HFAME	56.2	22	0.0844	29.4498
2056	UK280247202056	4	114	3	35.1	1.16181	0.0331	1.37592	0.0392	2.53773	1.18429	22	10	0 / 4	53	-0.0468734	36.8262	0.023991	0.0323245	1.19039	-0.0488013	0.0412112	1.51765	2.70804	-0.0710869	-0.136787	1 / 9		FCAL	HFCAN	43.7	79	0.0723	11.2752
2057	UK280247302057	4	107	11	40	1.284	0.0321	1.616	0.0404	2.9	1.25857	71	10	0 / 4	103	0.082437	36.9537	0.0204167	0.0314577	1.16248	0.0564056	0.0382429	1.41321	2.57569	0.0352688	-0.0280798	2 / 10		FCAL	HFCAN	40	107	0.0725	10.624
2059	UK280247502059	4	76	2	36.9	1.12176	0.0304	1.16604	0.0316	2.2878	1.03947	58	10	0 / 3	63	-0.173775	44.6609	-0.00539962	0.030565	1.36506	-0.219702	0.0404973	1.80865	3.17371	-0.215466	-0.141593	3 / 12		FCAL	HFUKE	47.8	41	0.062	9.45382
2061	UK280247702061	4	234	4	51.3	1.60056	0.0312	1.88784	0.0368	3.4884	1.17949	94	9	1 / 7	45	0.397997	36.6954	-0.0404764	0.0325161	1.19319	-0.0288997	0.0378952	1.39058	2.58377	0.0120651	0.646112	0 / 9		FCAL	HFAME	51.6	17	0.068	21.5967
2066	UK280247502066	3	361	4	20.4	0.765	0.0375	1.01592	0.0498	1.78092	1.328	260	5	4 / 12	45	0.00665767	20.2651	-0.0398039	0.0390545	0.791443	0.0594434	0.0470058	0.952577	1.74402	0.103361	-0.085535	0 / 11		FCAL	HFAME	38	116	0.0873	29.1562
2070	UK280247202070	4	49	2	32.9	1.01003	0.0307	1.04293	0.0317	2.05296	1.03257	221	4	1 / 2	27	-0.33383	49.3868	0.130483	0.0271565	1.34117	-0.0996943	0.0352103	1.73892	3.08009	-0.20361	-0.246186	0 / 9		FCAL	HFAME	37.5	14	0.0624	4.77171
2073	UK280247502073	4	127	3	46	1.2834	0.0279	1.5732	0.0342	2.8566	1.22581	117	9	1 / 4	47	-0.0690351	49.4111	0.0150354	0.0274867	1.35815	0.0656427	0.0320933	1.58577	2.94392	0.0498577	0.15872	3 / 10		FCAL	HFAME	59.2	64	0.0621	12.3965
2074	UK280247602074	4	88	11	45.7	1.49896	0.0328	1.96053	0.0429	3.45949	1.30793	48	9	1 / 3	58	0.0063681	45.4108	0.0510719	0.0312062	1.4171	0.0293031	0.0416787	1.89266	3.30976	-0.0207111	0.0787183	7 / 10		FCAL	HFAME	49	53	0.0757	10.0381
2077	UK280247202077	4	86	2	45.3	1.37712	0.0304	1.65798	0.0366	3.0351	1.20395	102	10	0 / 3	60	0.0343895	43.794	0.0211469	0.0297705	1.30377	0.0371347	0.0352895	1.54547	2.84923	0.0156567	0.0664359	1 / 12		FCAL	HFAME	47.4	23	0.067	8.61877
2078	UK280247302078	4	79	1	60.3	1.74267	0.0289	1.86327	0.0309	3.60594	1.0692	159	9	1 / 3	95	0.0394067	58.0139	0.0300125	0.0280579	1.62775	-0.0621462	0.0329476	1.91142	3.53916	-0.0894735	0.407411	3 / 10		FCAL	HFUKE	60.3	79	0.0598	10.5991
2080	UK280247502080	4	46	2	47.9	1.40347	0.0293	1.81062	0.0378	3.21409	1.2901	207	3	1 / 1	51	0.0960977	43.7005	-0.012359	0.0296666	1.29645	-0.0313986	0.0390253	1.70543	3.00187	-0.0192778	0.0981945	2 / 10		FCAL	HFAME	47.9	46	0.0671	3.21409
2081	UK280247602081	4	54	2									7	1 / 1	64		0									0.00634754	1 / 9
2084	UK280247202084	4	51	2	53.2	1.51088	0.0284	1.87264	0.0352	3.38352	1.23944	78	9	1 / 2	46	0.301337	40.881	-0.0185578	0.028937	1.18298	-0.034767	0.0364679	1.49084	2.67382	-0.0165158	0.218833	0 / 11		FCAL	HFAME	53.2	51	0.0636	6.40238
2091	UK280247202091	3	362	4	22	0.7722	0.0351	1.1308	0.0514	1.903	1.46439	541	6	8 / 12	50	-0.146305	25.7703	-0.0531996	0.0370722	0.955364	0.0631207	0.0483482	1.24595	2.20131	0.122856	-0.0111097	1 / 10		FCAL	HFAME	58.4	54	0.0865	35.9166
2098	UK280247202098	3	432	2									7	0 / 13	50		0									-0.313893	1 / 11
2099	UK280247302099	3	387	2									7	5 / 12	53		0									-0.164315	3 / 12
2102	UK280247602102	3	318	2									7	4 / 10	80		0									-0.542714	3 / 10
2103	UK280247702103	3	294	4	25.9	0.91686	0.0354	1.31313	0.0507	2.22999	1.4322	86	9	1 / 10	83	-0.15141	30.5212	-0.0331634	0.0366143	1.11751	0.232949	0.0411209	1.25506	2.37257	0.27524	-0.0303882	0 / 14		FCAL	HFAME	60.5	49	0.0861	30.9083
2107	UK280247402107	3	313	2									7	0 / 10	71		0									-0.182574	8 / 14
2108	UK280247502108	3	311	4	18.8	0.62792	0.0334	0.91368	0.0486	1.5416	1.45509	119	10	0 / 10	59	-0.277737	26.0293	-0.0911827	0.0367511	0.956604	0.0701917	0.0454124	1.18205	2.13866	0.177565	-0.263761	1 / 11		FCAL	HFITA	50.8	66	0.082	27.6073
2109	UK280247602109	3	355	2									7	0 / 11	57		0									0.107974	0 / 9
2110	UK280247702110	3	189	3	24.6	0.76752	0.0312	0.98646	0.0401	1.75398	1.28526	783	6	5 / 5	118	0.119686	21.9704	0.0474767	0.0297859	0.654409	0.0405469	0.0385374	0.846685	1.50109	-0.00661586	-0.292011	1 / 9		FCAL	HFUKE	27.9	98	0.0713	8.27282
2116	UK280247602116	3	310	4	33.3	1.12554	0.0338	1.55844	0.0468	2.68398	1.38462	126	10	0 / 10	60	0.0721626	31.0587	-0.0140353	0.0342812	1.06473	0.101817	0.0424753	1.31923	2.38396	0.117501	0.300615	1 / 12		FCAL	HFCAN	54.1	93	0.0806	31.7218
2127	UK280247302127	3	90	3	59.1	1.60161	0.0271	1.55433	0.0263	3.15594	0.97048	42	10	0 / 3	49	0.0449088	56.56	-0.00919834	0.0273516	1.547	-0.21288	0.033413	1.88984	3.43684	-0.205573	0.398849	4 / 13		FCAL	HFAME	63.8	55	0.0534	10.4418
2129	UK280247502129	3	269	4	13.3	0.40166	0.0302	0.63707	0.0479	1.03873	1.58609	268	4	1 / 9	115	-0.508484	27.0591	-0.0715216	0.0325263	0.880135	0.25889	0.0380494	1.02958	1.90972	0.355864	-0.53354	1 / 9		FCAL	HFDUT	54	52	0.0781	21.6389
2132	UK280247102132	3	366	4	13.1	0.4847	0.037	0.56199	0.0429	1.04669	1.15946	92	9	2 / 11	53	-0.377864	21.0565	0.0184494	0.0363297	0.764976	0.0445604	0.0410699	0.864788	1.62976	0.025638	-0.404672	0 / 10		FCAL	HFUKE	45.7	30	0.0799	24.9279
2133	UK280247202133	3	254	4	41.6	1.27712	0.0307	1.3728	0.033	2.64992	1.07492	301	4	1 / 9	67	0.74527	23.8359	-0.00201753	0.0307621	0.73324	0.0776651	0.0306218	0.729896	1.46314	0.0798437	0.40391	5 / 11		FCAL	HFAME	41.6	254	0.0637	16.2843
2134	UK280247302134	3	205	4	34.9	1.19358	0.0342	1.6054	0.046	2.79898	1.34503	1504	5	2 / 7	53	0.0304695	33.8681	0.0148543	0.0336994	1.14133	0.104883	0.0416334	1.41004	2.55138	0.0887104	0.0431439	0 / 9		FCAL	HFUKE	46.3	79	0.0802	20.5532
2136	UK280247502136	3	296	4	15.2	0.54568	0.0359	0.80408	0.0529	1.34976	1.47354	80	10	0 / 10	60	-0.325825	22.5461	-0.00242292	0.0359872	0.811369	0.142123	0.0463173	1.04427	1.85564	0.144897	-0.427953	0 / 10		FCAL	HFAME	43.8	23	0.0888	24.2302
2137	UK280247602137	3	280	4	15.1	0.50585	0.0335	0.6946	0.046	1.20045	1.37313	104	10	0 / 10	55	-0.330751	22.5626	0.0170142	0.0329396	0.743202	-0.0256649	0.0472117	1.06522	1.80842	-0.041965	-0.455072	4 / 12		FCAL	HFGER	41.6	35	0.0795	23.1878
2140	UK280247202140	3	278	4	26.8	1.08808	0.0406	1.36144	0.0508	2.44952	1.25123	83	9	1 / 10	57	0.0469778	25.5975	0.0260261	0.0395701	1.0129	0.0434488	0.0486847	1.24621	2.2591	0.0169807	-0.0378689	0 / 11		FCAL	HFUKE	43.4	33	0.0914	28.8214
2143	UK280247502143	3	316	2									7	2 / 10	68		0									-0.294362	0 / 10
2144	UK280247602144	3	232	3	36.7	1.35056	0.0368	1.60379	0.0437	2.95435	1.1875	32	10	0 / 8	52	0.0658564	34.4324	0.0743639	0.0342528	1.17941	0.0796765	0.0404751	1.39366	2.57306	0.00494479	0.171776	0 / 10		FCAL	HFAME	54.1	44	0.0805	24.633
2145	UK280247702145	3	250	4	34.6	1.23176	0.0356	1.35286	0.0391	2.58462	1.09831	344	5	5 / 9	57	-0.040141	36.047	0.0546028	0.0337568	1.21683	0.0806455	0.0361821	1.30425	2.52108	0.0246943	0.155857	0 / 11		FCAL	HFUKE	54.9	62	0.0747	27.8339
2147	UK280247202147	2	669	1	31	1.0943	0.0353	1.2927	0.0417	2.387	1.1813	113	9	1 / 22	44	1.40647	12.8819	-0.230375	0.0458665	0.59085	-0.153913	0.0492857	0.634896	1.22575	0.0993494	1.34743	0 / 9		DNS	HFAME	44.4	151	0.077	50.7213
2148	UK280247302148	3	131	3	51.6	1.74924	0.0339	1.89888	0.0368	3.64812	1.08555	29	10	0 / 4	57	0.0805773	47.7522	0.083553	0.031286	1.49398	0.0679837	0.0344575	1.64542	3.1394	-0.0143686	0.309872	1 / 13		FCAL	HFUKE	56	40	0.0707	13.2536
2149	UK280247402149	3	220	3	25.1	0.93121	0.0371	1.2801	0.051	2.21131	1.37466	296	4	1 / 7	59	-0.0593924	26.6849	0.0694206	0.0346917	0.925743	0.233638	0.0413411	1.10318	2.02893	0.153557	-0.221994	0 / 8		FCAL	HFAME	39.3	32	0.0881	16.5568
2150	UK280247502150	3	332	2									7	0 / 10	59		0									-0.170707	0 / 9
2153	UK280247102153	3	341	2									7	1 / 11	57		0									0.208906	0 / 9
2154	UK280247202154	3	189	4	43.6	1.3734	0.0315	1.53908	0.0353	2.91248	1.12064	235	6	2 / 6	90	0.122365	38.8466	0.0108097	0.0311631	1.21058	-0.0872193	0.038673	1.50231	2.7129	-0.0969806	0.25481	0 / 12		FCAL	HFUKE	52.3	126	0.0668	18.2849
2156	UK280247402156	3	262	4	41.3	1.35464	0.0328	1.58179	0.0383	2.93643	1.16768	57	9	1 / 9	59	0.148287	35.9666	-0.00661076	0.0330183	1.18755	0.0871335	0.0352303	1.26711	2.45467	0.094368	0.422601	0 / 11		FCAL	HFUKE	56.5	45	0.0711	27.6212
2157	UK280247502157	3	148	3	59.9	1.8569	0.031	1.96472	0.0328	3.82162	1.05807	19	9	1 / 5	47	0.247576	48.0131	0.0161958	0.0305059	1.46469	0.00494191	0.0326387	1.56709	3.03177	-0.0110746	0.57385	1 / 11		FCAL	HFUKE	59.9	148	0.0638	16.3012
2158	UK280247602158	3	240	4	33.7	1.28734	0.0382	1.62771	0.0483	2.91505	1.2644	87	10	0 / 8	53	0.0125705	33.2816	0.0219801	0.0373784	1.24402	0.191879	0.0405242	1.34871	2.59273	0.166245	0.0977242	1 / 12		FCAL	HFAME	61.5	52	0.0865	25.0207
2159	UK280247702159	3	261	3	39.1	1.3294	0.034	1.66175	0.0425	2.99115	1.25	155	9	1 / 9	60	0.113787	35.1054	0.0248605	0.0331753	1.16463	0.0124175	0.0419787	1.47368	2.63831	-0.0121412	0.343369	2 / 12		FCAL	HFGER	54.6	73	0.0765	29.6748
2161	UK280247202161	3	212	4	47.3	1.72172	0.0364	2.13323	0.0451	3.85495	1.23901	73	9	2 / 7	53	0.423792	33.2211	0.0419602	0.0349342	1.16055	0.12753	0.0399989	1.32881	2.48936	0.0821239	0.437823	1 / 10		FCAL	HFUKE	47.3	212	0.0815	20.1884
2164	UK280247502164	3	164	4	52.8	1.6896	0.032	1.97472	0.0374	3.66432	1.16875	17	10	0 / 6	115	0.204595	43.8322	0.0206578	0.0313523	1.37424	0.0339879	0.0361706	1.58544	2.95968	0.0130602	0.435822	0 / 12		FCAL	HFUKE	54.7	101	0.0694	19.4155
2165	UK280247602165	3	293	4	20	0.67	0.0335	0.898	0.0449	1.568	1.3403	30	10	0 / 10	49	-0.267445	27.3017	-0.0320656	0.0346098	0.944906	-0.025386	0.0460695	1.25778	2.20268	0.00690084	-0.253234	0 / 10		FCAL	HFITA	49.3	105	0.0784	28.6924
2168	UK280247202168	3	203	4	35.8	1.19572	0.0334	1.55372	0.0434	2.74944	1.2994	33	9	2 / 7	55	0.0765341	33.2549	0.0368553	0.0322128	1.07123	0.13595	0.0382059	1.27053	2.34176	0.0955727	0.0649364	0 / 10		FCAL	HFAME	54.9	15	0.0768	18.8177
2170	UK280247402170	3	173	3	50	1.135	0.0227	0.99	0.0198	2.125	0.872247	48	9	1 / 5	57	0.127987	44.3267	-0.166582	0.0272372	1.20734	-0.173974	0.0239702	1.06252	2.26986	-0.00886926	0.387194	0 / 13		FCAL	HFITA	52.4	110	0.0425	12.4208
2172	UK280247602172	4	39	2	30.5	0.88755	0.0291	1.13155	0.0371	2.0191	1.27491	375	6	2 / 2	51	-0.306722	43.9939	-0.081128	0.0316693	1.39325	-0.0537109	0.0392058	1.72481	3.11807	0.0298379	-0.2977	5 / 10		FCAL	HFUKE	36.8	4	0.0662	4.8527
2174	UK280247102174	3	110	3	43.2	1.46448	0.0339	1.7928	0.0415	3.25728	1.22419	13	10	0 / 4	169	0.0519867	41.0652	0.0800752	0.0313867	1.2889	0.0613144	0.0391024	1.60575	2.89465	-0.0173699	0.0550319	0 / 10		FCAL	HFCAN	46.4	47	0.0754	11.9928
2179	UK280247602179	3	178	4	28.7	0.99589	0.0347	1.39482	0.0486	2.39071	1.40058	55	10	0 / 6	45	-0.0411255	29.9309	-0.0212164	0.0354522	1.06112	0.118561	0.0434487	1.30046	2.36158	0.142807	-0.194685	0 / 9		FCAL	HFAME	40.9	24	0.0833	15.7795
2180	UK280247702180	2	651	1									7	12 / 20	55		0									0.0492188	6 / 10
2181	UK280247102181	3	271	5	35.5	1.2141	0.0342	1.3419	0.0378	2.556	1.10526	26	9	1 / 9	57	0.182466	30.022	-0.0116609	0.0346035	1.03887	0.0587073	0.0357039	1.0719	2.11077	0.0711985	0.251519	0 / 10		FCAL	HFUKE	45	54	0.072	23.9449
2182	UK280247202182	3	298	2									7	0 / 9	51		0									-0.0153946	1 / 9
2184	UK280247402184	3	334	2									7	0 / 9	57		0									0.179179	0 / 9
2185	UK280247502185	3	130	2	50.5	1.54025	0.0305	1.4342	0.0284	2.97445	0.931148	47	10	0 / 4	58	-0.056241	53.5094	0.0149248	0.0300515	1.60804	-0.0154053	0.0288444	1.54344	3.15148	-0.0298841	0.279454	2 / 13		FCAL	HFUKE	66.1	67	0.0589	13.2936
2186	UK280247602186	3	279	4	27.4	0.90968	0.0332	1.14806	0.0419	2.05774	1.26205	51	9	1 / 9	63	-0.0779649	29.7169	-0.0130067	0.0336375	0.999602	0.146249	0.036554	1.08627	2.08587	0.161354	-0.0137637	0 / 9		FCAL	HFAME	57.5	91	0.0751	26.6536
2191	UK280247402191	3	132	3	51.7	1.53032	0.0296	1.82501	0.0353	3.35533	1.19257	166	9	1 / 5	49	0.0795439	47.8906	0.0667002	0.0277491	1.32892	0.0908127	0.0323612	1.5498	2.87872	0.0226047	0.314982	0 / 12		FCAL	HFUKE	55.8	69	0.0649	15.0637
2193	UK280247602193	3	138	1	52.3	1.49578	0.0286	1.43825	0.0275	2.93403	0.961538	104	10	0 / 5	64	0.155387	45.2662	-0.0152124	0.0290418	1.31461	-0.0806648	0.0299129	1.35404	2.66866	-0.0664635	0.34621	11 / 13		FCAL	HFDUT	52.3	138	0.0561	14.1567
2199	UK280247502199	3	257	4	24.6	0.8241	0.0335	0.93972	0.0382	1.76382	1.1403	168	10	0 / 9	57	-0.198913	30.7083	-0.000978071	0.0335328	1.02973	0.297573	0.0294396	0.904039	1.93377	0.298843	-0.163423	0 / 9		FCAL	HFUKE	51.6	103	0.0717	21.6106
2201	UK280247702201	3	204	4	45.7	1.50353	0.0329	1.29331	0.0283	2.79684	0.860182	16	10	0 / 7	74	0.32179	34.5743	0.00352548	0.0327844	1.1335	-0.134623	0.0327025	1.13067	2.26417	-0.137663	0.362684	1 / 8		FCAL	HFUKE	45.7	204	0.0612	18.2077
2203	UK280247202203	3	179	4	42.3	1.3536	0.032	1.6497	0.039	3.0033	1.21875	574	6	5 / 6	51	-0.0213549	43.223	0.0132394	0.0315819	1.36506	0.0606001	0.0367716	1.58938	2.95445	0.0467419	0.189637	0 / 10		FCAL	HFCAN	60	53	0.071	19.7567
2205	UK280247402205	3	225	4	43.3	1.44622	0.0334	1.76664	0.0408	3.21286	1.22156	65	9	1 / 8	54	0.245578	34.763	0.0109463	0.0330384	1.14851	0.0333912	0.0394817	1.3725	2.52101	0.0222019	0.358737	0 / 9		FCAL	HFAME	52.3	71	0.0742	23.88
2206	UK280247502206	2	212	4	27	0.891	0.033	0.9774	0.0362	1.8684	1.09697	30	10	0 / 6	66	-0.225612	34.8662	0.055118	0.0312761	1.09048	-0.0323781	0.0374113	1.30439	2.39487	-0.0829253	-0.228584	0 / 16		FCAL	HFUKE	47.9	58	0.0692	15.4845
2207	UK280247602207	2	316	3	36.4	1.17936	0.0324	1.31768	0.0362	2.49704	1.11728	232	6	7 / 11	54	0.0419167	34.9356	-0.0182248	0.0330015	1.15293	0.0351068	0.0349722	1.22178	2.3747	0.0543217	0.269771	7 / 17		FCAL	HFUKE	51.3	128	0.0686	31.2768
2208	UK280247702208	3	78	2	49	1.5141	0.0309	1.764	0.036	3.2781	1.16505	5	10	0 / 3	54	0.0203515	48.0227	-0.0329267	0.0319521	1.53442	-0.0398776	0.0374952	1.80062	3.33504	-0.00718751	0.142376	0 / 13		FCAL	HFAME	51.7	43	0.0669	9.96972
2209	UK280247102209	3	72	2	45.7	1.36186	0.0298	1.96053	0.0429	3.32239	1.4396	121	10	0 / 3	67	-0.0680227	49.0355	-0.0280411	0.0306597	1.50342	0.0938573	0.039219	1.92312	3.42654	0.125415	0.0588598	2 / 10		FCAL	HFAME	49.8	37	0.0727	10.1004
2211	UK280247302211	3	169	4	29.4	1.05546	0.0359	1.44354	0.0491	2.499	1.36769	136	9	3 / 6	54	-0.167379	35.3102	0.034876	0.0346902	1.22491	0.154208	0.04254	1.50209	2.72701	0.115311	-0.191606	0 / 9		FCAL	HFGER	45.7	78	0.085	18.0375
2214	UK280247602214	3	155	4	44.2	1.30832	0.0296	1.58236	0.0358	2.89068	1.20946	320	6	5 / 5	55	0.00754575	43.869	-0.0347129	0.0306644	1.34522	0.0210676	0.0350613	1.53811	2.88332	0.0577864	0.17869	0 / 9		FCAL	HFAME	59.1	64	0.0654	15.604
2218	UK280247302218	3	154	3	41.9	1.31147	0.0313	1.4665	0.035	2.77797	1.11821	97	9	2 / 5	56	0.0763617	38.9274	0.0375857	0.0301662	1.17429	0.0609181	0.0329903	1.28423	2.45852	0.0224873	0.114968	1 / 10		FCAL	HFAME	47.1	119	0.0663	13.2933
2221	UK280247602221	3	145	3	33.7	1.02111	0.0303	1.64456	0.0488	2.66567	1.61056	137	9	1 / 5	50	-0.210648	42.6932	0.0133008	0.0299023	1.27662	0.348232	0.0361956	1.54531	2.82193	0.330535	-0.12006	0 / 9		FCAL	HFUKE	55.2	54	0.0791	15.126
2222	UK280247702222	2	407	2									7	0 / 13	61		0									-0.387353	1 / 10
2223	UK280247102223	2	496	1	9.6	0.39552	0.0412	0.5088	0.053	0.90432	1.28641	348	5	2 / 16	56	-0.52497	20.2092	-0.0249277	0.0422533	0.853907	-0.00827407	0.0534422	1.08003	1.93393	0.0170793	-0.508243	0 / 9		FCAL	HFUKE	46.3	33	0.0942	39.6162
2225	UK280247302225	3	131	3	32.2	1.01752	0.0316	1.35884	0.0422	2.37636	1.33544	108	9	1 / 5	57	-0.157645	38.2261	-0.0174286	0.0321605	1.22937	0.11621	0.0378065	1.4452	2.67457	0.136009	-0.182599	0 / 10		FCAL	HFITA	45.4	68	0.0738	13.9477
2226	UK280247402226	3	123	3	47.4	1.45992	0.0308	1.90548	0.0402	3.3654	1.3052	35	10	0 / 4	51	-0.0517064	49.9845	-0.000209987	0.0308065	1.53985	0.164613	0.0345179	1.72536	3.26521	0.164857	0.184978	0 / 11		FCAL	HFUKE	61.3	60	0.071	13.7075
2227	UK280247502227	3	89	11	38.1	1.26111	0.0331	1.52781	0.0401	2.78892	1.21148	191	9	2 / 3	50	-0.0157501	38.7097	0.041064	0.0317944	1.23075	0.0364242	0.0386907	1.49771	2.72846	-0.00445684	-0.0994492	2 / 9		FCAL	HFAME	40.8	54	0.0732	8.28123
2229	UK280247702229	3	155	4	42.3	1.46358	0.0346	1.79775	0.0425	3.26133	1.22832	101	9	1 / 5	55	0.0678836	39.6111	0.0652409	0.0324809	1.2866	0.0278365	0.041349	1.63788	2.92448	-0.0351135	0.128022	0 / 11		FCAL	HFAME	47.4	64	0.0771	15.8293
2230	UK280247102230	2	482	1									7	0 / 15	56		0									-0.0983577	0 / 11
2231	UK280247202231	3	75	2	40.5	1.1502	0.0284	1.5552	0.0384	2.7054	1.35211	292	6	3 / 3	50	-0.139714	47.0774	-0.042196	0.0296512	1.3959	0.034343	0.037125	1.74775	3.14365	0.0799109	-0.0588332	5 / 9		FCAL	HFAME	54.3	40	0.0668	9.34114
2232	UK280247302232	3	43	2	48.1	1.40452	0.0292	1.8759	0.039	3.28042	1.33562	80	10	0 / 2	54	0.330502	36.1517	-0.0845104	0.0318955	1.15308	-0.0455141	0.0408597	1.47715	2.63023	0.0425962	0.104238	3 / 10		FCAL	HFUKE	48.1	43	0.0682	5.91064
2233	UK280247402233	3	182	4	46.1	1.44754	0.0314	1.90393	0.0413	3.35147	1.31529	400	6	5 / 6	48	0.10201	41.8327	0.0120246	0.0310269	1.29794	0.135741	0.0363639	1.5212	2.81914	0.122247	0.305444	8 / 9		FCAL	HFAME	55.2	28	0.0727	18.9008
2234	UK280247502234	3	79	11	47.8	1.6013	0.0335	2.02672	0.0424	3.62802	1.26567	217	4	1 / 3	60	0.0898094	43.8609	0.0594259	0.0316209	1.38692	0.0756604	0.0394176	1.72889	3.11581	0.0153239	0.115659	3 / 11		FCAL	HFUKE	47.8	79	0.0759	9.33326
2235	UK280247602235	3	97	2	46.8	1.47888	0.0316	1.91412	0.0409	3.393	1.2943	62	10	0 / 4	56	-0.010713	47.3068	0.00697798	0.031381	1.48454	0.0669816	0.0383324	1.81339	3.29792	0.0595877	0.119082	0 / 12		FCAL	HFAME	51.9	34	0.0725	13.281
2236	UK280247702236	3	124	1									7	1 / 1	57		0									-0.0252351	1 / 10
2239	UK280247302239	3	141	1									7	3 / 4	61		0									-0.0658505	1 / 9
2240	UK280247402240	3	154	3	42.3	1.28169	0.0303	1.56933	0.0371	2.85102	1.22442	239	5	2 / 5	48	0.0398441	40.6792	0.00229032	0.0302308	1.22976	0.0892146	0.0340612	1.38558	2.61535	0.0867256	0.125611	0 / 10		FCAL	HFAME	53	63	0.0674	14.1419
2241	UK280247502241	2	145	3	46.1	1.12484	0.0244	1.3369	0.029	2.46174	1.18853	58	10	0 / 5	50	-0.0379398	47.918	-0.128261	0.02799	1.34122	-0.0202367	0.029599	1.41832	2.75955	0.123918	0.1813	0 / 12		FCAL	HFITA	55.4	82	0.0534	14.182
2242	UK280247602242	2	338	4	37.4	1.32022	0.0353	1.46982	0.0393	2.79004	1.11331	67	10	0 / 11	60	0.176627	31.7858	-0.042832	0.0368796	1.17225	-0.0179262	0.0400174	1.27198	2.44423	0.0260202	0.364693	1 / 11		FCAL	HFUKE	46.8	247	0.0746	33.0086
2243	UK280247702243	3	94	11	44.8	1.45152	0.0324	1.61728	0.0361	3.0688	1.1142	125	9	1 / 4	59	0.0844026	41.3131	0.048723	0.0308947	1.27636	0.075	0.0335814	1.38735	2.66371	0.0250563	0.0664649	0 / 10		FCAL	HFAME	46.1	59	0.0685	10.5566
2244	UK280247102244	3	99	3	45.7	1.371	0.03	1.99709	0.0437	3.36809	1.45667	62	10	0 / 4	61	-0.0670999	48.987	-0.0116968	0.0303551	1.487	0.103485	0.0396018	1.93997	3.42698	0.116545	0.0961459	0 / 9		FCAL	HFGER	54.1	64	0.0737	13.8977
2246	UK280247302246	3	44	2	49.1	1.38953	0.0283	1.36498	0.0278	2.75451	0.982332	14	8	0 / 1	53	0.245352	39.4266	-0.0413019	0.0295192	1.16384	-0.28333	0.0387905	1.52938	2.69322	-0.252455	0.126606	4 / 10		FCAL	HFUKE	49.1	44	0.0561	2.75451
2247	UK280247402247	3	42	2	50.4	1.41624	0.0281	2.00592	0.0398	3.42216	1.41637	42	10	0 / 2	62	0.0827732	46.5472	-0.0798192	0.0305375	1.42143	0.0654407	0.0373554	1.73879	3.16022	0.15786	0.157745	0 / 9		FCAL	HFAME	50.4	42	0.0679	6.04651
2250	UK280247702250	3	41	2	60.4	1.77576	0.0294	2.08984	0.0346	3.8656	1.17687	57	10	0 / 2	56	0.329096	45.4444	-0.0756362	0.0318057	1.44539	-0.0824203	0.0377079	1.71361	3.159	-0.00733915	0.388429	0 / 11		FCAL	HFGER	60.4	41	0.064	6.9292
2255	UK280247502255	3	130	3	43.9	1.30383	0.0297	1.20286	0.0274	2.50669	0.922559	25	10	0 / 4	51	0.0511584	41.7634	0.0104939	0.0293916	1.22749	0.00313619	0.0273143	1.14074	2.36823	-0.00728121	0.112238	0 / 11		FCAL	HFUKE	46.8	39	0.0571	9.98926
2256	UK280247602256	2	414	2									7	1 / 13	61		0									-0.130326	6 / 9
2259	UK280247202259	3	58	2	52.7	1.55465	0.0295	1.49668	0.0284	3.05133	0.962712	16	10	0 / 2	60	0.234262	42.6976	-0.109744	0.0331365	1.41485	-0.233866	0.0370692	1.58277	2.99762	-0.139424	0.20925	0 / 10		FCAL	HFUKE	54.8	23	0.0579	6.97501
2267	UK280247302267	2	187	4	49.9	1.5968	0.032	1.88622	0.0378	3.48302	1.18125	39	10	0 / 5	106	0.0801177	46.1987	0.0630487	0.0301021	1.39068	-0.00457117	0.0379736	1.75433	3.14501	-0.0636094	0.365372	0 / 17		FCAL	HFAME	58	61	0.0698	16.5941
2269	UK280247502269	3	131	3	33.4	1.24916	0.0374	1.59652	0.0478	2.84568	1.27808	85	9	1 / 4	0	0.077814	30.9886	0.0348459	0.0361407	1.11995	0.179857	0.0405134	1.25545	2.37541	0.140128	-0.152137	3 / 9		FCAL	HFAME	35.2	68	0.0852	10.0285
2270	UK280247602270	2	418	4	16.4	0.68224	0.0416	0.77572	0.0473	1.45796	1.13702	180	10	0 / 14	50	-0.246434	21.7632	0.0575079	0.0393378	0.856115	-0.0797608	0.0513997	1.11862	1.97473	-0.129804	-0.291531	0 / 10		FCAL	HFAME	42	82	0.0889	35.1194
2273	UK280247202273	2	170	4	39.6	1.2474	0.0315	1.49292	0.0377	2.74032	1.19683	65	10	0 / 6	108	-0.0109157	40.037	0.00187467	0.0314411	1.25881	0.0672538	0.0353243	1.41428	2.67309	0.0652568	0.0538479	1 / 9		FCAL	HFUKE	52.1	44	0.0692	16.797
2274	UK280247302274	3	37	2	45.1	1.48379	0.0329	2.12421	0.0471	3.608	1.43161	683	2	1 / 1	53	0.434711	31.4349	-0.0295712	0.0339025	1.06572	0.0754071	0.0437974	1.37677	2.44249	0.108177	0.0406861	0 / 10		FCAL	HFUKE	45.1	37	0.08	3.608
2278	UK280247702278	2	273	3	42.3	1.50588	0.0356	1.44666	0.0342	2.95254	0.960674	91	10	0 / 9	55	0.0736083	39.3999	0.146484	0.0310515	1.22342	-0.154616	0.040455	1.59392	2.81734	-0.26263	0.354578	1 / 14		FCAL	HFUKE	54.7	85	0.0698	29.3467
2279	UK280247102279	2	313	4	31.3	1.14245	0.0365	1.20818	0.0386	2.35063	1.05753	137	10	0 / 11	57	0.0179138	30.7492	0.0420581	0.0350268	1.07705	-0.0913535	0.0424808	1.30625	2.38329	-0.128027	0.0852482	1 / 11		FCAL	HF	49.8	96	0.0751	31.0919
2280	UK280247202280	2	222	3	41.8	1.39194	0.0333	1.60094	0.0383	2.99288	1.15015	68	9	2 / 8	57	0.0522289	39.7252	-0.00850077	0.0335855	1.33419	0.0117696	0.0378545	1.50378	2.83797	0.0204442	0.2159	0 / 13		FCAL	HFAME	56.2	68	0.0716	24.7801
2281	UK280247302281	2	365	2									7	0 / 11	54		0									0.0979969	1 / 10
2286	UK280247102286	2	343	4	31.3	0.95465	0.0305	1.21131	0.0387	2.16596	1.26885	65	10	0 / 12	101	-0.0093493	31.5954	-0.0515246	0.0321569	1.01601	-0.0112181	0.0391391	1.23661	2.25262	0.042496	0.153961	0 / 9		FCAL	HFAME	49.1	35	0.0692	32.9313
2288	UK280247302288	3	62	2	35.6	1.2104	0.034	1.40976	0.0396	2.62016	1.16471	26	10	0 / 2	49	0.410391	25.2412	0.0366518	0.0327979	0.827859	-0.00243853	0.0396968	1.002	1.82986	-0.0377084	-0.181504	0 / 9		FCAL	HFUKE	36.7	27	0.0736	5.20017
2290	UK280247502290	2	272	4	25.6	0.85248	0.0333	1.08288	0.0423	1.93536	1.27027	91	10	0 / 9	63	-0.239764	33.6737	0.00345494	0.0331854	1.11747	0.262768	0.0334978	1.128	2.24547	0.258421	-0.181802	1 / 12		FCAL	HFUKE	54	55	0.0756	23.3687
2291	UK280247602291	3	53	2	41.6	1.2688	0.0305	1.19392	0.0287	2.46272	0.940983	69	9	1 / 2	51	0.204463	34.5382	0.0552205	0.0289039	0.99829	-0.267613	0.0391869	1.35345	2.35174	-0.30594	-0.0467696	2 / 9		FCAL	HFITA	41.6	53	0.0592	4.19625
2292	UK280247702292	2	312	2									7	0 / 10	58		0									-0.146925	0 / 9
2293	UK280247102293	2	224	4	43.5	1.4268	0.0328	1.6443	0.0378	3.0711	1.15244	30	10	0 / 8	55	0.0903794	39.8944	0.00343654	0.0326877	1.30405	-0.0465479	0.0396454	1.58163	2.88568	-0.0498133	0.269953	0 / 9		FCAL	HFAME	54.7	36	0.0706	25.3163
2298	UK280247602298	2	208	4	42.2	1.27444	0.0302	1.5192	0.036	2.79364	1.19205	19	10	0 / 7	70	0.0613034	39.7624	-0.0327259	0.0312218	1.24145	-0.027879	0.0370324	1.4725	2.71395	0.00501095	0.197186	0 / 14		FCAL	HFUKE	49.4	20	0.0662	20.5699
2300	UK280247102300	2	365	3	33.8	1.23032	0.0364	1.49396	0.0442	2.72428	1.21429	250	6	7 / 11	54	0.211753	27.8935	0.0331172	0.0352332	0.982776	-0.0117649	0.0447262	1.24757	2.23034	-0.0434434	0.304555	1 / 9		FCAL	HFAME	51.5	92	0.0806	30.9067
2302	UK280247302302	2	352	4	30.8	0.98252	0.0319	1.31824	0.0428	2.30076	1.34169	134	10	0 / 12	54	-0.104414	34.3909	-0.0140828	0.0323557	1.11274	0.291189	0.0331477	1.13998	2.25272	0.309632	0.156925	0 / 10		FCAL	HFUKE	56.4	107	0.0747	33.2583
2303	UK280247402303	2	364	4	17.9	0.62471	0.0349	0.73569	0.0411	1.3604	1.17765	211	4	1 / 12	55	-0.24127	23.5921	-0.0116868	0.0353127	0.833099	0.10588	0.037165	0.876798	1.7099	0.118957	-0.310573	0 / 9		FCAL	HFUKE	44.4	28	0.076	24.5297
2304	UK280247502304	2	308	3	39.6	1.4058	0.0355	1.55232	0.0392	2.95812	1.10423	195	9	3 / 10	55	0.206323	32.827	0.0613193	0.0334489	1.09803	-0.000307337	0.039212	1.28721	2.38524	-0.058066	0.359239	0 / 12		FCAL	HFAME	50.5	91	0.0747	29.016
2312	UK280247602312	2	232	4	40	1.196	0.0299	1.688	0.0422	2.884	1.41137	45	10	0 / 7	52	0.0187606	39.2634	-0.0320471	0.0308899	1.21284	0.0718306	0.0393719	1.54587	2.75872	0.107317	0.185006	0 / 11		FCAL	HFUKE	51.5	44	0.0721	21.2659
2314	UK280247102314	2	221	4	27.4	0.9864	0.036	1.11244	0.0406	2.09884	1.12778	69	10	0 / 8	44	-0.0725644	29.5438	0.0236163	0.0351694	1.03904	-0.0299572	0.0418538	1.23652	2.27556	-0.0523376	-0.204416	0 / 13		FCAL	HFAME	42.4	95	0.0766	19.8134
2316	UK280247302316	2	339	4	20.9	0.73986	0.0354	0.99484	0.0476	1.7347	1.34463	25	10	0 / 11	52	-0.0970508	23.1464	-0.00936249	0.0357346	0.827126	0.0805215	0.0440528	1.01966	1.84679	0.0907336	-0.235803	0 / 9		FCAL	HFUKE	36	66	0.083	24.5852
2320	UK280247702320	2	284	4	33.3	1.11555	0.0335	1.64502	0.0494	2.76057	1.47463	24	10	0 / 10	65	0.189917	27.9851	0.0121136	0.033099	0.926282	0.116936	0.0442281	1.23773	2.16401	0.103568	0.0896027	3 / 9		FCAL	HFAME	42.7	39	0.0829	25.3094
2324	UK280247402324	2	297	4	29.5	1.003	0.034	1.3334	0.0452	2.3364	1.32941	53	10	0 / 10	80	0.215083	24.2782	-0.0274821	0.0349608	0.848784	0.00803769	0.0448396	1.08862	1.93741	0.0365236	-0.00952643	1 / 9		FCAL	HFAME	41.1	24	0.0792	22.9407
2325	UK280247502325	2	282	3	37.6	1.24456	0.0331	1.47016	0.0391	2.71472	1.18127	761	6	10 / 10	60	0.061533	35.4205	-0.0670843	0.0354802	1.25672	0.0150748	0.0385193	1.36437	2.6211	0.0880671	0.225468	0 / 12		FCAL	HFAME	52.2	94	0.0722	30.5593
2326	UK280247602326	3	38	2	46.3	1.36585	0.0295	1.50475	0.0325	2.8706	1.1017	26	8	0 / 1	52	0.246141	37.1547	-0.0674337	0.0316331	1.17532	-0.130763	0.0373891	1.38918	2.5645	-0.0679089	0.0671853	7 / 10		FCAL	HFUKE	46.3	38	0.062	2.8706
2327	UK280247702327	2	225	4	40.4	1.35744	0.0336	1.6564	0.041	3.01384	1.22024	31	10	0 / 8	54	0.0675934	37.8421	0.0609067	0.031671	1.1985	0.0516358	0.0389869	1.47535	2.67385	-0.00873863	0.1816	0 / 14		FCAL	HFAME	52	37	0.0746	23.5039
2332	UK280247502332	2	170	3	50.1	1.62324	0.0324	1.75851	0.0351	3.38175	1.08333	59	10	0 / 6	60	0.145067	43.7529	0.0680623	0.0303353	1.32726	-0.0847749	0.0383512	1.67798	3.00524	-0.143098	0.333277	0 / 15		FCAL	HFAME	53.9	79	0.0675	18.8865
2333	UK280247602333	2	342	2									7	2 / 11	49		0									-0.209862	0 / 9
2335	UK280247102335	2	295	4	30.3	0.93021	0.0307	1.1817	0.039	2.11191	1.27036	33	10	0 / 10	61	-0.114393	34.2138	-0.0441121	0.0321167	1.09884	0.0216723	0.0381727	1.30603	2.40487	0.0688203	0.0132855	1 / 11		FCAL	HFAME	58.1	78	0.0697	28.429
2337	UK280247302337	2	332	2									7	0 / 10	59		0									-0.298667	0 / 10
2339	UK280247502339	2	130	11	41.6	1.47264	0.0354	1.31456	0.0316	2.7872	0.892655	22	10	0 / 4	148	-0.0630243	44.3982	0.016095	0.0348393	1.5468	-0.214302	0.040219	1.78565	3.33245	-0.226747	0.0443872	1 / 12		FCAL	HFAME	50.6	39	0.067	13.6241
2340	UK280247602340	2	263	4	39.2	1.28968	0.0329	1.274	0.0325	2.56368	0.987842	52	10	0 / 9	51	0.214331	32.2811	-0.0178983	0.0334996	1.0814	-0.0913693	0.0357681	1.15464	2.23604	-0.07481	0.231229	0 / 10		FCAL	HFITA	48.3	46	0.0654	23.0967
2343	UK280247202343	2	179	4	28.5	0.96615	0.0339	1.4421	0.0506	2.40825	1.49263	3079	6	6 / 6	44	-0.210529	36.1001	0.0377962	0.0326654	1.17922	0.227364	0.0412266	1.48828	2.66751	0.182664	-0.230449	3 / 11		FCAL	HFITA	46.4	25	0.0845	16.9216
2344	UK280247302344	2	194	4	34.4	1.08704	0.0316	1.34504	0.0391	2.43208	1.23734	929	6	6 / 7	57	-0.119679	39.0766	-0.0426928	0.0330093	1.28989	-0.040252	0.0407399	1.59198	2.88187	0.00254955	-0.0475271	0 / 12		FCAL	HFITA	48.8	40	0.0707	21.4075
2345	UK280247402345	2	159	3	39.1	1.16518	0.0298	1.47798	0.0378	2.64316	1.26846	227	4	1 / 6	51	0.00661322	38.8431	-0.0247422	0.030556	1.18689	0.030816	0.03667	1.42438	2.61127	0.0569676	0.0228609	0 / 14		FCAL	HFAME	44.9	33	0.0676	16.069
2348	UK280247702348	2	313	4	32.3	1.25324	0.0388	1.44381	0.0447	2.69705	1.15206	31	10	0 / 11	57	0.107503	29.1647	0.0180506	0.0381121	1.11153	0.0267877	0.0435338	1.26965	2.38118	0.00858227	0.119921	0 / 10		FCAL	HFUKE	43	96	0.0835	31.4087
2349	UK280247102349	2	301	4	26.5	1.02025	0.0385	1.17925	0.0445	2.1995	1.15584	16	10	0 / 10	55	-0.207923	33.4563	0.0812522	0.0356069	1.19128	0.0684247	0.0416501	1.39346	2.58474	-0.0118634	-0.10311	0 / 9		FCAL	HFUKE	51.7	56	0.083	30.6888
2350	UK280247202350	2	342	3	32.8	1.12832	0.0344	1.2628	0.0385	2.39112	1.11919	99	9	2 / 11	102	0.216952	26.9526	-0.0641442	0.0367578	0.990718	-0.0567212	0.0408151	1.10007	2.09079	0.0079318	0.206766	0 / 9		FCAL	HFUKE	44.9	97	0.0729	30.6719
2352	UK280247402352	2	292	3	34.9	1.35412	0.0388	1.65775	0.0475	3.01187	1.22423	70	9	1 / 10	50	0.00674285	34.6662	0.0879304	0.0356641	1.23634	0.122761	0.0423064	1.4666	2.70294	0.0320159	0.160174	0 / 10		FCAL	HFCAN	60.5	104	0.0863	31.8724
2354	UK280247602354	2	344	2									7	1 / 11	100		0									0.215528	0 / 8
2357	UK280247202357	2	142	3	45.6	1.44552	0.0317	1.49112	0.0327	2.93664	1.03155	109	10	0 / 5	60	0.0164425	44.8623	0.05001	0.0301902	1.3544	-0.0765057	0.035409	1.58853	2.94293	-0.12049	0.163538	1 / 12		FCAL	HFUKE	50.9	79	0.0644	15.0695
2359	UK280247402359	2	344	2									7	1 / 11	47		0									-0.591419	2 / 10
2363	UK280247102363	2	36	2	45.9	1.1934	0.026	1.51011	0.0329	2.70351	1.26538	58	8	0 / 1	47	0.0335474	44.4102	-0.0729126	0.0280448	1.24548	0.0830562	0.030377	1.34905	2.59452	0.168235	0.116451	8 / 18		FCAL	HFAME	45.9	36	0.0589	2.70351
2364	UK280247202364	2	171	4	39.9	1.25286	0.0314	1.72767	0.0433	2.98053	1.37898	214	4	1 / 6	52	-0.0289219	41.0884	0.00697594	0.0311825	1.28124	0.120312	0.03865	1.58806	2.8693	0.112551	0.0635245	0 / 11		FCAL	HFUKE	49.1	45	0.0747	18.054
2366	UK280247402366	2	230	4	34.5	1.14195	0.0331	1.4835	0.043	2.62545	1.29909	27	10	0 / 8	49	-0.0641823	36.8661	-0.0207936	0.0338029	1.24618	0.0424682	0.0412483	1.52066	2.76685	0.0646052	0.0183123	0 / 10		FCAL	HFAME	53.1	13	0.0761	24.5076
2367	UK280247502367	2	203	4	33.2	1.07236	0.0323	1.3612	0.041	2.43356	1.26935	26	10	0 / 7	55	-0.137775	38.505	0.0415614	0.0310111	1.19409	0.095033	0.0374418	1.4417	2.63578	0.051338	-0.0663615	0 / 9		FCAL	HFUKE	50.5	15	0.0733	19.8716
2368	UK280247602368	2	185	4	46.1	1.37378	0.0298	1.79329	0.0389	3.16707	1.30537	16	10	0 / 6	52	-0.0196578	47.0244	0.0129223	0.0294198	1.38345	0.0625454	0.0366102	1.72157	3.10502	0.04899	0.257186	0 / 13		FCAL	HFUKE	59.4	59	0.0687	19.7905
2369	UK280247702369	2	207	4	40.5	1.3365	0.033	1.3608	0.0336	2.6973	1.01818	28	10	0 / 7	51	0.0456148	38.7332	0.0402669	0.0317226	1.22872	-0.135381	0.0388611	1.50521	2.73393	-0.168849	0.146936	0 / 11		FCAL	HFAME	53	19	0.0666	20.7016
2370	UK280247102370	2	197	3	37.8	1.27008	0.0336	1.66698	0.0441	2.93706	1.3125	296	6	6 / 7	54	-0.00335522	37.9273	0.0285771	0.0326665	1.23895	0.0670901	0.0413273	1.56743	2.80638	0.037443	0.0520073	0 / 12		FCAL	HFUKE	50.2	71	0.0777	20.9769
2371	UK280247202371	2	283	3	30.6	0.97308	0.0318	1.07712	0.0352	2.0502	1.10692	171	10	0 / 10	52	0.0599289	28.8699	-0.0357413	0.0329787	0.952091	-0.0550113	0.0372491	1.07538	2.02747	-0.0199843	-0.000713587	1 / 10		FCAL	HFITA	45	38	0.067	23.6736
2372	UK280247302372	2	291	4	31.7	1.08414	0.0342	1.60719	0.0507	2.69133	1.48246	18	10	0 / 10	58	0.0319732	30.7178	-0.0055404	0.0343905	1.0564	0.244445	0.0407411	1.25148	2.30788	0.251378	0.0517075	0 / 9		FCAL	HFUKE	44.6	137	0.0849	27.1895
2373	UK280247402373	2	190	4	37	1.1766	0.0318	1.6465	0.0445	2.8231	1.39937	30	10	0 / 6	115	-0.0194812	37.7351	0.0432489	0.0304817	1.15023	0.0951578	0.0406334	1.53331	2.68354	0.0497569	0.017525	1 / 12		FCAL	HFUKE	50.7	36	0.0763	17.1622
2374	UK280247502374	2	217	4	44.9	1.36496	0.0304	1.71518	0.0382	3.08014	1.25658	11	10	0 / 6	61	0.288079	34.8581	0.0103221	0.0300894	1.04886	0.0658245	0.0358408	1.24934	2.2982	0.0549354	0.294348	0 / 9		FCAL	HFAME	44.9	217	0.0686	14.8878
2377	UK280247102377	2	195	4	37.4	1.1781	0.0315	1.45112	0.0388	2.62922	1.23175	24	10	0 / 7	56	-0.0630318	39.916	0.0288061	0.030618	1.22215	0.0378947	0.0373834	1.49219	2.71434	0.00883428	0.0373093	0 / 9		FCAL	HFUKE	52	41	0.0703	20.2091
2378	UK280247202378	2	189	4	44.4	1.43856	0.0324	1.63836	0.0369	3.07692	1.13889	138	10	0 / 6	48	0.0295414	43.126	-0.0218623	0.0331242	1.42851	-0.00659909	0.0371451	1.60192	3.03043	0.0156044	0.218971	0 / 10		FCAL	HFUKE	54.2	35	0.0693	19.3672
2379	UK280247302379	2	267	4	36.7	1.2478	0.034	1.55608	0.0424	2.80388	1.24706	86	9	1 / 9	40	0.0979211	33.4268	0.0223027	0.0332583	1.11172	0.0945793	0.0387363	1.29483	2.40655	0.0706998	0.16164	0 / 11		FCAL	HFUKE	50.3	50	0.0764	24.9503
2380	UK280247402380	2	216	4	45.9	1.29438	0.0282	1.29438	0.0282	2.58876	1	40	10	0 / 7	63	0.228712	37.3562	-0.0496113	0.0296721	1.10844	-0.145189	0.0329898	1.23237	2.34081	-0.100568	0.320804	0 / 9		FCAL	HFCAN	50.4	90	0.0564	17.8599
2381	UK280247502381	2	137	3	46.5	1.3578	0.0292	1.60425	0.0345	2.96205	1.18151	136	10	0 / 5	58	-0.0430791	48.5934	0.0215568	0.0285838	1.38898	-0.0166722	0.0350849	1.7049	3.09388	-0.0374225	0.178328	0 / 14		FCAL	HFUKE	53	46	0.0637	15.7205
2383	UK280247702383	2	206	3	37.9	1.26586	0.0334	1.63728	0.0432	2.90314	1.29341	48	10	0 / 7	72	0.0146514	37.3527	-0.00380755	0.0335277	1.25235	0.0227395	0.0422395	1.57776	2.83011	0.0266485	0.0714204	0 / 9		FCAL	HFAME	48.3	18	0.0766	21.4085
2384	UK280247102384	2	197	4	42.3	1.29861	0.0307	1.50165	0.0355	2.80026	1.15635	256	4	1 / 7	81	0.112671	38.0166	-0.00595686	0.030884	1.1741	-0.00462702	0.035665	1.35586	2.52997	0.00133774	0.177246	1 / 9		FCAL	HFAME	47	43	0.0662	18.9088
2385	UK280247202385	2	234	4	37.4	1.1781	0.0315	1.66056	0.0444	2.83866	1.40952	1039	6	8 / 8	59	-0.0325085	38.6567	-0.0414652	0.0328627	1.27036	0.00605004	0.044133	1.70603	2.9764	0.0495706	0.112079	2 / 11		FCAL	HFAME	55.5	46	0.0759	26.4879
2386	UK280247302386	2	168	3	44.5	1.3795	0.031	1.513	0.034	2.8925	1.09677	96	10	0 / 6	48	0.0644919	41.804	0.0150783	0.0305395	1.27667	0.00411788	0.0338606	1.41551	2.69218	-0.0107976	0.180502	0 / 10		FCAL	HF	51.6	14	0.065	16.8717
2387	UK280247402387	2	215	4	40.2	1.2462	0.031	1.64016	0.0408	2.88636	1.31613	73	9	1 / 7	63	0.0989542	36.5802	0.0430171	0.0297215	1.08722	0.0569534	0.0386015	1.41205	2.49927	0.0133615	0.154714	1 / 9		FCAL	HFCAN	49.2	61	0.0718	19.0557
2389	UK280247602389	2	158	4	39.6	1.21968	0.0308	1.35036	0.0341	2.57004	1.10714	104	10	0 / 6	58	-0.0823898	43.1556	-0.0163697	0.0313126	1.35131	-0.0941838	0.0376456	1.62462	2.97593	-0.0791092	0.0343661	0 / 11		FCAL	HFITA	53	32	0.0649	18.2489
2390	UK280247702390	2	198	2									7	0 / 6	53		0									0.214274	0 / 9
2391	UK280247102391	2	148	3	38	1.3908	0.0366	1.6644	0.0438	3.0552	1.19672	19	10	0 / 5	54	-0.0970376	42.0837	0.150236	0.0318196	1.33909	0.107958	0.0395322	1.66366	3.00275	-0.0367561	-0.0220509	0 / 12		FCAL	HFAME	53	57	0.0804	15.483
2392	UK280247202392	2	165	4	40.1	1.15488	0.0288	1.55989	0.0389	2.71477	1.35069	231	6	6 / 6	51	0.0630718	37.7209	-0.0611111	0.0306746	1.15707	0.0524935	0.0369599	1.39416	2.55123	0.120999	0.0587788	3 / 10		FCAL	HFUKE	45.8	39	0.0677	15.916
2393	UK280247302393	2	115	3	38.2	1.2033	0.0315	1.39812	0.0366	2.60142	1.1619	365	6	4 / 4	45	-0.0871892	41.8488	0.0286787	0.0306218	1.28148	0.013461	0.0361139	1.51132	2.7928	-0.0147934	-0.0583731	0 / 13		FCAL	HFUKE	47.3	52	0.0681	11.2804
2394	UK280247402394	2	209	4	42.1	1.35562	0.0322	1.36404	0.0324	2.71966	1.00621	15	10	0 / 7	49	0.134516	37.1083	-0.0156889	0.0327132	1.21393	-0.225225	0.0418186	1.55182	2.76575	-0.212876	0.196459	0 / 9		FCAL	HFUKE	47.4	118	0.0646	20.983
2395	UK280247502395	1	500	4	19.1	0.70288	0.0368	0.89579	0.0469	1.59867	1.27446	62	9	4 / 21		-0.162672	22.8106	-0.0647387	0.0393473	0.897537	-0.0286477	0.0482832	1.10137	1.99891	0.0385892	-0.0867543	--		FCAL	HFAME	37.1	192	0.0837	48.3855
2396	UK280247602396	2	192	3	39.3	1.38729	0.0353	1.32834	0.0338	2.71563	0.957507	622	6	3 / 6	113	0.0837732	36.2622	-0.0257091	0.0362315	1.31383	-0.122974	0.0385393	1.39752	2.71135	-0.0998311	0.0844449	0 / 10		FCAL	HFCAN	47.2	101	0.0691	17.2593
2397	UK280247702397	2	108	2	41.7	1.19262	0.0286	1.4178	0.034	2.61042	1.18881	14	10	0 / 4	59	-0.0219921	42.6377	0.0046901	0.0284665	1.21375	-0.0320918	0.0351273	1.49775	2.71149	-0.0366103	0.0200729	1 / 15		FCAL	HFCAN	47.9	73	0.0626	10.8581
2398	UK280247102398	1	431	4	29.5	0.91155	0.0309	1.4101	0.0478	2.32165	1.54693	128	9	1 / 14		0.0791012	27.3376	-0.109426	0.0346967	0.948524	0.223721	0.0390612	1.06784	2.01636	0.374082	0.28089	--		FCAL	HFAME	40.7	214	0.0787	32.4798
2399	UK280247202399	2	146	4	40	1.184	0.0296	1.384	0.0346	2.568	1.16892	105	9	3 / 5	64	-0.111389	45.014	0.0313736	0.0286996	1.29188	-0.0446995	0.036219	1.63036	2.92225	-0.073759	0.0264562	0 / 13		FCAL	HFUKE	54.5	55	0.0642	15.0365
2400	UK280247302400	2	207	1									7	1 / 6	0		0									-0.481981	0 / 7
2401	UK280247402401	2	136	3	47.3	1.40481	0.0297	1.72172	0.0364	3.12653	1.22559	26	9	1 / 5	59	0.142414	41.4036	-0.00158168	0.0297471	1.23163	0.072967	0.0339246	1.4046	2.63623	0.0746669	0.196975	0 / 13		FCAL	HF	47.3	136	0.0661	13.3684
2402	UK280247502402	2	37	2	39	1.2168	0.0312	1.4742	0.0378	2.691	1.21154	207	2	1 / 1	25	-0.20209	48.8777	0.119155	0.0278782	1.36262	0.113515	0.0339466	1.65923	3.02185	-0.00503936	-0.0531608	1 / 18		FCAL	HFUKE	39	37	0.069	2.691
2403	UK280247602403	2	156	3	38.3	1.11836	0.0292	1.35582	0.0354	2.47418	1.21233	17	10	0 / 5	46	0.0651957	35.9558	0.0346508	0.0282221	1.01475	0.0957884	0.0323055	1.16157	2.17632	0.0590901	-0.00260985	1 / 14		FCAL	HFUKE	42.5	65	0.0646	11.2997
2404	UK280247702404	2	91	2	47.6	1.38992	0.0292	1.87068	0.0393	3.2606	1.34589	29	10	0 / 3	62	-0.0248821	48.8146	-0.0197756	0.0297891	1.45414	0.0998231	0.035733	1.74429	3.19844	0.122011	0.14644	6 / 15		FCAL	HFAME	51.3	28	0.0685	9.52022
2405	UK280247102405	2	166	3	40.4	1.42612	0.0353	1.87456	0.0464	3.30068	1.31445	390	6	4 / 6	57	-0.000274979	40.4111	0.0265203	0.034388	1.38966	0.12096	0.0413931	1.67274	3.0624	0.0919996	0.0683698	1 / 10		FCAL	HFAME	46.2	75	0.0817	19.1364
2407	UK280247302407	1	482	2									7	2 / 18			0									-0.14753	--
2411	UK280247702411	2	52	2	41.1	1.18368	0.0288	1.19601	0.0291	2.37969	1.01042	16	10	0 / 2	59	-0.12883	47.1779	-0.00602477	0.0289746	1.36696	-0.101228	0.0323775	1.5275	2.89446	-0.0957805	-0.0187789	0 / 9		FCAL	HFUKE	45.9	17	0.0579	5.16123
2413	UK280247202413	2	149	2									7	1 / 4	46		0									-0.0518103	8 / 13
2414	UK280247302414	2	116	11	44.5	1.36615	0.0307	1.6821	0.0378	3.04825	1.23127	12	10	0 / 4	51	0.069062	41.6253	0.00257982	0.030621	1.27461	0.00441903	0.0376337	1.56651	2.84112	0.00183438	0.0981755	2 / 15		FCAL	HFAME	44.5	116	0.0685	11.4878
2416	UK280247502416	2	97	2	44.5	1.3528	0.0304	1.65095	0.0371	3.00375	1.22039	70	10	0 / 4	49	0.0177261	43.7249	-0.0119769	0.0307685	1.34535	-0.0370764	0.0385285	1.68466	3.03001	-0.0254037	0.0770823	1 / 16		FCAL	HFUKE	45.3	34	0.0675	11.8356
2417	UK280247602417	2	40	2	59	1.7759	0.0301	2.3541	0.0399	4.13	1.32558	19	10	0 / 2	36	0.218881	48.4051	0.0202416	0.0295028	1.42809	0.117599	0.0357015	1.72813	3.15622	0.0954261	0.425324	0 / 10		FCAL	HFAME	59	40	0.07	6.11052
2420	UK280247202420	2	54	2	50.8	1.4224	0.028	1.58496	0.0312	3.00736	1.11429	425	4	1 / 2	57	0.187985	42.7615	-0.0555532	0.029647	1.26775	-0.149318	0.0366764	1.56834	2.83609	-0.0992799	0.211579	1 / 15		FCAL	HFITA	50.8	54	0.0592	5.6896
2423	UK280247502423	2	120	2	40.1	1.23508	0.0308	1.26716	0.0316	2.50224	1.02597	182	9	2 / 4	47	0.0202264	39.305	0.0121898	0.0304291	1.19602	-0.0065821	0.0318094	1.25027	2.44628	-0.0185457	-0.00575757	1 / 13		FCAL	HFUKE	44.8	29	0.0624	9.92695
2430	UK280247502430	1	424	2									7	0 / 13			0									-0.553244	--
2431	UK280247602431	1	401	1	29.5	0.9735	0.033	1.6107	0.0546	2.5842	1.65454	295	5	5 / 13		0.35268	21.8086	-0.121939	0.0375828	0.819627	0.0339239	0.0528085	1.15168	1.9713	0.177508	0.229817	--		DNS	HFUKE	31	128	0.0876	29.6228
2432	UK280247702432	2	61	11	43.5	1.22235	0.0281	1.44855	0.0333	2.6709	1.18505	10	10	0 / 2	57	0.0882176	39.9736	-0.0187739	0.0286376	1.14475	-0.078218	0.0361257	1.44407	2.58882	-0.0605813	0.0355278	0 / 9		FCAL	HFAME	43.5	61	0.0614	5.24598
2435	UK280247302435	2	55	2	28	0.77	0.0275	0.8456	0.0302	1.6156	1.09818	35	10	0 / 2	49	-0.355503	43.4447	-0.046072	0.0288282	1.25243	-0.19586	0.0375557	1.6316	2.88403	-0.157023	-0.33248	0 / 9		FCAL	HFITA	30.8	20	0.0577	3.68228
2436	UK280247402436	2	141	3	44.8	1.42912	0.0319	1.77856	0.0397	3.20768	1.24451	62	9	1 / 5	54	0.0335382	43.3462	0.0106564	0.0315636	1.36817	0.0127197	0.0392014	1.69923	3.0674	0.00204157	0.141527	1 / 12		FCAL	HFUKE	50	50	0.0716	15.6861
2437	UK280247502437	2	197	1	32.9	1.13505	0.0345	1.50353	0.0457	2.63858	1.32464	8	10	0 / 6	0	0.373081	23.9607	-0.0322996	0.0356515	0.854236	-0.0435802	0.0477824	1.1449	1.99914	-0.011657	-0.0843639	0 / 12		DNS	HFAME	32.9	197	0.0802	12.9047
2438	UK280247602438	2	115	3	41.4	1.43658	0.0347	1.8009	0.0435	3.23748	1.2536	260	5	2 / 4	52	-0.000334273	41.4138	0.0570068	0.0328285	1.35956	0.102458	0.0394573	1.63408	2.99363	0.0430003	0.0205067	1 / 13		FCAL	HFAME	45	80	0.0782	12.0918
2446	UK280247702446	2	38	2	56.5	1.67805	0.0297	1.96055	0.0347	3.6386	1.16835	7	8	0 / 1	52	0.313639	43.0103	-0.0262307	0.0305	1.31182	-0.126327	0.0397174	1.70826	3.02007	-0.102793	0.369291	1 / 11		FCAL	HFUKE	56.5	38	0.0644	3.6386
2449	UK280247302449	2	53	2	46.4	1.22496	0.0264	1.47552	0.0318	2.70048	1.20454	35	9	1 / 2	58	0.0844058	42.7884	-0.0470465	0.0277034	1.18538	-0.10555	0.0355526	1.52124	2.70662	-0.0613919	0.107164	0 / 10		FCAL	HFAME	46.5	18	0.0582	5.63463
2453	UK280247702453	1	363	4	16.7	0.55778	0.0334	0.93854	0.0562	1.49632	1.68264	180	9	7 / 12		-0.227253	21.6112	-0.0977596	0.037019	0.800025	0.220581	0.0460436	0.995059	1.79508	0.352834	-0.3379	--		FCAL	HFAME	33	55	0.0896	22.9304
2454	UK280247102454	2	78	1	49.2	1.58424	0.0322	1.56456	0.0318	3.1488	0.987578	37	10	0 / 3	40	0.204265	40.8548	0.00175489	0.0321436	1.31322	0.00893811	0.0315183	1.28767	2.60089	0.00717064	0.175356	0 / 13		FCAL	HFAME	49.2	78	0.064	7.60835
2456	UK280247302456	1	442	4	28.3	0.99616	0.0352	1.0754	0.038	2.07156	1.07954	43	10	0 / 17		0.0371929	27.2852	-0.045224	0.0368673	1.00593	-0.125641	0.0434604	1.18583	2.19176	-0.0842265	0.247508	--		FCAL	HFUKE	46.4	254	0.0732	41.3684
2458	UK280247502458	2	65	2	48	1.5456	0.0322	1.8336	0.0382	3.3792	1.18633	0	10	0 / 1	53	0.504101	31.9127	-0.0138279	0.0326515	1.042	-0.162368	0.0456048	1.45537	2.49737	-0.150623	0.142556	1 / 10		FCAL	HFUKE	48	65	0.0704	6.13965
2459	UK280247602459	1	445	2									7	6 / 17			0									-0.331622	--
2460	UK280247702460	2	53	2	45.5	1.31495	0.0289	1.8473	0.0406	3.16225	1.40484	509	6	2 / 2	58	0.253541	36.2972	-0.0600742	0.0307471	1.11603	-0.0429172	0.0424206	1.53975	2.65578	0.0182535	0.0856889	0 / 9		FCAL	HFAME	45.5	53	0.0695	6.19758
2463	UK280247302463	2	90	2	41.5	1.1703	0.0282	1.39025	0.0335	2.56055	1.18794	37	10	0 / 3	56	-0.119611	47.1382	-0.0597545	0.0299922	1.41378	-0.0144722	0.0339919	1.60232	3.0161	0.0481601	-0.00123453	1 / 12		FCAL	HFAME	50.5	55	0.0617	8.96782
2473	UK280247602473	1	360	2									7	0 / 11			0									-0.323191	--
2475	UK280247102475	2	146	3	30.6	1.04346	0.0341	1.36476	0.0446	2.40822	1.30792	192	10	0 / 5	0	0.134237	26.9785	0.0217262	0.0333749	0.900404	0.0614765	0.0420169	1.13355	2.03396	0.0389049	-0.214761	2 / 7		FCAL	HFAME	34.1	20	0.0787	10.4658
2479	UK280247502479	2	77	11	36.5	0.95265	0.0261	1.10595	0.0303	2.0586	1.16092	71	10	0 / 3	55	-0.127895	41.8528	-0.096504	0.0288878	1.20903	-0.126377	0.0346832	1.45159	2.66062	-0.0330642	-0.128438	0 / 9		FCAL	HFAME	44.3	42	0.0564	7.77315
2490	UK280247202490	1	378	4	27.4	0.8494	0.031	1.07408	0.0392	1.92348	1.26452	187	10	0 / 13		0.148005	23.8675	-0.0554696	0.0328205	0.783344	0.0868506	0.0360675	0.860841	1.64419	0.150678	0.107857	--		FCAL	HFDUT	43.1	190	0.0702	23.6265
2493	UK280247502493	2	66	1	37.6	1.24832	0.0332	1.222	0.0325	2.47032	0.978916	20	10	0 / 2	0	-0.122888	42.8679	0.148369	0.0289106	1.23934	-0.0277951	0.0334292	1.43304	2.67238	-0.153404	-0.104929	0 / 7		FCAL	HFUKE	37.6	66	0.0657	4.7114
2494	UK280247602494	1	317	4	43.2	1.404	0.0325	2.19024	0.0507	3.59424	1.56	11	10	0 / 11		0.60022	26.9963	-0.0530238	0.0343198	0.926506	0.274987	0.0397651	1.07351	2.00002	0.346377	0.615607	--		FCAL	HFAME	43.2	317	0.0832	25.2145
2497	UK280247202497	1	353	2									7	0 / 11			0									-0.180777	--
2502	UK280247702502	2	120	3	37.1	1.1501	0.031	1.36899	0.0369	2.51909	1.19032	9	10	0 / 4	54	0.0183696	36.4308	0.043073	0.0297199	1.08272	-0.0823289	0.0402105	1.4649	2.54762	-0.120223	-0.0801398	0 / 8		FCAL	HFUKE	40.8	85	0.0679	10.3403
2508	UK280247602508	1	226	3	31.1	1.05429	0.0339	1.14137	0.0367	2.19566	1.0826	55	10	0 / 8		0.134229	27.4195	-0.0224894	0.0346799	0.950906	-0.105354	0.0410218	1.1248	2.0757	-0.0847709	0.0480336	--		FCAL	HFAME	35.1	72	0.0706	16.972
2509	UK280247702509	1	257	4	26	0.9672	0.0372	1.1986	0.0461	2.1658	1.23925	78	10	0 / 9		-0.0960871	28.7638	-0.0186969	0.0379088	1.0904	-0.0107537	0.0466011	1.34043	2.43083	0.00809468	-0.0941222	--		FCAL	HFAME	36.4	131	0.0833	22.9015
2511	UK280247202511	1	289	4	23.5	0.7849	0.0334	0.89065	0.0379	1.67555	1.13473	150	9	1 / 10		-0.225474	30.3411	-0.0167072	0.0339675	1.03061	0.033711	0.036664	1.11243	2.14304	0.0512751	-0.150455	--		FCAL	HFAME	49.3	101	0.0713	22.8763
2512	UK280247302512	1	380	2									7	0 / 12			0									-0.0566126	--
2513	UK280247402513	2	40	2	35.4	0.98766	0.0279	1.26024	0.0356	2.2479	1.27599	38	10	0 / 2	57	-0.0177803	36.0408	-0.0703293	0.0300106	1.08161	-0.0458403	0.0373103	1.34469	2.4263	0.0263417	-0.144806	0 / 9		FCAL	HFUKE	35.4	40	0.0635	4.49232
2517	UK280247102517	1	326	2									7	1 / 10			0									-0.00630951	--
2518	UK280247202518	1	325	2									7	0 / 10			0									-0.283387	--
2519	UK280247302519	1	225	4	32.8	0.71504	0.0218	0.71504	0.0218	1.43008	1	6	10	0 / 8		-0.0457951	34.3742	-0.306577	0.0314382	1.08066	-0.340808	0.0330708	1.13678	2.21744	-0.0493655	0.104185	--		FCAL	HFUKE	41.1	37	0.0436	18.0969
2521	UK280247502521	1	318	2									7	2 / 10			0									-0.275074	--
2522	UK280247602522	1	282	4	35.4	1.28148	0.0362	1.24962	0.0353	2.5311	0.975138	179	9	5 / 10		0.138432	31.0954	0.0531634	0.0343726	1.06883	-0.219117	0.0452053	1.40568	2.47451	-0.258536	0.269218	--		FCAL	HFUKE	40.3	37	0.0715	26.2233
2527	UK280247402527	1	334	4	19.3	0.71989	0.0373	0.89745	0.0465	1.61734	1.24665	66	9	3 / 10		-0.304399	27.7458	0.126209	0.03312	0.91894	0.124195	0.0413629	1.14765	2.06659	-0.00178888	-0.262727	--		FCAL	HFAME	36.8	61	0.0838	24.2948
2528	UK280247502528	1	301	4	22	0.7238	0.0329	1.0868	0.0494	1.8106	1.50152	79	10	0 / 10		-0.216821	28.0906	-0.0293941	0.0338963	0.95217	0.264188	0.0390765	1.09768	2.04985	0.302473	-0.19317	--		FCAL	HFUKE	39.6	175	0.0823	22.0856
2530	UK280247702530	1	331	4	36.6	1.17486	0.0321	1.83366	0.0501	3.00852	1.56075	15	10	0 / 11		0.175935	31.1242	-0.0257657	0.0329489	1.02551	0.147848	0.0436469	1.35847	2.38398	0.178206	0.392873	--		FCAL	HFUKE	45.7	143	0.0822	29.1209
2531	UK280247102531	1	278	4	37.8	1.16802	0.0309	1.6065	0.0425	2.77452	1.3754	19	10	0 / 10		0.127822	33.5159	-0.0050263	0.0310561	1.04087	0.157116	0.0367292	1.23101	2.27189	0.162961	0.348948	--		FCAL	HFUKE	43.3	61	0.0734	23.9095
2532	UK280247202532	1	226	4	37.2	1.10856	0.0298	1.31316	0.0353	2.42172	1.18456	270	6	5 / 8		0.172424	31.7291	-0.0342326	0.0308563	0.979043	0.0910129	0.0323553	1.0266	2.00565	0.129685	0.253596	--		FCAL	HFUKE	38.8	135	0.0651	16.3957
2534	UK280247402534	1	277	4	21.3	0.76041	0.0357	0.85839	0.0403	1.6188	1.12885	275	5	7 / 10		-0.226115	27.5235	0.0473662	0.0340855	0.938151	0.0438054	0.0386087	1.06265	2.0008	-0.00339978	-0.240762	--		FCAL	HFCAN	37.7	89	0.076	21.0064
2535	UK280247502535	1	311	4	36.9	1.17342	0.0318	1.49076	0.0404	2.66418	1.27044	73	10	0 / 10		0.120673	32.9267	-0.0184861	0.0323989	1.06679	0.13268	0.0356676	1.17441	2.2412	0.154013	0.369846	--		FCAL	HFITA	42.7	157	0.0722	24.7049
2538	UK280247102538	1	255	4	22.3	0.82956	0.0372	1.09939	0.0493	1.92895	1.32527	100	10	0 / 9		-0.26139	30.1918	0.0584327	0.0351463	1.06113	0.277932	0.038578	1.16474	2.22587	0.207381	-0.224765	--		FCAL	HFAME	39.9	129	0.0865	20.9109
2539	UK280247202539	1	265	4	21.9	0.74241	0.0339	0.98769	0.0451	1.7301	1.33038	40	9	1 / 9		-0.251704	29.2665	0.0577589	0.0320489	0.937959	0.183389	0.0381109	1.11537	2.05333	0.11877	-0.230066	--		FCAL	HFAME	36.9	77	0.079	19.5005
2540	UK280247302540	1	274	4	22.5	0.7245	0.0322	1.098	0.0488	1.8225	1.51553	28	10	0 / 9		-0.21615	28.7045	-0.0347494	0.0333592	0.957559	0.190981	0.0409746	1.17616	2.13371	0.233857	-0.200772	--		FCAL	HFAME	35.5	148	0.081	20.4003
2542	UK280247502542	2	111	3	35.8	1.19214	0.0333	1.38904	0.0388	2.58118	1.16517	125	10	0 / 4	0	0.0289106	34.7941	0.0238118	0.0325255	1.13169	0.0235477	0.0379074	1.31895	2.45065	-0.000257962	-0.121448	0 / 7		FCAL	HFUKE	38.8	48	0.0721	9.85288
2543	UK280247602543	1	271	4	30.8	1.02256	0.0332	1.23508	0.0401	2.25764	1.20783	73	9	1 / 9		-0.0354153	31.9308	0.0241725	0.0324164	1.03508	0.115873	0.035936	1.14747	2.18255	0.0895364	0.0902786	--		FCAL	HFUKE	41.7	145	0.0733	20.8216
2545	UK280247102545	1	266	4	19.9	0.64675	0.0325	0.86963	0.0437	1.51638	1.34461	21	9	1 / 9		-0.214805	25.344	-0.0572991	0.0344754	0.873745	0.0988563	0.0397686	1.0079	1.88164	0.165647	-0.299584	--		FCAL	HFUKE	36.6	49	0.0762	17.884
2547	UK280247302547	1	269	4	18.9	0.67473	0.0357	0.83916	0.0444	1.51389	1.2437	314	5	2 / 9		-0.240712	24.8917	-0.0364194	0.0370493	0.922222	-0.0651518	0.0474943	1.18222	2.10444	-0.0298184	-0.332498	--		FCAL	HFAME	34.4	115	0.0801	20.0521
2549	UK280247502549	1	299	2									7	1 / 9			0									-0.346425	--
2551	UK280247702551	1	258	3	28.5	0.87495	0.0307	0.969	0.034	1.84395	1.10749	69	10	0 / 7		-0.00901116	28.7592	-0.0378154	0.0319066	0.917606	0.0579774	0.0321368	0.924227	1.84183	0.0995577	-0.00590783	--		FCAL	HFUKE	33.8	132	0.0647	15.3647
2552	UK280247102552	1	276	4	16.3	0.58517	0.0359	0.80685	0.0495	1.39202	1.37883	42	10	0 / 9		-0.380269	26.3017	0.0257044	0.0350003	0.92057	0.176364	0.0420788	1.10675	2.02732	0.146885	-0.419661	--		FCAL	HFITA	37.3	88	0.0854	19.4069
2553	UK280247202553	1	222	4	37.1	1.16123	0.0313	1.36528	0.0368	2.52651	1.17572	524	4	1 / 8		0.0656952	34.813	-0.00494906	0.0314557	1.09506	0.078163	0.0341321	1.18824	2.2833	0.0835254	0.245114	--		FCAL	HFUKE	42.9	34	0.0681	18.52
2554	UK280247302554	1	183	4	28.1	0.87953	0.0313	1.07061	0.0381	1.95014	1.21725	28	10	0 / 6		0.0327085	27.21	0.0281957	0.0304417	0.828318	-0.0624684	0.0406386	1.10578	1.93409	-0.0881779	-0.0910785	--		FCAL	HFAME	30.3	57	0.0694	11.6777
2558	UK280247702558	1	292	4	25.7	0.77614	0.0302	1.17963	0.0459	1.95577	1.51987	50	10	0 / 10		-0.159283	30.5691	-0.0370048	0.0313605	0.958663	0.317504	0.0348386	1.06499	2.02365	0.368131	-0.0676034	--		FCAL	HFAME	43	19	0.0761	21.6604
2559	UK280247102559	1	269	4	23	0.7797	0.0339	0.92	0.04	1.6997	1.17994	402	4	1 / 8		-0.195699	28.5963	0.000875275	0.0338704	0.968566	0.0445645	0.0382935	1.09505	2.06362	0.0436511	-0.187696	--		FCAL	HFAME	36.4	81	0.0739	19.659
2560	UK280247202560	1	205	4	32	1.0016	0.0313	1.168	0.0365	2.1696	1.16613	30	10	0 / 7		0.0898804	29.361	-0.00148375	0.0313465	0.920365	-0.0939108	0.040283	1.18275	2.10312	-0.0925644	0.0560541	--		FCAL	HFAME	33.8	114	0.0678	14.916
2561	UK280247302561	1	205	4	37.3	1.21971	0.0327	1.21598	0.0326	2.43569	0.996942	11	10	0 / 7		0.154563	32.3066	-0.00199049	0.0327652	1.05853	-0.103199	0.0363514	1.17439	2.23292	-0.101411	0.230963	--		FCAL	HFCAN	37.3	205	0.0653	15.8336
2562	UK280247402562	1	264	4	32.1	1.14918	0.0358	1.65636	0.0516	2.80554	1.44134	23	9	6 / 9		0.0632895	30.1893	0.0154877	0.035254	1.06429	0.154688	0.0446874	1.34908	2.41338	0.137077	0.127254	--		FCAL	HFAME	39	110	0.0874	22.9027
2563	UK280247502563	1	227	3	38.1	1.3335	0.035	1.51638	0.0398	2.84988	1.13714	18	10	0 / 8		0.102721	34.5509	0.0163109	0.0344383	1.18987	0.0580305	0.0376171	1.2997	2.48958	0.0410502	0.285251	--		FCAL	HFITA	41.4	164	0.0748	20.3846
2564	UK280247602564	1	261	4	30.1	0.96922	0.0322	1.09263	0.0363	2.06185	1.12733	83	9	2 / 9		0.056726	28.4842	-0.034229	0.0333412	0.949699	0.000776037	0.0362719	1.03317	1.98287	0.0362458	0.0534434	--		FCAL	HFAME	37	73	0.0685	18.759
2565	UK280247702565	1	173	4	51.2	1.73568	0.0339	1.50528	0.0294	3.24096	0.867257	7	10	0 / 6		0.362814	37.5693	0.0611109	0.0319477	1.20025	0.141236	0.0257615	0.967843	2.1681	0.0755108	0.642289	--		FCAL	HFAME	51.2	173	0.0633	12.9671
2566	UK280247102566	1	101	2									7	2 / 3			0									0.178717	--
2567	UK280247202567	1	226	2									7	7 / 7			0									0.15771	--
2569	UK280247402569	1	228	4	42.3	1.26054	0.0298	1.30707	0.0309	2.56761	1.03691	103	9	4 / 8		0.333994	31.7093	-0.0178536	0.0303417	0.962114	-0.0352625	0.0320294	1.01563	1.97775	-0.0177253	0.428411	--		FCAL	HFAME	42.3	228	0.0607	16.216
2570	UK280247502570	1	206	4	36.5	1.1826	0.0324	1.21545	0.0333	2.39805	1.02778	40	10	0 / 7		0.15797	31.5207	0.031749	0.031403	0.989844	-0.100031	0.0370013	1.16631	2.15615	-0.127725	0.205718	--		FCAL	HFAME	36.5	206	0.0657	15.3059
2572	UK280247702572	1	223	4	27.4	0.8357	0.0305	1.09326	0.0399	1.92896	1.3082	34	10	0 / 8		-0.0987306	30.4016	-0.048789	0.0320644	0.974808	0.0513207	0.0379523	1.15381	2.12862	0.105245	-0.0794898	--		FCAL	HFAME	37	35	0.0704	17.3085
2574	UK280247202574	1	234	3	28.6	0.91234	0.0319	1.30988	0.0458	2.22222	1.43574	49	9	1 / 8		-0.10775	32.0538	-0.0364113	0.0331054	1.06115	0.148271	0.039886	1.2785	2.33965	0.191661	-0.0281371	--		FCAL	HFAME	38.7	108	0.0777	19.3218
2575	UK280247302575	1	231	4	17.5	0.53375	0.0305	0.882	0.0504	1.41575	1.65246	1568	6	7 / 8		-0.240874	23.0528	-0.0892758	0.0334898	0.772035	0.1956	0.0421546	0.971782	1.74382	0.312801	-0.4072	--		FCAL	HFAME	28.2	43	0.0809	14.3559
2576	UK280247402576	1	275	4	28.8	0.9792	0.034	1.16352	0.0404	2.14272	1.18823	40	10	0 / 8		-0.116886	32.6118	-0.0154176	0.0345324	1.12617	0.0143098	0.03983	1.29893	2.4251	0.0301928	0.0241961	--		FCAL	HFAME	40.9	87	0.0744	20.7216
2577	UK280247502577	1	224	4	26	0.793	0.0305	1.0374	0.0399	1.8304	1.3082	66	9	5 / 8		-0.182355	31.7987	-0.0513575	0.0321512	1.02236	0.11406	0.0358149	1.13887	2.16123	0.174373	-0.125629	--		FCAL	HFITA	39.1	98	0.0704	17.6076
2579	UK280247702579	1	127	4	41.9	1.36175	0.0325	1.78913	0.0427	3.15088	1.31385	155	10	0 / 4		0.0690544	39.1935	0.0763743	0.030194	1.18341	0.0880424	0.0392448	1.53814	2.72155	0.0108403	0.303737	--		FCAL	HFITA	41.9	127	0.0752	10.7599
2580	UK280247102580	1	263	4	21.8	0.763	0.035	1.0246	0.047	1.7876	1.34286	99	10	0 / 9		-0.169216	26.2403	0.0153427	0.0344711	0.904532	0.144525	0.0410651	1.07756	1.98209	0.12723	-0.235317	--		FCAL	HFAME	33	46	0.082	18.7908
2584	UK280247502584	1	192	1									7	0 / 5			0									-0.479305	--
2586	UK280247702586	1	166	4	34.6	1.04492	0.0302	1.10028	0.0318	2.1452	1.05298	35	9	2 / 6		0.026869	33.6947	-0.00950692	0.0304899	1.02735	-0.100214	0.0353418	1.19083	2.21817	-0.0915782	0.103685	--		FCAL	HFITA	39.5	75	0.062	13.1569
2587	UK280247102587	1	213	4	31.1	0.97654	0.0314	1.12582	0.0362	2.10236	1.15287	17	10	0 / 7		0.0984078	28.3137	-0.0155338	0.0318954	0.903079	-0.124728	0.0413586	1.17101	2.07409	-0.110917	0.0343703	--		FCAL	HFAME	34.8	87	0.0676	14.8145
2589	UK280247302589	1	205	4	37.7	1.18378	0.0314	1.4326	0.038	2.61638	1.21019	52	10	0 / 7		0.122352	33.5902	-0.0381922	0.0326468	1.09661	0.0553675	0.0360064	1.20946	2.30608	0.0972748	0.244164	--		FCAL	HFAME	38.6	114	0.0694	16.3522
2590	UK280247402590	1	210	3	35.9	1.23855	0.0345	1.60832	0.0448	2.84687	1.29855	124	10	0 / 7		-0.0314539	37.0659	0.0580436	0.0326074	1.20862	0.0751022	0.0416705	1.54455	2.75317	0.0161227	0.190504	--		FCAL	HFAME	43.2	119	0.0793	19.6174
2591	UK280247502591	1	215	4	46.7	1.39166	0.0298	1.86333	0.0399	3.25499	1.33893	50	10	0 / 7		0.427123	32.7232	-0.0692122	0.0320159	1.04766	-0.0567045	0.0422985	1.38414	2.4318	0.0134378	0.5563	--		FCAL	HFAME	46.7	215	0.0697	17.3955
2592	UK280247602592	1	207	4	39.3	1.17507	0.0299	1.48947	0.0379	2.66454	1.26756	12	10	0 / 7		0.0846399	36.2332	-0.0054803	0.0300648	1.08934	0.0243133	0.0370004	1.34064	2.42999	0.0299577	0.299463	--		FCAL	HFCAN	42.2	116	0.0678	17.2674
2593	UK280247702593	1	182	4	37.3	1.19733	0.0321	1.30923	0.0351	2.50656	1.09346	62	10	0 / 6		0.110694	33.5826	0.0220232	0.0314083	1.05477	-0.0271891	0.036081	1.21169	2.26647	-0.0481519	0.205466	--		FCAL	HFAME	37.3	182	0.0672	13.672
2594	UK280247102594	1	162	3	28.3	0.79806	0.0282	1.02446	0.0362	1.82252	1.28369	174	9	3 / 6		-0.0802054	30.7677	-0.140609	0.0328139	1.00961	-0.129964	0.0416074	1.28017	2.28978	0.0123875	-0.100019	--		FCAL	HFITA	49.4	71	0.0644	13.4876
2596	UK280247302596	1	182	4	25.3	0.90321	0.0357	0.66792	0.0264	1.57113	0.739496	461	6	6 / 6		0.0380256	24.3732	0.0757807	0.0331852	0.808829	-0.321301	0.038898	0.948068	1.7569	-0.369111	-0.182351	--		FCAL	HFITA	29.1	56	0.0621	10.5983
2597	UK280247402597	1	99	3	35.7	1.09956	0.0308	1.3566	0.038	2.45616	1.23377	279	4	1 / 4		-0.00989142	36.0566	-0.0192068	0.0314031	1.13229	-0.0616041	0.0404946	1.4601	2.59239	-0.0432275	0.101213	--		FCAL	HFAME	35.7	99	0.0688	9.88546
2598	UK280247502598	1	177	4	39.9	1.27281	0.0319	1.34064	0.0336	2.61345	1.05329	31	10	0 / 6		0.109472	35.9631	0.0281706	0.031026	1.11579	0.00106106	0.0335644	1.20708	2.32287	-0.0263668	0.284051	--		FCAL	HFAME	41.9	114	0.0655	13.9532
2599	UK280247602599	1	122	3	36.9	1.26567	0.0343	1.63098	0.0442	2.89665	1.28863	18	9	1 / 4		0.0149373	36.3569	0.0633205	0.0322574	1.17278	0.147778	0.0385092	1.40008	2.57286	0.0794278	0.145584	--		FCAL	HFAME	37.4	87	0.0785	10.1342
2600	UK280247702600	1	92	2	37.8	1.1151	0.0295	1.62162	0.0429	2.73672	1.45424	41	10	0 / 3		0.0217937	36.9938	0.0283254	0.0286874	1.06126	0.132931	0.0378664	1.40082	2.46208	0.101724	0.165536	--		FCAL	HFAME	37.8	92	0.0724	7.18058
2601	UK280247102601	1	198	4	25.4	0.81026	0.0319	1.11506	0.0439	1.92532	1.37618	32	10	0 / 7		-0.0554056	26.8898	-0.0467685	0.0334651	0.899872	0.0854944	0.0404424	1.08749	1.98736	0.138752	-0.167278	--		FCAL	HFAME	32.1	10	0.0758	13.9709
2602	UK280247202602	1	150	4	34.3	1.14219	0.0333	1.31026	0.0382	2.45245	1.14715	16	10	0 / 5		0.255103	27.3284	0.0188318	0.0326845	0.893216	-0.0586772	0.0405812	1.10902	2.00224	-0.0760763	0.0815316	--		FCAL	HFITA	34.3	150	0.0715	9.91751
2603	UK280247302603	1	149	4	39.9	1.19301	0.0299	1.4763	0.037	2.66931	1.23746	68	10	0 / 5		0.0521933	37.9208	0.00336517	0.0297997	1.13003	0.0417478	0.0355172	1.34684	2.47687	0.0382539	0.257271	--		FCAL	HFAME	44.4	58	0.0669	12.2568
2605	UK280247502605	1	178	4	34.2	1.09098	0.0319	1.2483	0.0365	2.33928	1.1442	26	10	0 / 6		0.205639	28.3667	-0.010335	0.0322331	0.914348	0.00646898	0.0362654	1.02873	1.94308	0.0169793	0.101535	--		FCAL	HFAME	34.2	178	0.0684	11.6828
2606	UK280247602606	1	148	3	30.6	0.93636	0.0306	0.9945	0.0325	1.93086	1.06209	10	10	0 / 5		-0.0242844	31.3616	0.0132285	0.0302005	0.947136	-0.0284551	0.0334519	1.0491	1.99624	-0.0411393	-0.036412	--		FCAL	HFITA	34.6	85	0.0631	9.86829
2607	UK280247702607	1	154	3	33.3	1.05894	0.0318	1.36197	0.0409	2.42091	1.28616	6	10	0 / 5		0.0659933	31.2385	0.00254787	0.0317192	0.990859	0.0752325	0.0380383	1.18826	2.17912	0.0724999	0.0528749	--		FCAL	HF	35.1	91	0.0727	10.8296
2608	UK280247102608	1	160	1									7	0 / 4			0									-0.258331	--
2609	UK280247202609	1	165	4	30.8	1.02256	0.0332	1.34904	0.0438	2.3716	1.31928	66	10	0 / 6		-0.0749579	33.2958	0.0523037	0.0315498	1.05048	0.0491485	0.0417481	1.39004	2.44051	-0.00299842	-0.0182852	--		FCAL	HF	46.2	39	0.077	14.4564
2610	UK280247302610	1	122	3	41.8	1.34178	0.0321	1.07008	0.0256	2.41186	0.797508	14	10	0 / 4		0.149712	36.3569	0.0507006	0.030551	1.11074	-0.240486	0.0337058	1.22544	2.33618	-0.277136	0.297707	--		FCAL	HFAME	41.8	122	0.0577	9.20121
2611	UK280247402611	1	161	4	34	1.0812	0.0318	1.3158	0.0387	2.397	1.21698	19	9	1 / 6		0.0748175	31.6333	0.0502656	0.0302781	0.957794	0.220278	0.0317141	1.00322	1.96101	0.161875	0.0804427	--		FCAL	HF	36	126	0.0705	11.5207
2612	UK280247502612	1	72	2	30	0.762	0.0254	1.026	0.0342	1.788	1.34646	56	10	0 / 3		-0.0459336	31.4444	-0.0165042	0.0258262	0.812089	0.0719587	0.0319042	1.00321	1.8153	0.0899474	-0.0706806	--		FCAL	HFITA	31.2	37	0.0596	5.13074
2613	UK280247602613	1	130	3	31.1	0.89257	0.0287	0.9019	0.029	1.79447	1.01045	21	10	0 / 5		-0.0140081	31.5418	-0.0290198	0.0295578	0.932306	-0.0870817	0.0317663	1.00197	1.93427	-0.0597971	-0.0308873	--		FCAL	HFAME	33.5	39	0.0577	9.25483
2614	UK280247702614	1	99	3	36.7	1.11201	0.0303	1.101	0.03	2.21301	0.990099	27	10	0 / 4		-0.015894	37.2927	-0.00571322	0.0304741	1.13646	-0.168155	0.0360644	1.34494	2.4814	-0.163376	0.132059	--		FCAL	HFITA	39.8	36	0.0603	9.46019
2615	UK280247102615	1	159	4	29.5	1.003	0.034	1.0974	0.0372	2.1004	1.09412	44	9	1 / 6		0.424495	20.7091	0.0688989	0.0318084	0.658724	0.0653639	0.0349177	0.723113	1.38184	-0.00330724	-0.0639371	--		FCAL	HFAME	29.5	159	0.0712	8.07561
2616	UK280247202616	1	125	11	36.5	1.1242	0.0308	1.1315	0.031	2.2557	1.00649	33	10	0 / 4		0.272938	28.6738	0.031608	0.0298563	0.856094	0.0534292	0.0294277	0.843805	1.6999	0.0211527	0.134659	--		FCAL	HFAME	36.5	125	0.0618	6.70959
2617	UK280247302617	1	81	2	34.5	1.10055	0.0319	1.1799	0.0342	2.28045	1.0721	44	10	0 / 3		0.187633	29.0494	-0.00386433	0.0320237	0.93027	-0.109527	0.0384065	1.11569	2.04596	-0.106072	0.0652096	--		FCAL	HFAME	34.5	81	0.0661	5.8918
2618	UK280247402618	1	77	11	39.5	1.2403	0.0314	1.42595	0.0361	2.66625	1.14968	24	10	0 / 3		0.0171744	38.8331	0.0188837	0.030818	1.19676	-0.138186	0.0418884	1.62665	2.82341	-0.154159	0.221036	--		FCAL	HF	42.8	42	0.0675	8.07912
2619	UK280247502619	1	81	11	37.3	1.11527	0.0299	1.28685	0.0345	2.40212	1.15385	100	9	1 / 3		-0.0142875	37.8406	0.0407187	0.0287301	1.08717	-0.0978185	0.0382406	1.44705	2.53422	-0.133117	0.151661	--		FCAL	HF	41.3	46	0.0644	7.30018
2620	UK280247602620	1	109	3	37.4	1.1968	0.032	1.18932	0.0318	2.38612	0.99375	93	9	2 / 4		0.11412	33.5691	0.00578536	0.0318159	1.06803	-0.0881348	0.0348736	1.17067	2.23871	-0.09338	0.15588	--		FCAL	HFAME	37.4	109	0.0638	8.69977
2621	UK280247702621	1	107	11	46.1	1.34151	0.0291	1.71953	0.0373	3.06104	1.28179	11	10	0 / 3		0.0578672	43.5782	-0.0433816	0.0304196	1.32563	0.00971755	0.036941	1.60983	2.93546	0.0555071	0.424045	--		FCAL	HFAME	49.3	16	0.0664	11.3767
2625	UK280247402625	1	63	2	31.9	0.94105	0.0295	1.18987	0.0373	2.13092	1.26441	16	10	0 / 2		-0.00605001	32.0942	-0.0322248	0.0304823	0.978304	0.0214944	0.0365151	1.17192	2.15023	0.0555079	-0.00604999	--		FCAL	HFITA	31.9	63	0.0668	3.98702
2626	UK280247502626	1	123	3	43.4	1.31068	0.0302	1.3454	0.031	2.65608	1.02649	86	10	0 / 4		0.0135871	42.8182	-0.0197221	0.0308076	1.31913	-0.0702792	0.0333433	1.4277	2.74683	-0.0515743	0.347958	--		FCAL	HF	43.7	60	0.0612	10.8268
2628	UK280247702628	1	69	2	42.6	1.23966	0.0291	1.39728	0.0328	2.63694	1.12715	45	10	0 / 3		0.235764	34.4726	-0.0408801	0.0303403	1.04591	-0.0129889	0.0332316	1.14558	2.19149	0.02908	0.321783	--		FCAL	HFAME	42.6	69	0.0619	6.12324
2629	UK280247102629	1	61	2									7	0 / 1			0									-0.196221	--
2630	UK280247202630	1	102	11	35.8	1.22078	0.0341	1.4499	0.0405	2.67068	1.18768	196	9	1 / 4		0.0782881	33.2008	0.00550854	0.0339132	1.12594	0.0280387	0.0393954	1.30796	2.4339	0.0224068	0.104761	--		FCAL	HF	35.8	102	0.0746	9.34761
2631	UK280247302631	1	63	2	27.7	0.88917	0.0321	1.21326	0.0438	2.10243	1.36449	36	10	0 / 2		-0.136915	32.0942	0.0530706	0.0304823	0.978304	0.199503	0.0365151	1.17192	2.15023	0.139053	-0.136915	--		FCAL	HF	27.7	63	0.0759	3.95215
2632	UK280247402632	1	123	1									7	3 / 3			0									-0.273369	--
2633	UK280247502633	1	81	11	35.5	1.04725	0.0295	1.17505	0.0331	2.2223	1.12203	233	6	3 / 3		-0.0389094	36.9372	0.0218802	0.0288684	1.06632	-0.0373891	0.0343856	1.27011	2.33643	-0.0580004	0.0960852	--		FCAL	HFITA	37.9	46	0.0626	6.72813
2634	UK280247602634	1	102	3	39.1	1.18082	0.0302	1.45843	0.0373	2.63925	1.2351	68	9	1 / 4		0.0218839	38.2627	0.0245003	0.0294778	1.1279	0.0301586	0.036208	1.38542	2.51331	0.00552308	0.206597	--		FCAL	HF	39.1	102	0.0675	9.65378
2635	UK280247702635	1	62	2	35.4	1.06554	0.0301	1.45848	0.0412	2.52402	1.36877	34	10	0 / 2		0.103925	32.0674	-0.012714	0.0304876	0.977659	0.12789	0.0365284	1.17137	2.14903	0.142415	0.103925	--		FCAL	HFAME	35.8	27	0.0713	4.91546
2637	UK280247202637	1	89	2	35.5	1.11115	0.0313	1.3064	0.0368	2.41755	1.17572	16	10	0 / 3		-0.0237248	36.3627	0.0791032	0.0290056	1.05472	0.0195515	0.0360943	1.31249	2.36721	-0.0551864	0.0947394	--		FCAL	HF	39.7	54	0.0681	6.88375
2638	UK280247302638	1	56	2	31.6	0.86584	0.0274	1.30508	0.0413	2.17092	1.5073	30	10	0 / 2		-0.00870378	31.8774	-0.102554	0.0305311	0.973253	0.127645	0.036625	1.16751	2.14077	0.256505	-0.00870377	--		FCAL	HFAME	32.3	21	0.0687	4.59665
2639	UK280247402639	1	68	2	32.3	0.94639	0.0293	1.14019	0.0353	2.08658	1.20478	13	10	0 / 3		0.0508251	30.7377	-0.0119788	0.0296552	0.911535	0.0772623	0.0327682	1.00722	1.91876	0.0903231	0.00280738	--		FCAL	HFAME	32.3	68	0.0646	5.33518
2641	UK280247602641	1	82	11	47.9	1.44179	0.0301	1.6765	0.035	3.11829	1.16279	8	10	0 / 3		0.188392	40.3066	0.0174918	0.0295825	1.19237	-0.0266541	0.0359584	1.44936	2.64173	-0.0433869	0.478598	--		FCAL	HF	47.9	82	0.0651	7.61877
2642	UK280247702642	1	76	2	27.5	0.83325	0.0303	1.03125	0.0375	1.8645	1.23762	1611	6	3 / 3		-0.121767	31.3129	-0.0241592	0.0310501	0.972269	-0.0868218	0.0410654	1.28588	2.25814	-0.0642139	-0.149603	--		FCAL	HF	34.1	41	0.0678	6.44809
2645	UK280247302645	1	123	3	33.8	1.0309	0.0305	1.01062	0.0299	2.04152	0.980328	239	6	2 / 4		-0.075935	36.5775	-0.00593686	0.0306822	1.12228	-0.00239185	0.0299717	1.09629	2.21857	0.00356617	0.049792	--		FCAL	HF	38.2	60	0.0604	8.74367
2648	UK280247602648	1	63	2	33.7	0.96382	0.0286	1.00089	0.0297	1.96471	1.03846	13	10	0 / 2		0.050035	32.0942	-0.0617501	0.0304823	0.978304	-0.186639	0.0365151	1.17192	2.15023	-0.133108	0.050035	--		FCAL	HF	37.2	28	0.0583	4.36411
2649	UK280247702649	1	45	2	30	0.981	0.0327	1.185	0.0395	2.166	1.20795	14	10	0 / 2		-0.0436575	31.3695	0.0660344	0.0306744	0.962242	0.0705323	0.0368975	1.15746	2.1197	0.00421923	-0.0436575	--		FCAL	HF	30	45	0.0722	3.90312
2651	UK280247202651	1	46	2	39.4	1.17412	0.0298	1.56024	0.0396	2.73436	1.32886	81	10	0 / 2		0.25374	31.426	-0.0279613	0.0306572	0.963433	0.0741465	0.0368665	1.15857	2.122	0.105045	0.25374	--		FCAL	HF	39.4	46	0.0694	4.98652
2652	UK280247302652	1	71	2	32.8	1.09224	0.0333	1.40384	0.0428	2.49608	1.28529	442	4	1 / 3		0.0639954	30.8272	0.0103644	0.0329584	1.01601	0.0493573	0.0407869	1.25734	2.27336	0.0385929	0.0165744	--		FCAL	HF	32.8	71	0.0761	6.40492
2653	UK280247402653	1	69	2	36.1	0.98914	0.0274	1.18408	0.0328	2.17322	1.19708	70	10	0 / 3		0.145841	31.5053	-0.00462856	0.0275274	0.867258	0.0447155	0.0313961	0.989142	1.8564	0.0495736	0.120102	--		FCAL	HFAME	36.1	69	0.0602	5.18787
2656	UK280247702656	1	47	2	35	1.05	0.03	1.2915	0.0369	2.3415	1.23	30	10	0 / 2		0.111812	31.4801	-0.0209182	0.030641	0.964582	0.00171445	0.0368368	1.15963	2.12421	0.0231162	0.111812	--		FCAL	HFAME	35	47	0.0669	4.8819
2657	UK280247102657	1	73	2	35.7	1.19238	0.0334	1.62078	0.0454	2.81316	1.35928	90	10	0 / 3		0.0411673	34.2884	0.0202304	0.0327377	1.12252	0.0547826	0.043042	1.47584	2.59837	0.0338671	0.10536	--		FCAL	HFAME	35.7	73	0.0788	7.3668
2658	UK280247202658	1	71	2	39.9	1.1571	0.029	1.4763	0.037	2.6334	1.27586	45	10	0 / 3		-0.0229666	40.8379	-0.031154	0.0299325	1.22238	-0.124255	0.0422497	1.72539	2.94777	-0.0960943	0.236626	--		FCAL	HF	39.9	71	0.066	8.30929
2659	UK280247302659	1	64	2	49.6	1.27968	0.0258	2.03856	0.0411	3.31824	1.59302	15	10	0 / 2		0.544225	32.1197	-0.153472	0.0304774	0.978925	0.125947	0.0365026	1.17245	2.15138	0.330076	0.544225	--		FCAL	HFITA	49.6	64	0.0669	5.62864
2660	UK280247402660	1	51	2	38.4	1.02528	0.0267	1.39392	0.0363	2.4192	1.35955	13	10	0 / 2		0.212291	31.6756	-0.12701	0.0305846	0.968783	-0.0117428	0.0367313	1.16349	2.13227	0.132038	0.212291	--		FCAL	HFITA	38.4	51	0.063	4.17831
2661	UK280247502661	1	39	2	33.5	1.0586	0.0316	1.35005	0.0403	2.40865	1.27532	22	10	0 / 2		0.0814563	30.9767	0.0259665	0.0308002	0.954091	0.0857323	0.0371178	1.14979	2.10388	0.0582532	0.0814563	--		FCAL	HF	33.5	39	0.0719	3.53369
2662	UK280247602662	1	57	2	40.1	1.22706	0.0306	1.16691	0.0291	2.39397	0.95098	402	6	2 / 2		0.256548	31.9128	0.00254257	0.0305224	0.974056	-0.205064	0.0366067	1.16822	2.14228	-0.20708	0.256548	--		FCAL	HF	40.1	57	0.0597	4.90107
2666	UK280247302666	1	57	2	31.9	1.00804	0.0316	1.28238	0.0402	2.29042	1.27215	23	10	0 / 2		-0.000401637	31.9128	0.0353053	0.0305224	0.974056	0.0981588	0.0366067	1.16822	2.14228	0.0607101	-0.000401616	--		FCAL	HFAME	31.9	57	0.0718	4.11526
2667	UK280247402667	1	48	2	46.4	1.39664	0.0301	1.96272	0.0423	3.35936	1.40532	30	10	0 / 2		0.471516	31.5321	-0.0171616	0.0306256	0.965689	0.149189	0.0368086	1.16065	2.12634	0.169256	0.471516	--		FCAL	HF	46.4	48	0.0724	5.0942
2668	UK280247502668	1	65	2	35.3	1.08371	0.0307	1.38023	0.0391	2.46394	1.27362	68	10	0 / 2		0.0981857	32.1439	0.00744677	0.0304731	0.979524	0.0715025	0.0364908	1.17296	2.15248	0.0635823	0.0981858	--		FCAL	HF	35.3	65	0.0698	4.67502
2669	UK280247602669	1	53	2	44.2	1.37462	0.0311	1.86966	0.0423	3.24428	1.36013	21	10	0 / 2		0.391619	31.7616	0.0176344	0.0305611	0.970668	0.153039	0.0366857	1.16519	2.13586	0.133058	0.391619	--		FCAL	HF	44.2	53	0.0734	5.10404
2676	UK280247602676	1	50	2	34.9	0.9772	0.028	1.21103	0.0347	2.18823	1.23929	4	10	0 / 2		0.103392	31.6297	-0.0848901	0.0305974	0.967788	-0.0559328	0.0367559	1.16258	2.13037	0.0316435	0.103392	--		FCAL	HFITA	34.9	50	0.0627	4.11233
2679	UK280247202679	1	59	2	42.4	1.28048	0.0302	1.84016	0.0434	3.12064	1.43709	66	10	0 / 2		0.325872	31.979	-0.010057	0.0305068	0.975576	0.186672	0.0365729	1.16956	2.14514	0.198728	0.325872	--		FCAL	HF	42.4	59	0.0736	5.28097
2688	UK280247402688	1	50	2	30.7	0.921	0.03	1.37536	0.0448	2.29636	1.49333	29	10	0 / 2		-0.0293944	31.6297	-0.0195252	0.0305974	0.967788	0.218853	0.0367559	1.16258	2.13037	0.243126	-0.0293944	--		FCAL	HF	30.7	50	0.0748	4.137
2692	UK280247102692	1	46	2	36.8	1.11136	0.0302	1.3248	0.036	2.43616	1.19205	23	10	0 / 2		0.171006	31.426	-0.0149139	0.0306572	0.963433	-0.0235032	0.0368665	1.15857	2.122	-0.0087193	0.171006	--		FCAL	HFUKE	36.8	46	0.0662	4.81342

## Sheet: 27Sep
			Number	Official ID	Lact no.	Days in milk	Fertility status	Milk kg	Protein kg	Protein%	Fat kg	Fat%	Protein + Fat kg	FPR	SCC	SCC type	High SCC this lactation	Dry period length	High SCC previous lactation	Milk peak kg	Milk peak days	Protein + Fat	Cum. protien + fat kg
2509	1	999	999	UK280247200999	9	247	1	32.1	0.95016	0.0296	1.05609	0.0329	2.00625	1.11149	85	9	2 / 8	96	4 / 11	57.7	30	0.0625	22.6398
2509	2	1150	1150	UK280247601150	8	237	4	40.4	1.0908	0.027	1.32108	0.0327	2.41188	1.21111	151	10	0 / 8	50	9 / 9	51.5	82	0.0597	20.2793
2509	3	1161	1161	UK280247301161	8	181	5	32.8	0.902	0.0275	1.8696	0.057	2.7716	2.07273	205	6	6 / 6	58	3 / 10	48.1	61	0.0845	15.6081
2509	4	1187	1187	UK280247101187	8	173	4	38.9	1.25258	0.0322	1.57934	0.0406	2.83192	1.26087	52	10	0 / 6	51	6 / 10	48.9	81	0.0728	15.5199
2509	5	1191	1191	UK280247501191	9	102	1	47.3	1.31494	0.0278	1.40954	0.0298	2.72448	1.07194	22	10	0 / 4	59	10 / 10	68.1	73	0.0576	12.2331
2509	6	1359	1359	UK280247501359	7	343	4	25	0.81	0.0324	1.2525	0.0501	2.0625	1.5463	169	9	4 / 11	56	1 / 9	46.9	41	0.0825	25.9114
2509	7	1372	1372	UK280247401372	7	405	1	29.8	0.95062	0.0319	1.30226	0.0437	2.25288	1.36991	88	10	0 / 14	51	1 / 12	54.8	40	0.0756	42.5889
2509	8	1378	1378	UK280247301378	8	19	11	32.6	0.978	0.03	1.26162	0.0387	2.23962	1.29	1434	3	1 / 1	51	1 / 11	32.6	19	0.0687	2.23962
2509	9	1396	1396	UK280247701396	8	149	1	32.3	0.76551	0.0237	0.84949	0.0263	1.615	1.1097	748	6	3 / 5	47	1 / 9	50.9	57	0.05	11.012
2509	10	1438	1438	UK280247701438	7	153	3	3	0.0993	0.0331	0.1155	0.0385	0.2148	1.16314		7	3 / 3	50	0 / 9	49.8	33	0.0716	8.74058
2509	11	1461	1461	UK280247201461	7	45	2	32	1.024	0.032	1.1808	0.0369	2.2048	1.15312		7	0 / 1	53	0 / 10	54.1	16	0.0689	6.05131
2509	12	1481	1481	UK280247101481	6	373	1	17.3	0.56225	0.0325	0.83905	0.0485	1.4013	1.49231	135	9	9 / 13	61	0 / 10	45.4	36	0.081	29.3106
2509	13	1496	1496	UK280247201496	6	234	4	33.4	1.00868	0.0302	1.41282	0.0423	2.4215	1.40066	38	10	0 / 8	88	1 / 13	49.9	51	0.0725	22.3526
2509	14	1497	1497	UK280247301497	7	252	3	39.3	1.43445	0.0365	1.58379	0.0403	3.01824	1.10411	0	10	0 / 8	42	1 / 11	42.5	35	0.0768	21.87
2509	15	1498	1498	UK280247401498	6	172	1	33.5	0.94135	0.0281	1.2998	0.0388	2.24115	1.38078	196	10	0 / 6	136	8 / 13	39.8	108	0.0669	13.5842
2509	16	1539	1539	UK280247301539	6	268	3	31	0.8804	0.0284	1.2927	0.0417	2.1731	1.46831	93	10	0 / 9	45	2 / 9	51.2	85	0.0701	23.8711
2509	17	1583	1583	UK280247501583	6	408	1	9.9	0.28809	0.0291	0.35937	0.0363	0.64746	1.24742	706	6	2 / 13	54	5 / 9	53.1	43	0.0654	37.5765
2509	18	1588	1588	UK280247301588	7	66	1	3	0.099	0.033	0.1377	0.0459	0.2367	1.39091	349	4	1 / 2	88	4 / 9	14.8	37	0.0789	1.54354
2509	19	1589	1589	UK280247401589	6	197	1	30.3	0.87264	0.0288	1.27563	0.0421	2.14827	1.46181	18	10	0 / 7	55	0 / 11	45.5	77	0.0709	19.1761
2509	20	1592	1592	UK280247701592	7	70	1	14.1	0.33558	0.0238	0.58092	0.0412	0.9165	1.73109	511	6	2 / 2	49	0 / 10	16.8	41	0.065	2.94047
2509	21	1595	1595	UK280247301595	7	9	1	19.1	0.73153	0.0383	0.81557	0.0427	1.5471	1.11488		7	--	61	1 / 11	19.1	9	0.081	1.5471
2509	22	1603	1603	UK280247401603	6	212	1	47.2	1.42544	0.0302	1.50568	0.0319	2.93112	1.05629	191	9	1 / 6	68	4 / 13	64.2	29	0.0621	23.3973
2509	23	1606	1606	UK280247701606	6	282	4	27.7	0.86978	0.0314	0.97781	0.0353	1.84759	1.1242	643	6	5 / 10	174	4 / 9	61.1	36	0.0667	28.5037
2509	24	1618	1618	UK280247501618	7	155	2									7	--	55	1 / 1
2509	25	1641	1641	UK280247701641	6	141	1	44.2	1.2376	0.028	1.7901	0.0405	3.0277	1.44643	18	10	0 / 5	62	1 / 15	58.5	49	0.0685	16.3012
2509	26	1651	1651	UK280247301651	6	89	3	42.6	1.17576	0.0276	1.62732	0.0382	2.80308	1.38406	107	9	1 / 3	51	1 / 10	42.6	89	0.0658	7.76676
2509	27	1653	1653	UK280247501653	6	194	4	44.9	1.42782	0.0318	1.58946	0.0354	3.01728	1.11321	65	10	0 / 6	51	10 / 12	62.3	39	0.0672	20.6571
2509	28	1654	1654	UK280247601654	7	66	1	36.9	1.05903	0.0287	1.04427	0.0283	2.1033	0.986063	378	3	1 / 1	74	1 / 10	36.9	66	0.057	2.1033
2509	29	1656	1656	UK280247101656	6	60	11	46.7	1.32161	0.0283	1.55511	0.0333	2.87672	1.17668	329	4	1 / 2	66	3 / 8	50.3	31	0.0616	6.33233
2509	30	1670	1670	UK280247101670	6	238	1	18.6	0.5208	0.028	0.59148	0.0318	1.11228	1.13571	279	6	3 / 7	70	2 / 10	40.5	21	0.0598	15.0149
2509	31	1676	1676	UK280247701676	6	120	1	42.7	1.07604	0.0252	1.64822	0.0386	2.72426	1.53175	377	5	2 / 3	55	0 / 9	59.2	28	0.0638	9.1861
2509	32	1677	1677	UK280247101677	5	186	4	41.5	1.17445	0.0283	1.29065	0.0311	2.4651	1.09894	42	10	0 / 6	122	0 / 14	51.8	66	0.0594	16.512
2509	33	1689	1689	UK280247601689	5	219	3	62.1	1.73259	0.0279	2.21076	0.0356	3.94335	1.27599	343	5	5 / 7	84	13 / 15	67.2	99	0.0635	25.4943
2509	34	1693	1693	UK280247301693	5	169	3	55.7	1.64872	0.0296	2.16673	0.0389	3.81545	1.31419	76	9	2 / 6	134	4 / 15	62.6	140	0.0685	20.632
2509	35	1703	1703	UK280247601703	5	393	4	23.1	0.67914	0.0294	0.80619	0.0349	1.48533	1.18708	170	9	11 / 13	139	8 / 14	45.6	91	0.0643	32.4497
2509	36	1710	1710	UK280247601710	5	129	3	46.3	1.42141	0.0307	1.80107	0.0389	3.22248	1.2671	194	9	1 / 5	60	1 / 10	58.6	100	0.0696	15.3714
2509	37	1715																		49.1	240	0.0772	35.8069
2509	38	1721	1721	UK280247301721	5	360	4	27.1	0.82384	0.0304	1.26828	0.0468	2.09212	1.53947	106	9	10 / 12	53	0 / 10	36.8	8	0.0702	2.58336
2509	39	1722	1722	UK280247401722	6	8	2	36.8	1.12976	0.0307	1.4536	0.0395	2.58336	1.28665	62	8	0 / 1	62	2 / 10	53.3	36	0.0785	26.527
2509	40	1728	1728	UK280247301728	5	253	4	29.2	0.92564	0.0317	1.36656	0.0468	2.2922	1.47634	86	10	0 / 9	69	1 / 13	52.8	98	0.0672	20.1537
2509	41	1729	1729	UK280247401729	5	218	1	36.5	1.13515	0.0311	1.31765	0.0361	2.4528	1.16077	181	10	0 / 7	85	1 / 13	59.4	145	0.071	17.0493
2509	42	1730	1730	UK280247501730	5	174	4	42	1.3566	0.0323	1.6254	0.0387	2.982	1.19814	32	10	0 / 5	50	1 / 12	39	228	0.0685	20.6344
2509	43	1746	1746	UK280247701746	5	257	1	37.2	1.1346	0.0305	1.4136	0.038	2.5482	1.2459	85	10	0 / 9	51	2 / 8	51.4	18	0.0619	11.5947
2509	44	1752	1752	UK280247601752	6	138	3	40.7	1.24949	0.0307	1.26984	0.0312	2.51933	1.01629	113	9	1 / 4	86	1 / 8	44.9	44	0.0703	33.5464
2509	45	1753	1753	UK280247701753	5	409	1	20.4	0.66504	0.0326	0.76908	0.0377	1.43412	1.15644	138	9	1 / 14	53	0 / 9	51.5	99	0.0835	32.9273
2509	46	1758	1758	UK280247501758	5	373	4	30.8	0.9548	0.031	1.617	0.0525	2.5718	1.69355	86	9	10 / 13	61	0 / 9	52.8	60	0.0599	6.7128
2509	47	1766	1766	UK280247601766	5	60	11	52.8	1.3728	0.026	1.78992	0.0339	3.16272	1.30385	248	4	1 / 2	108	1 / 14	60.8	82	0.0784	31.4108
2509	48	1768	1768	UK280247101768	5	265	4	34.7	1.21797	0.0351	1.50251	0.0433	2.72048	1.23362	148	10	0 / 9	78	3 / 14	55.2	79	0.0651	25.3877
2509	49	1771	1771	UK280247401771	5	262	4	29.2	0.85556	0.0293	1.04536	0.0358	1.90092	1.22184	110	10	0 / 9	60	1 / 8	64.2	39	0.071	24.3959
2509	50	1780	1780	UK280247601780	5	285	4	12	0.4116	0.0343	0.4404	0.0367	0.852	1.06997	99	10	0 / 9	72	0 / 8
2509	51	1787	1781	UK280247701781	6	3	2									7	--	60	1 / 10	55.6	166	0.055	16.9076
			1787	UK280247601787	5	195	4	41.5	1.09145	0.0263	1.19105	0.0287	2.2825	1.09126	55	10	0 / 6	57	0 / 11	61.7	50	0.0556	14.5118
2509	52	1788	1788	UK280247701788	5	142	4	50.8	1.33604	0.0263	1.48844	0.0293	2.82448	1.11407	23	10	0 / 5	61	0 / 12	61.4	126	0.0693	16.7983
2509	53	1792	1792	UK280247401792	5	155	1	45.8	1.26866	0.0277	1.90528	0.0416	3.17394	1.50181	103	9	4 / 5	62	0 / 11	53.7	54	0.0666	37.3176
2509	54	1795	1795	UK280247701795	5	391	1	29.3	0.90537	0.0309	1.04601	0.0357	1.95138	1.15534	660	6	6 / 13	57	3 / 10	34.9	40	0.0809	2.82341
2509	55	1796	1796	UK280247101796	5	40	1	34.9	1.20056	0.0344	1.62285	0.0465	2.82341	1.35174		7	--	51	7 / 16	56.6	58	0.0686	8.60615
2509	56	1809	1809	UK280247701809	5	87	1	37.6	1.15056	0.0306	1.4288	0.038	2.57936	1.24183	4449	6	3 / 3	53	3 / 10	48.1	91	0.0667	18.1247
2509	57	1820	1820	UK280247401820	5	246	1	30.3	0.87567	0.0289	1.14534	0.0378	2.02101	1.30796	353	6	3 / 7	48	0 / 9	37.4	11	0.0698	7.15094
2509	58	1828	1828	UK280247501828	6	75	3	30.6	0.9486	0.031	1.18728	0.0388	2.13588	1.25161	14	10	0 / 3	0	0 / 9	59.2	47	0.0733	25.0566
2509	59	1834	1834	UK280247401834	5	264	4	15.8	0.42344	0.0268	0.7347	0.0465	1.15814	1.73507	177	10	0 / 9	49	1 / 10	49.7	87	0.0607	17.4222
2509	60	1838	1838	UK280247101838	5	207	1	42.2	1.15206	0.0273	1.40948	0.0334	2.56154	1.22344	122	10	0 / 7	101	7 / 11
			1839	UK280247201839	6	0	2									7	--	57	0 / 9	51	48	0.0657	23.6547
2509	61	1840	1840	UK280247301840	5	265	4	30.8	0.85932	0.0279	1.16424	0.0378	2.02356	1.35484	135	9	5 / 9	48	1 / 8	51.8	141	0.0611	28.1144
2509	62	1841	1841	UK280247401841	5	296	4	31	0.9455	0.0305	0.9486	0.0306	1.8941	1.00328	592	6	6 / 10	61	3 / 9	54.7	45	0.0627	6.24283
2509	63	1845	1845	UK280247101845	5	45	2	54.7	1.55348	0.0284	1.87621	0.0343	3.42969	1.20775	83	10	0 / 2	46	7 / 12	64	72	0.0576	23.9612
2509	64	1847	1847	UK280247301847	5	289	1	7.9	0.21725	0.0275	0.23779	0.0301	0.45504	1.09455	617	6	8 / 9	47	6 / 10	54.7	99	0.0597	26.5374
2509	65	1849	1849	UK280247501849	5	254	1	47.4	1.27032	0.0268	1.55946	0.0329	2.82978	1.22761	46	10	0 / 9	89	2 / 11	46.3	74	0.0511	20.1397
2509	66	1856	1856	UK280247501856	5	257	4	22.8	0.51756	0.0227	0.64752	0.0284	1.16508	1.2511	20	10	0 / 9	56	4 / 8	48.4	102	0.0602	24.6394
2509	67	1857	1857	UK280247601857	5	257	4	38.3	1.10304	0.0288	1.20262	0.0314	2.30566	1.09028	274	6	8 / 9	56	8 / 9	38.6	59	0.0608	6.87538
2509	68	1858	1858	UK280247701858	5	88	3	35.4	1.01598	0.0287	1.13634	0.0321	2.15232	1.11847	106	10	0 / 3	45	0 / 9	42.7	16	0.0699	2.98473
2509	69	1861	1861	UK280247301861	5	16	2	42.7	1.25111	0.0293	1.73362	0.0406	2.98473	1.38567	26	8	0 / 1	82	0 / 10	54.4	87	0.0597	9.05616
2509	70	1862	1862	UK280247401862	5	87	1	54.4	1.50688	0.0277	1.7408	0.032	3.24768	1.15524	44	10	0 / 3	53	1 / 12	50.2	190	0.0712	17.6667
2509	71	1863	1863	UK280247501863	5	219	4	37	1.0397	0.0281	1.5947	0.0431	2.6344	1.53381	161	9	2 / 7	61	0 / 12
			1866	UK280247101866	6	2	2									7	--	47	6 / 9	52	19	0.0557	18.4381
2509	72	1868	1868	UK280247301868	5	202	5	32.8	0.92168	0.0281	0.90528	0.0276	1.82696	0.982206	446	6	3 / 7	57	3 / 9	42.9	42	0.0707	12.7752
2509	73	1872	1872	UK280247701872	5	134	1	33.6	1.008	0.03	1.36752	0.0407	2.37552	1.35667	47	10	0 / 5	169	3 / 8	63.9	31	0.0544	12.9898
2509	74	1880	1880	UK280247101880	5	123	3	51.6	1.419	0.0275	1.38804	0.0269	2.80704	0.978182	76	10	0 / 4	59	2 / 12	38.3	11	0.0677	2.59291
2509	75	1885	1885	UK280247601885	5	11	2	38.3	1.22943	0.0321	1.36348	0.0356	2.59291	1.10903	226	2	1 / 1	59	1 / 9	53.4	71	0.0686	12.7992
2509	76	1887	1887	UK280247101887	5	163	3	48.3	1.51179	0.0313	1.80159	0.0373	3.31338	1.19169	25	10	0 / 4	40	7 / 9	67.7	50	0.066	29.8901
2509	77	1889	1889	UK280247301889	4	296	4	40	1.208	0.0302	1.432	0.0358	2.64	1.18543	143	9	7 / 10	54	1 / 11	46.1	163	0.066	30.1944
2509	78	1894	1894	UK280247101894	4	409	4	14.6	0.47158	0.0323	0.49202	0.0337	0.9636	1.04334	356	6	7 / 13	60	35 / 53	51.8	44	0.0692	9.80132
2509	79	1898	1898	UK280247501898	5	73	1	49.1	1.36498	0.0278	2.03274	0.0414	3.39772	1.48921	575	4	1 / 3	53	6 / 10	28.8	43	0.0618	1.77984
2509	80	1900	1900	UK280247701900	5	43	2	28.8	0.86112	0.0299	0.91872	0.0319	1.77984	1.06689	82	8	0 / 1	34	6 / 11	28.3	4	0.0852	2.41116
2509	81	1903	1903	UK280247301903	5	4	2	28.3	1.09238	0.0386	1.31878	0.0466	2.41116	1.20725		7	--	59	2 / 10	50.4	48	0.0658	14.5693
2509	82	1904	1904	UK280247401904	5	140	3	38.3	1.16432	0.0304	1.35582	0.0354	2.52014	1.16447	13	10	0 / 5	99	1 / 10
2509	83	1912	1912	UK280247501912	5	45	8									7	1 / 1	53	1 / 10	47.6	22	0.0755	12.3895
2509	84	1913	1913	UK280247601913	4	114	3	37.9	1.05741	0.0279	1.80404	0.0476	2.86145	1.70609	601	6	4 / 4	54	0 / 12	55.2	76	0.0759	39.5643
2509	85	1920	1920	UK280247601920	4	378	3	21.2	0.69112	0.0326	0.91796	0.0433	1.60908	1.32822	250	6	9 / 13	78	0 / 13	62.5	42	0.0628	10.727
2509	86	1924	1924	UK280247301924	4	134	4	53.8	1.3719	0.0255	2.00674	0.0373	3.37864	1.46274	46	9	1 / 3	55	5 / 40	51.4	16	0.0773	21.4692
2509	87	1925	1925	UK280247401925	4	262	4	15.4	0.56518	0.0367	0.62524	0.0406	1.19042	1.10627		7	7 / 7	123	22 / 57	50.7	26	0.0641	3.24987
2509	88	1928	1928	UK280247701928	5	26	2	50.7	1.52607	0.0301	1.7238	0.034	3.24987	1.12957	5	8	0 / 1	51	3 / 9	62.2	52	0.0578	10.1244
2509	89	1930	1930	UK280247201930	4	81	3	57.2	1.52724	0.0267	1.77892	0.0311	3.30616	1.16479	35	10	0 / 3	52	5 / 20	55.1	99	0.0817	28.0126
2509	90	1931	1931	UK280247301931	4	316	4	15.7	0.60131	0.0383	0.68138	0.0434	1.28269	1.13316	272	5	4 / 11	62	3 / 9	50.6	104	0.0623	24.0904
2509	91	1935	1935	UK280247701935	4	259	4	26.8	0.70484	0.0263	0.9648	0.036	1.66964	1.36882	83	9	5 / 9	49	0 / 11	53.4	45	0.0735	29.6591
2509	92	1937	1937	UK280247201937	4	319	1	30.3	1.02111	0.0337	1.20594	0.0398	2.22705	1.18101	127	10	0 / 10	59	3 / 16	48.7	55	0.0786	38.7032
2509	93	1940	1940	UK280247501940	4	357	5	33.8	1.24384	0.0368	1.41284	0.0418	2.65668	1.13587	228	5	2 / 12	63	24 / 40	51.3	66	0.0683	14.8645
2509	94	1941	1941	UK280247601941	5	158	4	39.2	1.17208	0.0299	1.50528	0.0384	2.67736	1.28428	27	10	0 / 5	52	0 / 10	60.1	41	0.0654	31.8177
2509	95	1945	1945	UK280247301945	5	258	1	46.1	1.35073	0.0293	1.66421	0.0361	3.01494	1.23208	321	6	7 / 9	55	5 / 9	49.8	59	0.0715	32.6773
2509	96	1956	1956	UK280247701956	4	361	1	21.1	0.68786	0.0326	0.82079	0.0389	1.50865	1.19325	541	6	8 / 12	59	2 / 53
			1957	UK280247101957	5	0	2									7	--	140	1 / 11	41.9	85	0.0635	8.05553
2509	97	1959	1959	UK280247301959	4	85	3	41.9	1.13549	0.0271	1.52516	0.0364	2.66065	1.34317	75	9	2 / 3	62	4 / 12	54.7	75	0.0589	10.7735
2509	98	1960	1960	UK280247401960	5	104	3	36.3	0.96195	0.0265	1.17612	0.0324	2.13807	1.22264	100	10	0 / 4	57	6 / 9	64.5	36	0.0602	16.7038
2509	99	1963	1963	UK280247701963	4	156	1	45.6	1.24944	0.0274	1.49568	0.0328	2.74512	1.19708	262	6	3 / 5	68	0 / 9	47.8	51	0.0757	21.3276
2509	100	1965	1965	UK280247201965	4	206	4	38.3	1.17198	0.0306	1.72733	0.0451	2.89931	1.47386	61	10	0 / 7	102	0 / 40	53.4	53	0.061	20.5131
2509	101	1966	1966	UK280247301966	4	236	4	37	1.0656	0.0288	1.1914	0.0322	2.257	1.11806	153	10	0 / 8	51	0 / 10	49.5	128	0.0687	20.8135
2509	102	1969	1969	UK280247601969	4	220	4	37.8	1.2663	0.0335	1.33056	0.0352	2.59686	1.05075	49	9	1 / 7	114	1 / 10	57.6	44	0.0844	30.7911
2509	103	1970	1970	UK280247701970	4	290	4	24.8	0.86304	0.0348	1.23008	0.0496	2.09312	1.42529	101	9	1 / 10	60	9 / 14	36.1	16	0.0802	2.89522
2509	104	1972	1972	UK280247201972	4	16	2	36.1	1.05051	0.0291	1.84471	0.0511	2.89522	1.75601	49	8	0 / 1	96	2 / 11	47.8	57	0.0723	19.0187
2509	105	1974	1974	UK280247401974	4	212	4	32.5	0.949	0.0292	1.40075	0.0431	2.34975	1.47603	149	9	5 / 7	122	0 / 11	63.3	103	0.0668	16.2487
2509	106	1976	1976	UK280247601976	4	132	1	58.2	1.64124	0.0282	2.24652	0.0386	3.88776	1.36879	10	10	0 / 5	92	9 / 14	56.4	15	0.0677	25.102
2509	107	1977	1977	UK280247701977	4	232	1	43	1.2255	0.0285	1.6856	0.0392	2.9111	1.37544	112	9	1 / 8	55	1 / 10	51	48	0.0662	29.3631
2509	108	1979	1979	UK280247201979	4	350	4	5.3	0.16059	0.0303	0.19027	0.0359	0.35086	1.18482	316	5	2 / 12	63	1 / 11	60.8	336	0.0714	41.7148
2509	109	1981	1981	UK280247401981	3	365	4	37.8	1.14534	0.0303	1.55358	0.0411	2.69892	1.35644	74	9	3 / 12	55	1 / 11	65.8	124	0.0654	19.1128
2509	110	1982	1982	UK280247501982	4	153	3	47.1	1.42713	0.0303	1.65321	0.0351	3.08034	1.15842	42	9	1 / 5	50	0 / 13	65.7	35	0.0604	7.88162
2509	111	1984	1984	UK280247701984	5	35	11	65.7	1.7739	0.027	2.19438	0.0334	3.96828	1.23704	83	10	0 / 2	56	0 / 10	44.7	37	0.062	5.32522
2509	112	1986	1986	UK280247201986	4	66	2	42.2	0.9917	0.0235	1.6247	0.0385	2.6164	1.6383	225	4	1 / 2	53	1 / 10	37.4	20	0.0735	2.7489
2509	113	1987	1987	UK280247301987	5	20	2	37.4	1.27534	0.0341	1.47356	0.0394	2.7489	1.15542		7	--	57	7 / 9	53.4	113	0.0695	24.6891
2509	114	1990	1990	UK280247601990	4	233	3	37.2	1.14204	0.0307	1.44336	0.0388	2.5854	1.26384	21	9	1 / 8	54	1 / 12	43.6	32	0.0537	2.34132
2509	115	1991	1991	UK280247701991	5	32	11	43.6	1.08128	0.0248	1.26004	0.0289	2.34132	1.16532	11	8	0 / 1	45	1 / 10	53.5	179	0.0727	38.1553
2509	116	1993	1993	UK280247201993	4	396	4	28.1	0.93292	0.0332	1.10995	0.0395	2.04287	1.18976	59	10	0 / 13	45	2 / 9	61.9	38	0.0772	40.0622
2509	117	1995	1995	UK280247401995	4	375	4	23.3	0.75958	0.0326	1.03918	0.0446	1.79876	1.3681	99	10	0 / 13	60	0 / 10	59.1	37	0.0566	25.2518
2509	118	1998	1998	UK280247701998	4	254	1	25.9	0.76146	0.0294	0.70448	0.0272	1.46594	0.92517	166	9	1 / 9	82	3 / 14	50.8	102	0.0709	23.0645
2509	119	2004	2004	UK280247602004	4	222	4	38.7	1.19583	0.0309	1.548	0.04	2.74383	1.2945	30	10	0 / 8	112	0 / 10	43.2	17	0.0727	24.8639
2509	120	2005	2005	UK280247702005	4	263	4	26	0.8138	0.0313	1.0764	0.0414	1.8902	1.32268	914	6	6 / 9	50	0 / 10	60.9	92	0.0614	14.3976
2509	121	2009	2009	UK280247402009	4	212	4	37.3	1.16749	0.0313	1.12273	0.0301	2.29022	0.961661	863	6	6 / 6	54	3 / 9	76.9	193	0.0737	24.4133
2509	122	2013	2013	UK280247102013	4	222	4	39.7	1.17115	0.0295	1.75474	0.0442	2.92589	1.4983	58	9	2 / 8	121	1 / 11	58.6	50	0.0624	25.195
2509	123	2016	2016	UK280247402016	4	233	11	45	1.2735	0.0283	1.5345	0.0341	2.808	1.20495	221	6	6 / 8	47	9 / 9	49.8	82	0.0718	10.2326
2509	124	2018	2018	UK280247602018	5	82	3	49.8	1.2948	0.026	2.28084	0.0458	3.57564	1.76154	85	9	1 / 3	58	0 / 9	43.9	43	0.0663	5.58512
2509	125	2019	2019	UK280247702019	5	43	11	43.9	1.33017	0.0303	1.5804	0.036	2.91057	1.18812	102	10	0 / 2	48	3 / 9	57	89	0.068	23.4529
2509	126	2031	2031	UK280247502031	4	209	4	38.6	1.08852	0.0282	1.53628	0.0398	2.6248	1.41135	57	10	0 / 7	57	0 / 12	45	84	0.0712	17.8546
2509	127	2033	2033	UK280247702033	4	239	4	30.7	0.90565	0.0295	1.28019	0.0417	2.18584	1.41356	65	9	1 / 7	48	3 / 9	53.6	65	0.0705	24.6082
2509	128	2037	2037	UK280247402037	4	248	4	30.6	0.99144	0.0324	1.16586	0.0381	2.1573	1.17593	679	6	8 / 8	60	0 / 8	55.9	45	0.0563	4.87197
2509	129	2039	2039	UK280247602039	4	45	2	55.9	1.3975	0.025	1.74967	0.0313	3.14717	1.252	21	10	0 / 2	95	2 / 12	53.3	50	0.0678	17.1032
2509	130	2043	2043	UK280247302043	4	170	1	35.1	0.94068	0.0268	1.4391	0.041	2.37978	1.52985	15	10	0 / 6	61	1 / 10	57.8	162	0.0545	17.8623
2509	131	2046	2046	UK280247602046	4	191	4	36.2	1.0136	0.028	0.9593	0.0265	1.9729	0.946429	90	10	0 / 7	48	2 / 10	51.3	34	0.0695	19.818
2509	132	2047	2047	UK280247702047	4	189	4	34.6	1.07952	0.0312	1.32518	0.0383	2.4047	1.22756	42	9	1 / 7	63	0 / 9	48.9	42	0.0636	12.4283
2509	133	2048	2048	UK280247102048	4	134	4	33.5	0.91455	0.0273	1.21605	0.0363	2.1306	1.32967	55	10	0 / 5	55	0 / 11	50.3	24	0.0531	10.6126
2509	134	2049	2049	UK280247202049	4	116	5	33.9	0.87462	0.0258	0.92547	0.0273	1.80009	1.05814	84	9	2 / 4	59	2 / 11	52.7	68	0.0676	12.1865
2509	135	2052	2052	UK280247502052	4	97	2	43.9	1.25554	0.0286	1.7121	0.039	2.96764	1.36364	142	9	2 / 4	64	0 / 11	56.2	22	0.082	31.795
2509	136	2053	2053	UK280247602053	3	268	4	28.6	0.96096	0.0336	1.38424	0.0484	2.3452	1.44048	113	9	1 / 9	45	3 / 17	43.7	79	0.0721	14.4116
2509	137	2056	2056	UK280247202056	4	143	4	43.5	1.4007	0.0322	1.73565	0.0399	3.13635	1.23913	14	10	0 / 5	53	1 / 9	40	107	0.067	13.1968
2509	138	2057	2057	UK280247302057	4	136	3	38.4	1.2096	0.0315	1.3632	0.0355	2.5728	1.12698	31	10	0 / 5	103	2 / 10	59.8	147	0.0644	33.6889
2509	139	2058	2058	UK280247402058	3	364	4	20.4	0.59364	0.0291	0.72012	0.0353	1.31376	1.21306	208	6	6 / 12	56	0 / 11	47.8	41	0.0667	12.1618
2509	140	2059	2059	UK280247502059	4	105	4	40.6	1.08808	0.0268	1.61994	0.0399	2.70802	1.48881	50	10	0 / 4	63	3 / 12	24.3	17	0.0812	1.97316
2509	141	2060	2060	UK280247602060	4	17	2	24.3	0.8262	0.034	1.14696	0.0472	1.97316	1.38824	19	8	0 / 1	116	4 / 12	51.6	17	0.0689	24.0771
2509	142	2061	2061	UK280247702061	4	263	4	36	1.188	0.033	1.2924	0.0359	2.4804	1.08788	193	9	1 / 8	45	0 / 9	41.8	55	0.0772	6.26128
2509	143	2065	2065	UK280247402065	4	55	11	41.8	1.33342	0.0319	1.89354	0.0453	3.22696	1.42006	34	10	0 / 2	50	0 / 9	38	116	0.0842	30.6044
2509	144	2066	2066	UK280247502066	3	390	4	17.2	0.61404	0.0357	0.8342	0.0485	1.44824	1.35854	248	6	5 / 13	45	0 / 11	37.5	14	0.0625	6.77796
2509	145	2070	2070	UK280247202070	4	78	1	32.1	0.86991	0.0271	1.13634	0.0354	2.00625	1.30627	294	6	2 / 3	27	0 / 9	50.4	34	0.0687	6.89793
2509	146	2072	2072	UK280247402072	4	63	2	50.3	1.58948	0.0316	1.86613	0.0371	3.45561	1.17405		7	0 / 1	105	0 / 10	59.2	64	0.0666	15.56
2509	147	2073	2073	UK280247502073	4	156	3	47.5	1.33	0.028	1.8335	0.0386	3.1635	1.37857	46	9	1 / 5	47	3 / 10	49	53	0.074	12.9685
2509	148	2074	2074	UK280247602074	4	117	3	39.6	1.27908	0.0323	1.65132	0.0417	2.9304	1.29102	108	9	1 / 4	58	7 / 10	47.4	23	0.0656	10.8951
2509	149	2077	2077	UK280247202077	4	115	3	34.7	0.98548	0.0284	1.29084	0.0372	2.27632	1.30986	116	10	0 / 4	60	1 / 12	60.3	79	0.0644	13.7031
2509	150	2078	2078	UK280247302078	4	108	1	48.2	1.41708	0.0294	1.687	0.035	3.10408	1.19048	1103	5	2 / 4	95	3 / 10	47.9	46	0.0613	5.81934
2509	151	2080	2080	UK280247502080	4	75	3	42.5	1.207	0.0284	1.39825	0.0329	2.60525	1.15845	116	9	1 / 2	51	2 / 10	53.2	51	0.0627	9.55619
2509	152	2084	2084	UK280247202084	4	80	3	50.3	1.3078	0.026	1.84601	0.0367	3.15381	1.41154	213	5	2 / 3	46	0 / 11	54.3	16	0.0587	7.04859
2509	153	2086	2086	UK280247402086	4	45	2	50.7	1.30806	0.0258	1.66803	0.0329	2.97609	1.27519	11	10	0 / 2	53	0 / 10	43.5	27	0.0683	2.97105
2509	154	2093	2093	UK280247402093	4	27	2	43.5	1.15275	0.0265	1.8183	0.0418	2.97105	1.57736	2086	2	1 / 1	57	1 / 12	54	43	0.0492	3.8568
2509	155	2094	2094	UK280247502094	4	43	2	54	1.3932	0.0258	1.2636	0.0234	2.6568	0.906977	123	9	1 / 2	125	9 / 9	47.6	19	0.0822	3.91272
2509	156	2096	2096	UK280247702096	4	19	1	47.6	1.42324	0.0299	2.48948	0.0523	3.91272	1.74916	169	8	0 / 1	51	3 / 9	46.2	26	0.0591	2.73042
2509	157	2097	2097	UK280247102097	4	26	11	46.2	1.26126	0.0273	1.46916	0.0318	2.73042	1.16484	32	8	0 / 1	100	0 / 10	26.2	57	0.0738	4.16355
2509	158	2103	2103	UK280247702103	4	57	11	26.2	0.79386	0.0303	1.1397	0.0435	1.93356	1.43564	62	10	0 / 2	0	1 / 9	38.3	37	0.0592	4.3256
2509	159	2104	2104	UK280247102104	4	37	2	38.3	1.17198	0.0306	1.09538	0.0286	2.26736	0.93464	1000	4	1 / 2	47	0 / 10	52.7	50	0.0693	6.50457
2509	160	2106	2106	UK280247302106	4	50	2	52.7	1.43871	0.0273	2.2134	0.042	3.65211	1.53846	172	10	0 / 2	90	3 / 11	27.9	98	0.0656	9.51922
2509	161	2110	2110	UK280247702110	3	218	4	19	0.4788	0.0252	0.7676	0.0404	1.2464	1.60317	635	6	6 / 6	118	1 / 9	54.1	93	0.0703	34.597
2509	162	2116	2116	UK280247602116	3	339	4	40.9	1.44786	0.0354	1.42741	0.0349	2.87527	0.985876	80	10	0 / 11	60	1 / 12	52.4	45	0.0634	5.96736
2509	163	2121	2121	UK280247402121	4	45	1	52.4	1.52484	0.0291	1.79732	0.0343	3.32216	1.17869	106	10	0 / 2	53	2 / 8	63.8	55	0.0684	13.4035
2509	164	2127	2127	UK280247302127	3	119	11	43.3	1.39426	0.0322	1.56746	0.0362	2.96172	1.12422	19	10	0 / 4	49	4 / 13	54	52	0.0618	22.3002
2509	165	2129	2129	UK280247502129	3	298	1	10.7	0.29318	0.0274	0.36808	0.0344	0.66126	1.25547	160	9	1 / 10	115	1 / 9	47.4	50	0.0626	2.96724
2509	166	2131	2131	UK280247702131	4	50	11	47.4	1.37934	0.0291	1.5879	0.0335	2.96724	1.1512	350	2	1 / 1	48	0 / 9	41.6	254	0.0618	16.9765
2509	167	2133	2133	UK280247202133	3	283	4	11.2	0.32144	0.0287	0.37072	0.0331	0.69216	1.15331	312	6	2 / 10	67	5 / 11	46.3	79	0.0694	22.5242
2509	168	2134	2134	UK280247302134	3	234	4	28.4	0.89744	0.0316	1.07352	0.0378	1.97096	1.1962	74	9	2 / 8	53	0 / 9	41.6	35	0.0692	24.378
2509	169	2137	2137	UK280247602137	3	309	4	17.2	0.47472	0.0276	0.71552	0.0416	1.19024	1.50725	93	10	0 / 11	55	4 / 12	36.2	25	0.0757	2.74034
2509	170	2139	2139	UK280247102139	4	25	2	36.2	1.07152	0.0296	1.66882	0.0461	2.74034	1.55743	136	8	0 / 1	52	10 / 10	43.4	33	0.0681	30.3264
2509	171	2140	2140	UK280247202140	3	307	4	22.1	0.66079	0.0299	0.84422	0.0382	1.50501	1.27759	81	9	1 / 11	57	0 / 11	33.5	10	0.0748	2.5058
2509	172	2143	2143	UK280247502143	4	10	2	33.5	1.1524	0.0344	1.3534	0.0404	2.5058	1.17442	8	8	0 / 1	53	2 / 10	54.1	44	0.0776	26.8679
2509	173	2144	2144	UK280247602144	3	261	1	28.8	1.00224	0.0348	1.23264	0.0428	2.23488	1.22988	46	10	0 / 9	52	0 / 10	54.9	62	0.0688	29.9667
2509	174	2145	2145	UK280247702145	3	279	4	31	0.9362	0.0302	1.1966	0.0386	2.1328	1.27815	70	9	5 / 10	57	0 / 11	44.4	151	0.0713	52.2257
2509	175	2147	2147	UK280247202147	2	698	5	21.1	0.65832	0.0312	0.84611	0.0401	1.50443	1.28526	99	9	1 / 23	44	0 / 9	56	40	0.0734	16.7474
2509	176	2148	2148	UK280247302148	3	160	4	47.6	1.39944	0.0294	2.0944	0.044	3.49384	1.4966	39	10	0 / 5	57	1 / 13	39.3	32	0.074	19.021
2509	177	2149	2149	UK280247402149	3	249	3	33.3	1.07892	0.0324	1.38528	0.0416	2.4642	1.28395	91	9	1 / 8	59	0 / 8
			2150	UK280247502150	4	3	2									7	--	54	0 / 10	18.8	5	0.0739	1.38932
2509	178	2153	2153	UK280247102153	4	5	2	18.8	0.61852	0.0329	0.7708	0.041	1.38932	1.2462	56	8	0 / 1	52	1 / 11	52.3	126	0.0649	20.9653
2509	179	2154	2154	UK280247202154	3	218	4	41.3	1.20596	0.0292	1.47441	0.0357	2.68037	1.2226	46	9	2 / 7	90	0 / 12	56.5	45	0.0693	29.8803
2509	180	2156	2156	UK280247402156	3	291	4	32.6	0.98778	0.0303	1.2714	0.039	2.25918	1.28713	50	9	1 / 10	59	0 / 11	59.9	148	0.0691	19.2725
2509	181	2157	2157	UK280247502157	3	177	4	43	1.2599	0.0293	1.7114	0.0398	2.9713	1.35836	45	9	1 / 6	47	1 / 11	61.5	52	0.0767	26.34
2509	182	2158	2158	UK280247602158	3	269	4	17.2	0.54868	0.0319	0.77056	0.0448	1.31924	1.40439	74	10	0 / 9	53	1 / 12	54.6	73	0.0728	32.0553
2509	183	2159	2159	UK280247702159	3	290	4	32.7	0.96465	0.0295	1.41591	0.0433	2.38056	1.4678	163	9	1 / 10	60	2 / 12	47.3	212	0.0707	22.0266
2509	184	2161	2161	UK280247202161	3	241	4	26	0.8294	0.0319	1.0088	0.0388	1.8382	1.2163	125	9	2 / 8	53	1 / 10	54.7	101	0.0623	22.0321
2509	185	2164	2164	UK280247502164	3	193	3	42	1.302	0.031	1.3146	0.0313	2.6166	1.00968	44	10	0 / 7	115	0 / 12	54.9	15	0.0632	21.1245
2509	186	2168	2168	UK280247202168	3	232	4	36.5	1.20815	0.0331	1.09865	0.0301	2.3068	0.909366	52	9	2 / 8	55	0 / 10	52.4	110	0.0577	14.9711
2509	187	2170	2170	UK280247402170	3	202	3	44.2	1.23318	0.0279	1.31716	0.0298	2.55034	1.0681	75	9	1 / 6	57	0 / 13	46	25	0.071	6.5008
2509	188	2171	2171	UK280247502171	4	54	2	44.2	1.40556	0.0318	1.73264	0.0392	3.1382	1.2327		7	1 / 1	58	1 / 9	47.9	68	0.0609	7.76981
2509	189	2172	2172	UK280247602172	4	68	3	47.9	1.33641	0.0279	1.5807	0.033	2.91711	1.1828	448	6	3 / 3	51	5 / 10	46.4	47	0.0612	14.4714
2509	190	2174	2174	UK280247102174	3	139	3	40.5	1.2069	0.0298	1.2717	0.0314	2.4786	1.05369	26	10	0 / 5	169	0 / 10	40.9	24	0.0612	17.1504
2509	191	2179	2179	UK280247602179	3	207	4	22.4	0.57568	0.0257	0.7952	0.0355	1.37088	1.38132	74	10	0 / 7	45	0 / 9	45	54	0.0599	26.0235
2509	192	2181	2181	UK280247102181	3	300	3	34.7	1.041	0.03	1.03753	0.0299	2.07853	0.996667	5	9	1 / 10	57	0 / 10	66.1	67	0.0743	16.9938
2509	193	2185	2185	UK280247502185	3	159	3	49.8	1.63344	0.0328	2.0667	0.0415	3.70014	1.26524	96	10	0 / 5	58	2 / 13	46.6	38	0.0625	6.22258
2509	194	2189	2189	UK280247202189	3	38	2	46.6	1.20694	0.0259	1.70556	0.0366	2.9125	1.41313	13	10	0 / 2	60	1 / 11	55.8	69	0.0559	17.7749
2509	195	2191	2191	UK280247402191	3	161	4	48.5	1.22705	0.0253	1.4841	0.0306	2.71115	1.20949	59	9	1 / 6	49	0 / 12	51.5	22	0.0695	3.57925
2509	196	2192	2192	UK280247502192	4	22	2	51.5	1.56045	0.0303	2.0188	0.0392	3.57925	1.29373	87	8	0 / 1	48	3 / 9	52.3	138	0.0616	17.1443
2509	197	2193	2193	UK280247602193	3	167	1	48.5	1.358	0.028	1.6296	0.0336	2.9876	1.2	134	10	0 / 6	64	11 / 13	45.8	52	0.0688	5.55204
2509	198	2196	2196	UK280247202196	3	52	2	45.8	1.45644	0.0318	1.6946	0.037	3.15104	1.16352		7	0 / 1	60	5 / 15	40.5	17	0.068	2.754
2509	199	2198	2198	UK280247402198	4	17	2	40.5	1.1097	0.0274	1.6443	0.0406	2.754	1.48175	70	8	0 / 1	60	0 / 9	51.6	103	0.0768	23.2695
2509	200	2199	2199	UK280247502199	3	286	4	21.6	0.68688	0.0318	0.972	0.045	1.65888	1.41509	117	10	0 / 10	57	0 / 9	45.7	204	0.0695	20.3483
2509	201	2201	2201	UK280247702201	3	233	4	30.8	0.8932	0.029	1.2474	0.0405	2.1406	1.39655	46	10	0 / 8	74	1 / 8	60	53	0.0753	23.0172
2509	202	2203	2203	UK280247202203	3	208	4	43.3	1.51983	0.0351	1.74066	0.0402	3.26049	1.1453	0	9	5 / 6	51	0 / 10	52.3	71	0.0623	25.6431
2509	203	2205	2205	UK280247402205	3	254	4	28.3	0.79806	0.0282	0.96503	0.0341	1.76309	1.20922	50	9	1 / 9	54	0 / 9	47.9	58	0.0718	17.6887
2509	204	2206	2206	UK280247502206	2	241	4	30.7	0.98854	0.0322	1.21572	0.0396	2.20426	1.22981	50	10	0 / 7	66	0 / 16	51.3	128	0.0698	33.7198
2509	205	2207	2207	UK280247602207	2	345	3	35	1.0955	0.0313	1.3475	0.0385	2.443	1.23003	1402	6	8 / 12	54	7 / 17	51.7	43	0.0676	12.9374
2509	206	2208	2208	UK280247702208	3	107	5	43.9	1.29066	0.0294	1.67698	0.0382	2.96764	1.29932	132	10	0 / 4	54	0 / 13	49.8	37	0.0613	12.5953
2509	207	2209	2209	UK280247102209	3	101	3	40.7	1.36345	0.0335	1.13146	0.0278	2.49491	0.829851	53	10	0 / 4	67	2 / 10	45.7	78	0.0825	20.4878
2509	208	2211	2211	UK280247302211	3	198	4	29.7	1.03059	0.0347	1.41966	0.0478	2.45025	1.37752	35	9	3 / 7	54	0 / 9	59.1	64	0.047	18.3394
2509	209	2214	2214	UK280247602214	3	184	4	58.2	1.50738	0.0259	1.22802	0.0211	2.7354	0.814672	449	6	6 / 6	55	0 / 9	49.8	31	0.0614	3.05772
2509	210	2215	2215	UK280247702215	3	31	2	49.8	1.42926	0.0287	1.62846	0.0327	3.05772	1.13937	8	8	0 / 1	53	0 / 10	47.1	119	0.069	15.522
2509	211	2218	2218	UK280247302218	3	183	4	32.3	1.07559	0.0333	1.15311	0.0357	2.2287	1.07207	142	9	2 / 6	56	1 / 10	55.2	54	0.0834	17.5947
2509	212	2221	2221	UK280247602221	3	174	4	29.6	0.9768	0.033	1.49184	0.0504	2.46864	1.52727	34	9	1 / 6	50	0 / 9	22	4	0.0727	1.5994
2509	213	2222	2222	UK280247702222	3	4	2	22	0.6292	0.0286	0.9702	0.0441	1.5994	1.54196	179	8	0 / 1	59	0 / 13	46.3	33	0.0846	40.1323
2509	214	2223	2223	UK280247102223	2	525	1	6.1	0.16958	0.0278	0.34648	0.0568	0.51606	2.04317	522	6	3 / 17	56	0 / 9	45.4	68	0.0656	16.2174
2509	215	2225	2225	UK280247302225	3	160	3	34.6	0.97226	0.0281	1.2975	0.0375	2.26976	1.33452	85	9	1 / 6	57	0 / 10	61.3	60	0.0693	16.7706
2509	216	2226	2226	UK280247402226	3	152	4	44.2	1.35694	0.0307	1.70612	0.0386	3.06306	1.25733	51	10	0 / 5	51	0 / 11	40.8	54	0.0696	11.0861
2509	217	2227	2227	UK280247502227	3	118	1	40.3	1.20094	0.0298	1.60394	0.0398	2.80488	1.33557	46	9	2 / 4	50	2 / 9	47.4	64	0.0739	18.4971
2509	218	2229	2229	UK280247702229	3	184	4	36.1	1.09744	0.0304	1.57035	0.0435	2.66779	1.43092	121	9	1 / 6	55	0 / 11	54.3	40	0.0664	12.5549
2509	219	2231	2231	UK280247202231	3	104	3	48.4	1.46652	0.0303	1.74724	0.0361	3.21376	1.19142	69	9	3 / 4	50	5 / 9	48.1	43	0.0612	7.97308
2509	220	2232	2232	UK280247302232	3	72	11	33.7	0.94697	0.0281	1.11547	0.0331	2.06244	1.17794	161	10	0 / 3	54	3 / 10	55.2	28	0.0801	21.8084
2509	221	2233	2233	UK280247402233	3	211	1	36.3	1.14345	0.0315	1.76418	0.0486	2.90763	1.54286	304	6	6 / 7	48	8 / 9	47.8	79	0.0722	12.2574
2509	222	2234	2234	UK280247502234	3	108	3	40.5	1.30005	0.0321	1.62405	0.0401	2.9241	1.24922	516	6	2 / 4	60	3 / 11	51.9	34	0.0664	16.0698
2509	223	2235	2235	UK280247602235	3	126	3	42	1.2432	0.0296	1.5456	0.0368	2.7888	1.24324	154	10	0 / 5	56	0 / 12	50.8	62	0.061	6.1961
2509	224	2237	2237	UK280247102237	3	62	11	50.8	1.44272	0.0284	1.65608	0.0326	3.0988	1.14789	31	10	0 / 2	43	0 / 9	53	63	0.0671	16.2421
2509	225	2240	2240	UK280247402240	3	183	3	31.3	0.96404	0.0308	1.13619	0.0363	2.10023	1.17857	197	9	2 / 6	48	0 / 10	55.4	82	0.0694	17.2009
2509	226	2241	2241	UK280247502241	2	174	4	43.5	1.30935	0.0301	1.70955	0.0393	3.0189	1.30565	84	10	0 / 6	50	0 / 12	46.8	247	0.0754	35.0218
2509	227	2242	2242	UK280247602242	2	367	4	26.7	0.90246	0.0338	1.11072	0.0416	2.01318	1.23077	102	10	0 / 12	60	1 / 11	46.1	59	0.0679	13.2794
2509	228	2243	2243	UK280247702243	3	123	3	40.1	1.23909	0.0309	1.4837	0.037	2.72279	1.19741	71	9	1 / 5	59	0 / 10	54.1	64	0.058	16.0669
2509	229	2244	2244	UK280247102244	3	128	1	37.4	1.20428	0.0322	0.96492	0.0258	2.1692	0.801242	100	10	0 / 5	61	0 / 9	48.2	8	0.0672	7.03484
2509	230	2245	2245	UK280247202245	3	37	11	46.3	1.36122	0.0294	1.75014	0.0378	3.11136	1.28571	216	6	2 / 2	54	0 / 10	49.1	44	0.0602	5.35515
2509	231	2246	2246	UK280247302246	3	73	2	43.2	1.20096	0.0278	1.39968	0.0324	2.60064	1.16547	9	10	0 / 2	53	4 / 10	50.4	42	0.0639	8.76226
2509	232	2247	2247	UK280247402247	3	71	11	42.5	1.13475	0.0267	1.581	0.0372	2.71575	1.39326	15	10	0 / 3	62	0 / 9	60.4	41	0.0696	10.7015
2509	233	2250	2250	UK280247702250	3	70	3	54.2	1.5718	0.029	2.20052	0.0406	3.77232	1.4	17	10	0 / 3	56	0 / 11	51.6	32	0.0722	6.84548
2509	234	2251	2251	UK280247102251	3	61	2	46	1.2742	0.0277	2.047	0.0445	3.3212	1.6065	143	10	0 / 2	51	6 / 12	48.3	21	0.0669	3.23127
2509	235	2253	2253	UK280247302253	3	21	2	48.3	1.59873	0.0331	1.63254	0.0338	3.23127	1.02115	180	8	0 / 1	63	0 / 13	46.8	39	0.0729	12.898
2509	236	2255	2255	UK280247502255	3	159	1	39.9	1.16109	0.0291	1.74762	0.0438	2.90871	1.50516	21	10	0 / 5	51	0 / 11	54.8	23	0.0616	10.1228
2509	237	2259	2259	UK280247202259	3	87	3	51.1	1.45635	0.0285	1.69141	0.0331	3.14776	1.1614	447	4	1 / 3	60	0 / 10	42.8	38	0.0658	5.1336
2509	238	2260	2260	UK280247302260	3	38	2	42.8	1.25404	0.0293	1.5622	0.0365	2.81624	1.24573	178	10	0 / 2	53	1 / 11	41.6	33	0.0668	4.78091
2509	239	2261	2261	UK280247402261	3	33	2	41.6	1.1648	0.028	1.61408	0.0388	2.77888	1.38571	127	9	1 / 2	135	1 / 7	58	61	0.0656	19.5986
2509	240	2267	2267	UK280247302267	2	216	4	45.8	1.3511	0.0295	1.65338	0.0361	3.00448	1.22373	63	10	0 / 6	106	0 / 17	35.2	68	0.0768	12.2327
2509	241	2269	2269	UK280247502269	3	160	1	28.7	0.72611	0.0253	1.47805	0.0515	2.20416	2.03557	130	9	1 / 5	0	3 / 9	43.1	36	0.0748	6.19491
2509	242	2271	2271	UK280247702271	3	36	2	43.1	1.32317	0.0307	1.90071	0.0441	3.22388	1.43648	6	10	0 / 2	76	1 / 11	55.3	24	0.0609	6.07369
2509	243	2272	2272	UK280247102272	3	53	2	48.7	1.29542	0.0266	1.67041	0.0343	2.96583	1.28947	273	4	1 / 2	52	0 / 10	52.1	44	0.0634	18.9843
2509	244	2273	2273	UK280247202273	2	199	4	34.5	1.04535	0.0303	1.14195	0.0331	2.1873	1.09241	175	10	0 / 7	108	1 / 9	46.9	66	0.077	7.2193
2509	245	2274	2274	UK280247302274	3	66	3	46.9	1.51018	0.0322	2.10112	0.0448	3.6113	1.3913	638	6	2 / 2	53	0 / 10	46	40	0.0633	5.29908
2509	246	2276	2276	UK280247502276	3	40	11	46	1.2696	0.0276	1.6422	0.0357	2.9118	1.29348	29	10	0 / 2	51	3 / 11	51.6	9	0.0668	7.01052
2509	247	2277	2277	UK280247602277	3	38	11	47.4	1.38882	0.0293	1.7775	0.0375	3.16632	1.27986	255	4	1 / 2	53	0 / 10	54.7	85	0.0607	31.8475
2509	248	2278	2278	UK280247702278	2	302	4	41.2	1.12888	0.0274	1.37196	0.0333	2.50084	1.21533	55	10	0 / 10	55	1 / 14	49.8	96	0.0599	32.7332
2509	249	2279	2279	UK280247102279	2	342	4	27.4	0.72062	0.0263	0.92064	0.0336	1.64126	1.27757	47	10	0 / 12	57	1 / 11	56.2	68	0.0693	27.7462
2509	250	2280	2280	UK280247202280	2	251	4	42.8	1.35676	0.0317	1.60928	0.0376	2.96604	1.18612	69	9	2 / 9	57	0 / 13	47.3	42	0.0745	7.04629
2509	251	2283	2283	UK280247502283	3	42	2	47.3	1.5136	0.032	2.01025	0.0425	3.52385	1.32812	0	10	0 / 1	49	0 / 11	36.7	27	0.0737	7.07952
2509	252	2288	2288	UK280247302288	3	91	1	25.5	0.7905	0.031	1.08885	0.0427	1.87935	1.37742	62	10	0 / 3	49	0 / 9	41.6	53	0.0676	6.91377
2509	253	2291	2291	UK280247602291	3	82	11	40.2	1.27032	0.0316	1.4472	0.036	2.71752	1.13924		7	1 / 2	51	2 / 9	54.7	36	0.0657	27.5173
2509	254	2293	2293	UK280247102293	2	253	4	33.5	0.97485	0.0291	1.2261	0.0366	2.20095	1.25773	66	10	0 / 9	55	0 / 9	41.7	30	0.07	5.48413
2509	255	2294	2294	UK280247202294	3	59	2	37.3	1.17495	0.0315	1.43605	0.0385	2.611	1.22222	79	10	0 / 2	53	0 / 10	48.2	43	0.0479	4.78723
2509	256	2296	2296	UK280247402296	3	43	2	48.2	1.205	0.025	1.10378	0.0229	2.30878	0.916	56	10	0 / 2	41	0 / 10	49.4	20	0.0591	23.0758
2509	257	2298	2298	UK280247602298	2	237	4	42.4	1.17448	0.0277	1.33136	0.0314	2.50584	1.13357	36	10	0 / 8	70	0 / 14	51.5	92	0.0689	33.3251
2509	258	2300	2300	UK280247102300	2	394	1	35.1	1.09161	0.0311	1.32678	0.0378	2.41839	1.21543	83	9	7 / 12	54	1 / 9	56.4	107	0.0647	35.1217
2509	259	2302	2302	UK280247302302	2	381	4	28.8	0.8064	0.028	1.05696	0.0367	1.86336	1.31071	100	10	0 / 13	54	0 / 10	50.5	91	0.0665	31.2438
2509	260	2304	2304	UK280247502304	2	337	3	33.5	1.02845	0.0307	1.1993	0.0358	2.22775	1.16612	200	5	4 / 11	55	0 / 12	34.5	25	0.0775	2.67375
2509	261	2307	2307	UK280247102307	3	25	2	34.5	1.1316	0.0328	1.54215	0.0447	2.67375	1.36281	7	8	0 / 1	66	0 / 11	51.5	44	0.0734	23.7909
2509	262	2312	2312	UK280247602312	2	261	4	34.4	1.09048	0.0317	1.43448	0.0417	2.52496	1.31546	22	10	0 / 8	52	0 / 11	42.4	95	0.0818	21.4003
2509	263	2314	2314	UK280247102314	2	250	4	19.4	0.72168	0.0372	0.86524	0.0446	1.58692	1.19893	200	4	1 / 9	44	0 / 13	46.2	52	0.0643	5.67626
2509	264	2318	2318	UK280247502318	3	52	11	46.2	1.39986	0.0303	1.5708	0.034	2.97066	1.12211	6	10	0 / 2	53	0 / 10	41.1	24	0.0821	24.7141
2509	265	2324	2324	UK280247402324	2	326	4	21.6	0.72576	0.0336	1.0476	0.0485	1.77336	1.44345	47	10	0 / 11	80	1 / 9	52.2	94	0.0619	32.9301
2509	266	2325	2325	UK280247502325	2	311	3	38.3	1.00346	0.0262	1.36731	0.0357	2.37077	1.3626	111	9	10 / 11	60	0 / 12	46.3	38	0.0624	5.71604
2509	267	2326	2326	UK280247602326	3	67	3	45.6	1.16736	0.0256	1.67808	0.0368	2.84544	1.4375	38	10	0 / 2	52	7 / 10	52	37	0.071	25.7191
2509	268	2327	2327	UK280247702327	2	254	4	31.2	0.97656	0.0313	1.23864	0.0397	2.2152	1.26837	13	10	0 / 9	54	0 / 14	53.9	79	0.0747	21.5907
2509	269	2332	2332	UK280247502332	2	199	5	36.2	1.29596	0.0358	1.40818	0.0389	2.70414	1.08659	0	10	0 / 6	60	0 / 15	29.5	29	0.0687	2.02665
2509	270	2337	2337	UK280247302337	3	29	2	29.5	0.9263	0.0314	1.10035	0.0373	2.02665	1.1879	367	2	1 / 1	28	0 / 10	48.6	36	0.0728	6.92631
2509	271	2338	2338	UK280247402338	3	36	2	48.6	1.47744	0.0304	2.06064	0.0424	3.53808	1.39474	13	10	0 / 2	55	0 / 10	50.6	39	0.0771	16.9163
2509	272	2339	2339	UK280247502339	2	159	5	42.7	1.52866	0.0358	1.76351	0.0413	3.29217	1.15363	18	10	0 / 5	148	1 / 12	48.3	46	0.0629	25.5309
2509	273	2340	2340	UK280247602340	2	292	4	38.7	1.18809	0.0307	1.24614	0.0322	2.43423	1.04886	34	10	0 / 10	51	0 / 10	46.4	25	0.082	19.562
2509	274	2343	2343	UK280247202343	2	208	4	32.2	1.13022	0.0351	1.51018	0.0469	2.6404	1.33618	581	6	7 / 7	44	3 / 11	48.8	40	0.0668	23.3314
2509	275	2344	2344	UK280247302344	2	223	4	28.8	0.81792	0.0284	1.10592	0.0384	1.92384	1.35211	48	9	6 / 8	57	0 / 12	44.9	33	0.0554	18.4789
2509	276	2345	2345	UK280247402345	2	188	4	43.5	0.9657	0.0222	1.4442	0.0332	2.4099	1.4955	34	9	1 / 7	51	0 / 14	50.7	28	0.0645	5.97909
2509	277	2346	2346	UK280247502346	3	57	2	44.2	1.26412	0.0286	1.58678	0.0359	2.8509	1.25524	34	10	0 / 2	55	6 / 10	51.7	56	0.0718	32.2109
2509	278	2349	2349	UK280247102349	2	330	4	21.2	0.67628	0.0319	0.84588	0.0399	1.52216	1.25078	22	10	0 / 11	55	0 / 9	44.9	97	0.0872	33.567
2509	279	2350	2350	UK280247202350	2	371	4	33.2	1.3612	0.041	1.53384	0.0462	2.89504	1.12683		7	2 / 11	102	0 / 9	60.5	104	0.0763	33.8791
2509	280	2352	2352	UK280247402352	2	321	4	26.3	0.88631	0.0337	1.12038	0.0426	2.00669	1.26409	33	9	1 / 11	50	0 / 10	50.9	79	0.075	18.182
2509	281	2357	2357	UK280247202357	2	171	5	41.5	1.29895	0.0313	1.81355	0.0437	3.1125	1.39617	102	10	0 / 6	60	1 / 12	53	65	0.0612	5.94711
2509	282	2363	2363	UK280247102363	2	65	11	53	1.5741	0.0297	1.6695	0.0315	3.2436	1.06061	46	10	0 / 2	47	8 / 18	49.1	45	0.0593	20.0643
2509	283	2364	2364	UK280247202364	2	200	4	33.9	0.94242	0.0278	1.06785	0.0315	2.01027	1.13309	70	9	1 / 7	52	0 / 11	51.3	29	0.0594	3.04722
2509	284	2365	2365	UK280247302365	2	29	2	51.3	1.27737	0.0249	1.76985	0.0345	3.04722	1.38554	51	8	0 / 1	55	9 / 19	53.1	13	0.0629	26.7343
2509	285	2366	2366	UK280247402366	2	259	4	35.4	0.95226	0.0269	1.2744	0.036	2.22666	1.33829	100	10	0 / 9	49	0 / 10	50.5	15	0.0782	21.8814
2509	286	2367	2367	UK280247502367	2	232	4	25.7	0.85067	0.0331	1.15907	0.0451	2.00974	1.36254	43	10	0 / 8	55	0 / 9	59.4	59	0.0665	22.7963
2509	287	2368	2368	UK280247602368	2	214	4	45.2	1.22492	0.0271	1.78088	0.0394	3.0058	1.45388	34	10	0 / 7	52	0 / 13	53	19	0.0644	22.9878
2509	288	2369	2369	UK280247702369	2	236	4	35.5	0.9727	0.0274	1.3135	0.037	2.2862	1.35037	24	10	0 / 8	51	0 / 11	50.2	71	0.0754	23.4801
2509	289	2370	2370	UK280247102370	2	226	4	33.2	1.13544	0.0342	1.36784	0.0412	2.50328	1.20468	80	9	6 / 8	54	0 / 12	45	38	0.0718	25.2245
2509	290	2371	2371	UK280247202371	2	312	5	21.6	0.70848	0.0328	0.8424	0.039	1.55088	1.18902	97	10	0 / 11	52	1 / 10	50.7	36	0.0761	19.156
2509	291	2373	2373	UK280247402373	2	219	4	26.2	0.8515	0.0325	1.14232	0.0436	1.99382	1.34154	95	10	0 / 7	115	1 / 12	44.9	217	0.0727	17.3232
2509	292	2374	2374	UK280247502374	2	246	3	33.5	1.01505	0.0303	1.4204	0.0424	2.43545	1.39934	19	10	0 / 7	61	0 / 9	52	41	0.0672	22.8433
2509	293	2377	2377	UK280247102377	2	224	4	39.2	1.13288	0.0289	1.50136	0.0383	2.63424	1.32526	45	10	0 / 8	56	0 / 9	54.2	35	0.067	21.9668
2509	294	2378	2378	UK280247202378	2	218	4	38.8	1.16012	0.0299	1.43948	0.0371	2.5996	1.2408	85	10	0 / 7	48	0 / 10	50.3	50	0.08	26.7183
2509	295	2379	2379	UK280247302379	2	296	4	22.1	0.71825	0.0325	1.04975	0.0475	1.768	1.46154	75	9	1 / 10	40	0 / 11	50.4	90	0.0653	20.1193
2509	296	2380	2380	UK280247402380	2	245	4	34.6	0.96534	0.0279	1.29404	0.0374	2.25938	1.3405	17	10	0 / 8	63	0 / 9	53	46	0.0643	18.3825
2509	297	2381	2381	UK280247502381	2	166	4	41.4	1.3041	0.0315	1.35792	0.0328	2.66202	1.04127	29	10	0 / 6	58	0 / 14	48.3	18	0.0629	23.5975
2509	298	2383	2383	UK280247702383	2	235	3	34.8	1.22148	0.0351	0.96744	0.0278	2.18892	0.792023	18	10	0 / 8	72	0 / 9	47	43	0.0601	21.2587
2509	299	2384	2384	UK280247102384	2	226	4	39.1	1.11826	0.0286	1.23165	0.0315	2.34991	1.1014	69	9	1 / 8	81	1 / 9	55.5	46	0.0799	28.8209
2509	300	2385	2385	UK280247202385	2	263	4	29.2	1.00156	0.0343	1.33152	0.0456	2.33308	1.32945	238	6	9 / 9	59	2 / 11	51.6	14	0.0665	19.5317
2509	301	2386	2386	UK280247302386	2	197	3	40	1.04	0.026	1.62	0.0405	2.66	1.55769	63	10	0 / 7	48	0 / 10	49.2	61	0.068	21.2657
2509	302	2387	2387	UK280247402387	2	244	4	32.5	0.96525	0.0297	1.24475	0.0383	2.21	1.28956	68	9	1 / 8	63	1 / 9	53	32	0.0573	20.4549
2509	303	2389	2389	UK280247602389	2	187	4	38.5	1.25895	0.0327	0.9471	0.0246	2.20605	0.752294	251	4	1 / 7	58	0 / 11	54.4	10	0.0756	19.7256
2509	304	2390	2390	UK280247702390	2	227	4	37.6	1.36112	0.0362	1.48144	0.0394	2.84256	1.0884	0	10	0 / 6	53	0 / 9	53	57	0.0695	17.8112
2509	305	2391	2391	UK280247102391	2	177	5	33.5	1.04855	0.0313	1.2797	0.0382	2.32825	1.22045	16	10	0 / 6	54	0 / 12	45.8	39	0.06	18.238
2509	306	2392	2392	UK280247202392	2	194	4	38.7	1.0449	0.027	1.2771	0.033	2.322	1.22222	88	9	6 / 7	51	3 / 10	47.3	52	0.0711	14.5794
2509	307	2393	2393	UK280247302393	2	144	4	46.4	1.55904	0.0336	1.74	0.0375	3.29904	1.11607	25	9	4 / 5	45	0 / 13	47.4	118	0.07	23.566
2509	308	2394	2394	UK280247402394	2	238	4	36.9	1.08486	0.0294	1.49814	0.0406	2.583	1.38095	37	10	0 / 8	49	0 / 9	47.2	101	0.0618	19.5211
2509	309	2396	2396	UK280247602396	2	221	5	36.6	1.11264	0.0304	1.14924	0.0314	2.26188	1.03289	244	6	4 / 7	113	0 / 10	47.9	73	0.0599	13.2002
2509	310	2397	2397	UK280247702397	2	137	4	39.1	1.32158	0.0338	1.02051	0.0261	2.34209	0.772189	59	10	0 / 5	59	1 / 15	40.7	214	0.0698	34.6995
2509	311	2398	2398	UK280247102398	1	460	4	31.8	0.98262	0.0309	1.23702	0.0389	2.21964	1.2589	61	9	1 / 15		--	54.5	55	0.0648	17.3434
2509	312	2399	2399	UK280247202399	2	175	4	35.6	0.98612	0.0277	1.32076	0.0371	2.30688	1.33935	73	9	3 / 6	64	0 / 13	47.3	136	0.0639	16.1225
2509	313	2401	2401	UK280247402401	2	165	4	43.1	1.19818	0.0278	1.55591	0.0361	2.75409	1.29856	6	9	1 / 6	59	0 / 13	39	37	0.0664	4.89548
2509	314	2402	2402	UK280247502402	2	66	2	33.2	0.913	0.0275	1.29148	0.0389	2.20448	1.41454	228	6	2 / 2	25	1 / 18	42.5	65	0.0625	12.6434
2509	315	2403	2403	UK280247602403	2	185	4	21.5	0.6192	0.0288	0.72455	0.0337	1.34375	1.17014	551	4	1 / 6	46	1 / 14	51.3	28	0.0864	13.6329
2509	316	2404	2404	UK280247702404	2	120	3	47.6	1.5946	0.0335	2.51804	0.0529	4.11264	1.5791	67	10	0 / 4	62	6 / 15	46.2	75	0.0688	21.393
2509	317	2405	2405	UK280247102405	2	195	4	32.8	1.00696	0.0307	1.24968	0.0381	2.25664	1.24104	24	9	4 / 7	57	1 / 10	20.2	4	0.082	1.6564
			2407	UK280247302407	2	4	2	20.2	0.78982	0.0391	0.86658	0.0429	1.6564	1.09719		7	--	53	2 / 18	51.8	81	0.061	8.32103
2509	318	2411	2411	UK280247702411	2	81	3	51.8	1.51256	0.0292	1.64724	0.0318	3.1598	1.08904	87	10	0 / 3	59	0 / 9	58.8	33	0.0641	6.99109
2509	319	2412	2412	UK280247102412	2	62	3	52.1	1.45359	0.0279	1.88602	0.0362	3.33961	1.29749	94	10	0 / 2	64	0 / 13	49.4	23	0.0704	12.1891
2509	320	2413	2413	UK280247202413	2	178	4	34.3	1.08388	0.0316	1.33084	0.0388	2.41472	1.22785	89	9	1 / 5	46	8 / 13	44.5	116	0.0686	14.0328
2509	321	2414	2414	UK280247302414	2	145	5	37.1	1.07219	0.0289	1.47287	0.0397	2.54506	1.3737	144	10	0 / 5	51	2 / 15	45.3	34	0.0681	14.5324
2509	322	2416	2416	UK280247502416	2	126	4	39.6	1.1682	0.0295	1.52856	0.0386	2.69676	1.30848	24	10	0 / 5	49	1 / 16	59	40	0.0626	8.915
2509	323	2417	2417	UK280247602417	2	69	11	44.8	1.3216	0.0295	1.48288	0.0331	2.80448	1.12203	13	10	0 / 3	36	0 / 10	50.8	54	0.056	8.2544
2509	324	2420	2420	UK280247202420	2	83	3	45.8	1.1679	0.0255	1.3969	0.0305	2.5648	1.19608	656	6	2 / 3	57	1 / 15	38.7	54	0.0614	5.15018
2509	325	2421	2421	UK280247302421	2	54	2	38.7	1.02942	0.0266	1.34676	0.0348	2.37618	1.30827	33	10	0 / 2	58	0 / 9	46.4	61	0.0573	5.33602
2509	326	2422	2422	UK280247402422	2	61	11	46.4	1.22032	0.0263	1.4384	0.031	2.65872	1.17871	22	10	0 / 2	44	1 / 10	44.8	29	0.0578	12.3603
2509	327	2423	2423	UK280247502423	2	149	4	42.1	1.18301	0.0281	1.25037	0.0297	2.43338	1.05694	83	9	2 / 5	47	1 / 13	47.2	22	0.0748	5.73132
2509	328	2428	2428	UK280247302428	2	51	11	36.3	0.93291	0.0257	1.78233	0.0491	2.71524	1.91051	75	9	1 / 2	61	8 / 11	35.4	61	0.0764	4.76214
2509	329	2429	2429	UK280247402429	2	61	11	35.4	0.98766	0.0279	1.7169	0.0485	2.70456	1.73835	70	10	0 / 2	58	1 / 10	31	128	0.0762	30.5753
2509	330	2431	2431	UK280247602431	1	430	5	12.5	0.41875	0.0335	0.53375	0.0427	0.9525	1.27463	167	9	5 / 14		--	43.5	61	0.0596	7.58826
2509	331	2432	2432	UK280247702432	2	90	3	39.3	0.9432	0.024	1.39908	0.0356	2.34228	1.48333	36	10	0 / 3	57	0 / 9	44	41	0.0599	2.6356
2509	332	2433	2433	UK280247102433	2	41	2	44	1.232	0.028	1.4036	0.0319	2.6356	1.13929	967	2	1 / 1	92	0 / 12	39.6	27	0.0683	4.80011
2509	333	2434	2434	UK280247202434	2	56	11	30.1	0.77056	0.0256	1.28527	0.0427	2.05583	1.66797	558	6	2 / 2	49	1 / 11	44.3	84	0.0684	6.7124
2509	334	2435	2435	UK280247302435	2	84	3	44.3	1.43975	0.0325	1.59037	0.0359	3.03012	1.10461		7	0 / 2	49	0 / 9	50	50	0.068	18.5285
2509	335	2436	2436	UK280247402436	2	170	4	41.8	1.2749	0.0305	1.5675	0.0375	2.8424	1.22951	64	9	1 / 6	54	1 / 12	32.9	197	0.0775	14.9197
2509	336	2437	2437	UK280247502437	2	226	1	26	0.8632	0.0332	1.1518	0.0443	2.015	1.33434	6	10	0 / 7	0	0 / 12	45	80	0.0768	14.8873
2509	337	2438	2438	UK280247602438	2	144	3	36.4	1.19028	0.0327	1.60524	0.0441	2.79552	1.34862	967	6	3 / 5	52	1 / 13	34.3	11	0.0549	4.46036
2509	338	2439	2439	UK280247702439	2	40	2	33.7	0.77173	0.0229	1.0784	0.032	1.85013	1.39738	18	10	0 / 2	65	0 / 9	36.3	46	0.0597	4.62371
2509	339	2440	2440	UK280247102440	2	46	11	36.3	0.93654	0.0258	1.23057	0.0339	2.16711	1.31395	158	10	0 / 2	59	0 / 9	37.9	60	0.0695	5.25103
2509	340	2442	2442	UK280247302442	2	60	3	37.9	0.97403	0.0257	1.66002	0.0438	2.63405	1.70428	82	10	0 / 2	94	2 / 8	40.5	44	0.0725	5.68515
2509	341	2445	2445	UK280247602445	2	44	2	40.5	1.3041	0.0322	1.63215	0.0403	2.93625	1.25155	45	10	0 / 2	54	0 / 9	56.5	38	0.0577	6.03315
2509	342	2446	2446	UK280247702446	2	67	2	41.5	1.1122	0.0268	1.28235	0.0309	2.39455	1.15298	448	4	1 / 2	52	1 / 11	42.3	29	0.0728	3.07944
2509	343	2447	2447	UK280247102447	2	29	2	42.3	1.28169	0.0303	1.79775	0.0425	3.07944	1.40264	16	8	0 / 1	55	1 / 10	46.5	18	0.0675	8.56413
2509	344	2449	2449	UK280247302449	2	82	3	43.4	1.06764	0.0246	1.86186	0.0429	2.9295	1.7439	76	9	1 / 3	58	0 / 10	49.2	78	0.0597	9.81128
2509	345	2454	2454	UK280247102454	2	107	1	36.9	1.107	0.03	1.09593	0.0297	2.20293	0.99	117	10	0 / 4	40	0 / 13	44.9	23	0.0626	2.81074
2509	346	2455	2455	UK280247202455	2	23	2	44.9	1.24373	0.0277	1.56701	0.0349	2.81074	1.25993	37	8	0 / 1	54	0 / 10	46.4	254	0.0718	43.2065
2509	347	2456	2456	UK280247302456	1	471	4	25.6	0.90368	0.0353	0.9344	0.0365	1.83808	1.03399	154	10	0 / 18		--	48	65	0.067	8.74595
2509	348	2458	2458	UK280247502458	2	94	3	38.9	1.26814	0.0326	1.33816	0.0344	2.6063	1.05522	18	10	0 / 2	53	1 / 10	45.5	53	0.0635	8.86458
2509	349	2460	2460	UK280247702460	2	82	3	42	1.1466	0.0273	1.5204	0.0362	2.667	1.32601	173	9	2 / 3	58	0 / 9	41.1	37	0.0672	2.76192
2509	350	2461	2461	UK280247102461	2	37	11	41.1	1.15902	0.0282	1.6029	0.039	2.76192	1.38298	307	2	1 / 1	47	3 / 11	50.5	55	0.0658	11.6261
2509	351	2463	2463	UK280247302463	2	119	3	40.4	1.18776	0.0294	1.47056	0.0364	2.65832	1.23809	75	10	0 / 4	56	1 / 12	45.3	29	0.0571	5.10897
2509	352	2464	2464	UK280247402464	2	58	2	38.7	1.07199	0.0277	1.13778	0.0294	2.20977	1.06137	397	4	1 / 2	47	0 / 10	46	59	0.0575	4.95108
2509	353	2467	2467	UK280247702467	2	59	11	46	1.3064	0.0284	1.3386	0.0291	2.645	1.02465	16	10	0 / 2	46	0 / 10	42.4	27	0.0663	2.81112
2509	354	2469	2469	UK280247202469	2	27	11	42.4	1.16176	0.0274	1.64936	0.0389	2.81112	1.41971	40	8	0 / 1	50	0 / 10	39.1	13	0.0722	5.42888
2509	355	2470	2470	UK280247302470	2	42	11	38.8	1.27264	0.0328	1.52872	0.0394	2.80136	1.20122	189	10	0 / 2	56	1 / 10	55.4	48	0.0573	4.94073
2509	356	2474	2474	UK280247702474	2	48	11	55.4	1.54012	0.0278	1.6343	0.0295	3.17442	1.06115	26	10	0 / 2	50	1 / 9	34.1	20	0.0848	12.7045
2509	357	2475	2475	UK280247102475	2	175	4	26.4	0.86856	0.0329	1.37016	0.0519	2.23872	1.57751	81	10	0 / 6	0	2 / 7	34.1	45	0.0637	4.38453
2509	358	2476	2476	UK280247202476	2	45	11	34.1	0.98549	0.0289	1.18668	0.0348	2.17217	1.20415	6	10	0 / 2	53	0 / 9	44.3	42	0.0688	10.3187
2509	359	2479	2479	UK280247502479	2	106	4	37	1.2099	0.0327	1.3357	0.0361	2.5456	1.10398	610	4	1 / 4	55	0 / 9	43.5	31	0.0671	2.91885
2509	360	2484	2484	UK280247302484	2	31	11	43.5	1.2354	0.0284	1.68345	0.0387	2.91885	1.36268	2215	2	1 / 1	46	0 / 9	44.9	45	0.0603	4.94491
2509	361	2487	2487	UK280247602487	2	45	11	44.9	1.26169	0.0281	1.44578	0.0322	2.70747	1.14591	41	10	0 / 2	53	0 / 9	29.8	36	0.0613	3.98211
2509	362	2489	2489	UK280247102489	2	36	2	29.8	0.81652	0.0274	1.01022	0.0339	1.82674	1.23723	1801	4	1 / 2	62	5 / 10	43.1	190	0.063	25.1889
2509	363	2490	2490	UK280247202490	1	407	4	24.8	0.67952	0.0274	0.88288	0.0356	1.5624	1.29927	72	10	0 / 14		--	47.4	38	0.0638	6.04564
2509	364	2491	2491	UK280247302491	2	38	11	47.4	1.3272	0.028	1.69692	0.0358	3.02412	1.27857	130	10	0 / 2	46	5 / 10	38.6	10	0.0703	2.71358
2509	365	2492	2492	UK280247402492	2	10	11	38.6	1.11168	0.0288	1.6019	0.0415	2.71358	1.44097	108	8	0 / 1	60	0 / 8	37.6	66	0.0722	7.03624
2509	366	2493	2493	UK280247502493	2	95	1	32.2	1.07548	0.0334	1.24936	0.0388	2.32484	1.16168	8	10	0 / 3	0	0 / 7	43.2	317	0.0743	27.4361
2509	367	2494	2494	UK280247602494	1	346	4	29.9	0.9568	0.032	1.26477	0.0423	2.22157	1.32187	127	10	0 / 12		--	39.3	22	0.0578	2.27154
2509	368	2495	2495	UK280247702495	2	22	2	39.3	1.04145	0.0265	1.23009	0.0313	2.27154	1.18113	13	8	0 / 1	55	0 / 9	33.4	7	0.0747	2.49498
2509	369	2497	2497	UK280247202497	2	7	2	33.4	1.22578	0.0367	1.2692	0.038	2.49498	1.03542	86	8	0 / 1	56	0 / 11	34.1	45	0.0589	3.93728
2509	370	2498	2498	UK280247302498	2	45	11	34.1	0.92752	0.0272	1.08097	0.0317	2.00849	1.16544	398	6	2 / 2	46	0 / 10	49.3	9	0.0572	6.02225
2509	371	2500	2500	UK280247502500	2	38	11	45.9	1.32192	0.0288	1.30356	0.0284	2.62548	0.986111	58	10	0 / 2	46	1 / 10	40.8	85	0.0688	12.6726
2509	372	2502	2502	UK280247702502	2	149	5	33.9	0.96954	0.0286	1.36278	0.0402	2.33232	1.40559	14	10	0 / 5	54	0 / 8	41.6	26	0.0515	4.50667
2509	373	2503	2503	UK280247102503	2	55	1	40.9	1.08385	0.0265	1.0225	0.025	2.10635	0.943396	99	10	0 / 2	43	0 / 9	53.5	30	0.0599	3.20465
2509	374	2505	2505	UK280247302505	2	30	2	53.5	1.42845	0.0267	1.7762	0.0332	3.20465	1.24345	131	8	0 / 1	54	0 / 10	40.5	63	0.0694	5.24313
2509	375	2507	2507	UK280247502507	2	63	2	40.5	1.28385	0.0317	1.52685	0.0377	2.8107	1.18928	20	10	0 / 2	49	1 / 9	35.1	72	0.0707	18.7324
2509	376	2508	2508	UK280247602508	1	255	4	24.9	0.76692	0.0308	0.99351	0.0399	1.76043	1.29546	64	10	0 / 9		--	36.4	131	0.0782	24.4577
2509	377	2509	2509	UK280247702509	1	286	4	19.9	0.65272	0.0328	0.90346	0.0454	1.55618	1.38415	160	10	0 / 10		--	35.4	40	0.0571	6.43372
2509	378	2513	2513	UK280247402513	2	69	3	34	0.833	0.0245	1.1084	0.0326	1.9414	1.33061	554	4	1 / 3	57	0 / 9	41.1	37	0.0748	20.6401
2509	379	2519	2519	UK280247302519	1	254	4	34	1.1118	0.0327	1.4314	0.0421	2.5432	1.28746	34	10	0 / 9		--	45.1	14	0.0633	2.85483
2509	380	2521	2521	UK280247502521	2	14	2	45.1	1.3981	0.031	1.45673	0.0323	2.85483	1.04194	38	8	0 / 1	49	2 / 10	39.7	17	0.0664	2.63608
2509	381	2525	2525	UK280247202525	2	17	2	39.7	1.32995	0.0335	1.30613	0.0329	2.63608	0.982089	9	8	0 / 1	53	1 / 9	45.7	143	0.0741	31.581
2509	382	2530	2530	UK280247702530	1	360	4	33.2	1.00264	0.0302	1.45748	0.0439	2.46012	1.45364	222	4	1 / 12		--	43.3	61	0.0685	26.355
2509	383	2531	2531	UK280247102531	1	307	4	35.7	1.09242	0.0306	1.35303	0.0379	2.44545	1.23856	18	10	0 / 11		--	38.8	135	0.0645	18.75
2509	384	2532	2532	UK280247202532	1	255	4	36.5	1.09865	0.0301	1.2556	0.0344	2.35425	1.14286	42	9	5 / 9		--	42.7	157	0.0642	26.3612
2509	385	2535	2535	UK280247502535	1	340	4	25.8	0.71208	0.0276	0.94428	0.0366	1.65636	1.32609	256	4	1 / 11		--	39.4	9	0.07	2.758
2509	386	2536	2536	UK280247602536	2	9	2	39.4	1.16624	0.0296	1.59176	0.0404	2.758	1.36486	30	8	0 / 1	68	2 / 9	39.9	129	0.0772	22.1538
2509	387	2538	2538	UK280247102538	1	284	4	16.1	0.52969	0.0329	0.71323	0.0443	1.24292	1.34651	52	10	0 / 10		--	36.9	77	0.0654	20.5731
2509	388	2539	2539	UK280247202539	1	294	4	16.4	0.46576	0.0284	0.6068	0.037	1.07256	1.30282	70	9	1 / 10		--	38.8	48	0.0657	12.1195
2509	389	2542	2542	UK280247502542	2	140	4	34.5	1.04535	0.0303	1.2213	0.0354	2.26665	1.16832	61	10	0 / 5	0	0 / 7	34.4	115	0.0812	21.6112
2509	390	2547	2547	UK280247302547	1	298	4	19.2	0.65088	0.0339	0.90816	0.0473	1.55904	1.39528	1270	6	3 / 10		--	32	9	0.0694	2.2208
2509	391	2550	2550	UK280247602550	2	9	2	32	0.8992	0.0281	1.3216	0.0413	2.2208	1.46975	36	8	0 / 1	61	1 / 9	33.8	132	0.0604	16.6512
2509	392	2551	2551	UK280247702551	1	287	4	21.3	0.61557	0.0289	0.67095	0.0315	1.28652	1.08997	47	10	0 / 8		--	42.9	34	0.072	20.5504
2509	393	2553	2553	UK280247202553	1	251	4	28.2	0.91368	0.0324	1.11672	0.0396	2.0304	1.22222	25	9	1 / 9		--	30.3	57	0.0761	13.6487
2509	394	2554	2554	UK280247302554	1	212	4	25.9	0.80031	0.0309	1.17068	0.0452	1.97099	1.46278	42	10	0 / 7		--	33.8	114	0.0674	16.8639
2509	395	2560	2560	UK280247202560	1	234	4	28.9	0.91035	0.0315	1.03751	0.0359	1.94786	1.13968	12	10	0 / 8		--	37.3	205	0.0637	17.7764
2509	396	2561	2561	UK280247302561	1	234	4	30.5	0.86315	0.0283	1.0797	0.0354	1.94285	1.25088	10	10	0 / 8		--	39	110	0.0788	24.857
2509	397	2562	2562	UK280247402562	1	293	4	24.8	0.79608	0.0321	1.15816	0.0467	1.95424	1.45483	164	9	6 / 10		--	41.4	164	0.0697	21.7716
2509	398	2563	2563	UK280247502563	1	256	4	19.9	0.56715	0.0285	0.81988	0.0412	1.38703	1.44561	29	10	0 / 9		--	37	73	0.0598	20.2899
2509	399	2564	2564	UK280247602564	1	290	4	25.6	0.69632	0.0272	0.83456	0.0326	1.53088	1.19853	106	9	2 / 10		--	51.2	173	0.058	15.171
2509	400	2565	2565	UK280247702565	1	202	4	38	1.1134	0.0293	1.0906	0.0287	2.204	0.979522	46	10	0 / 7		--	40.7	38	0.0698	9.80311
2509	401	2566	2566	UK280247102566	1	130	3	39.3	1.19079	0.0303	1.55235	0.0395	2.74314	1.30363	115	9	2 / 4		--	50.2	135	0.0775	18.4831
2509	402	2567	2567	UK280247202567	1	255	1	28.5	1.02885	0.0361	1.1799	0.0414	2.20875	1.14681	0	9	7 / 7		--	42.3	228	0.059	18.1925
2509	403	2569	2569	UK280247402569	1	257	4	33.5	0.98825	0.0295	0.98825	0.0295	1.9765	1	40	9	4 / 9		--	36.5	206	0.0655	17.5722
2509	404	2570	2570	UK280247502570	1	235	4	34.6	1.0553	0.0305	1.211	0.035	2.2663	1.14754	42	10	0 / 8		--	37	35	0.0708	19.2272
2509	405	2572	2572	UK280247702572	1	252	4	27.1	0.79403	0.0293	1.12465	0.0415	1.91868	1.41638	106	10	0 / 9		--	38.7	108	0.0624	21.4497
2509	406	2574	2574	UK280247202574	1	263	1	34.1	0.93775	0.0275	1.19009	0.0349	2.12784	1.26909	36	9	1 / 9		--	28.2	43	0.0785	15.714
2509	407	2575	2575	UK280247302575	1	260	4	17.3	0.56052	0.0324	0.79753	0.0461	1.35805	1.42284	2063	6	8 / 9		--	40.9	87	0.0697	22.5756
2509	408	2576	2576	UK280247402576	1	304	4	26.6	0.8113	0.0305	1.04272	0.0392	1.85402	1.28525	23	10	0 / 9		--	39.1	98	0.0731	19.4936
2509	409	2577	2577	UK280247502577	1	253	4	25.8	0.7869	0.0305	1.09908	0.0426	1.88598	1.39672	34	9	5 / 9		--	41.9	127	0.066	13.1425
2509	410	2579	2579	UK280247702579	1	156	5	36.1	1.00719	0.0279	1.37541	0.0381	2.3826	1.36559	18	10	0 / 5		--	33	46	0.0698	20.2845
2509	411	2580	2580	UK280247102580	1	292	4	21.4	0.6206	0.029	0.87312	0.0408	1.49372	1.4069	493	4	1 / 10		--	39.5	75	0.0647	15.3567
2509	412	2586	2586	UK280247702586	1	195	4	34	0.9724	0.0286	1.2274	0.0361	2.1998	1.26224	17	9	2 / 7		--	34.8	87	0.0648	16.3827
2509	413	2587	2587	UK280247102587	1	242	4	24.2	0.7018	0.029	0.86636	0.0358	1.56816	1.23448	24	10	0 / 8		--	38.6	114	0.0709	18.5359
2509	414	2589	2589	UK280247302589	1	234	4	30.8	1.001	0.0325	1.18272	0.0384	2.18372	1.18154	21	10	0 / 8		--	43.2	119	0.0737	22.4106
2509	415	2590	2590	UK280247402590	1	239	4	37.9	1.19385	0.0315	1.59938	0.0422	2.79323	1.33968	61	10	0 / 8		--	46.7	215	0.0676	19.2207
2509	416	2591	2591	UK280247502591	1	244	4	27	0.7938	0.0294	1.0314	0.0382	1.8252	1.29932	158	10	0 / 8		--	42.2	116	0.0652	19.5886
2509	417	2592	2592	UK280247602592	1	236	4	35.6	1.04308	0.0293	1.27804	0.0359	2.32112	1.22526	16	10	0 / 8		--	37.3	182	0.0666	15.9497
2509	418	2593	2593	UK280247702593	1	211	4	34.2	1.10124	0.0322	1.17648	0.0344	2.27772	1.06832	38	10	0 / 7		--	49.4	71	0.0747	15.6016
2509	419	2594	2594	UK280247102594	1	191	4	28.3	0.9622	0.034	1.15181	0.0407	2.11401	1.19706	91	9	3 / 7		--	29.1	56	0.0744	11.9524
2509	420	2596	2596	UK280247302596	1	211	4	18.2	0.5551	0.0305	0.79898	0.0439	1.35408	1.43934	976	6	7 / 7		--	35.7	99	0.0683	12.2281
2509	421	2597	2597	UK280247402597	1	128	3	34.3	0.9604	0.028	1.38229	0.0403	2.34269	1.43929	130	9	1 / 5		--	41.9	114	0.0712	16.6445
2509	422	2598	2598	UK280247502598	1	206	4	37.8	1.2096	0.032	1.48176	0.0392	2.69136	1.225	30	10	0 / 7		--	41.3	151	0.0803	13.4506
2509	423	2599	2599	UK280247602599	1	151	4	41.3	1.40833	0.0341	1.90806	0.0462	3.31639	1.35484	18	9	1 / 5		--	37.8	92	0.0742	9.85178
2509	424	2600	2600	UK280247702600	1	121	3	36	1.0944	0.0304	1.5768	0.0438	2.6712	1.44079	71	10	0 / 4		--	32.1	10	0.0609	15.4386
2509	425	2601	2601	UK280247102601	1	227	4	24.1	0.68203	0.0283	0.78566	0.0326	1.46769	1.15194	56	10	0 / 8		--	34.3	150	0.0706	11.9296
2509	426	2602	2602	UK280247202602	1	179	4	28.5	0.8265	0.029	1.1856	0.0416	2.0121	1.43448	5	10	0 / 6		--	44.4	58	0.0587	14.4228
2509	427	2603	2603	UK280247302603	1	178	4	36.9	1.08486	0.0294	1.08117	0.0293	2.16603	0.996599	52	10	0 / 6		--	34.2	178	0.0675	13.107
2509	428	2605	2605	UK280247502605	1	207	4	21.1	0.68786	0.0326	0.73639	0.0349	1.42425	1.07055	38	10	0 / 7		--	34.6	85	0.0609	11.7927
2509	429	2606	2606	UK280247602606	1	177	4	31.6	0.91008	0.0288	1.01436	0.0321	1.92444	1.11458	18	10	0 / 6		--	35.1	91	0.0638	12.2395
2509	430	2607	2607	UK280247702607	1	183	4	22.1	0.68068	0.0308	0.7293	0.033	1.40998	1.07143	34	10	0 / 6		--	46.2	39	0.0729	16.8985
2509	431	2609	2609	UK280247202609	1	194	4	33.5	1.0921	0.0326	1.35005	0.0403	2.44215	1.2362	7	10	0 / 7		--	41.8	122	0.0694	11.7066
2509	432	2610	2610	UK280247302610	1	151	4	36.1	1.13354	0.0314	1.3718	0.038	2.50534	1.21019	8	10	0 / 5		--	36	126	0.0725	13.5217
2509	433	2611	2611	UK280247402611	1	190	4	27.6	0.84456	0.0306	1.15644	0.0419	2.001	1.36928	7	9	1 / 7		--	31.2	37	0.0649	6.92847
2509	434	2612	2612	UK280247502612	1	101	1	27.7	0.6648	0.024	1.13293	0.0409	1.79773	1.70417	24	10	0 / 4		--	33.5	39	0.0595	11.0458
2509	435	2613	2613	UK280247602613	1	159	4	30.1	0.80969	0.0269	0.98126	0.0326	1.79095	1.2119	7	10	0 / 6		--	39.8	36	0.0637	11.7088
2509	436	2614	2614	UK280247702614	1	128	4	35.3	1.01664	0.0288	1.23197	0.0349	2.24861	1.21181	21	10	0 / 5		--	29.5	159	0.068	9.53081
2509	437	2615	2615	UK280247102615	1	188	4	21.4	0.63772	0.0298	0.81748	0.0382	1.4552	1.28188	32	9	1 / 7		--	36.5	125	0.0602	8.42529
2509	438	2616	2616	UK280247202616	1	154	3	28.5	0.8607	0.0302	0.855	0.03	1.7157	0.993377	17	10	0 / 5		--	34.5	81	0.0643	8.09086
2509	439	2617	2617	UK280247302617	1	110	3	34.2	1.12176	0.0328	1.0773	0.0315	2.19906	0.960366	73	10	0 / 4		--	42.8	42	0.0671	10.6021
2509	440	2618	2618	UK280247402618	1	106	4	37.6	1.1092	0.0295	1.41376	0.0376	2.52296	1.27458	7	10	0 / 4		--	41.3	46	0.0683	9.51993
2509	441	2619	2619	UK280247502619	1	110	5	32.5	0.9425	0.029	1.27725	0.0393	2.21975	1.35517	107	9	1 / 4		--	37.4	109	0.0682	11.1004
2509	442	2620	2620	UK280247602620	1	138	4	35.2	1.08768	0.0309	1.31296	0.0373	2.40064	1.20712	50	9	2 / 5		--	49.3	16	0.0663	13.8961
2509	443	2621	2621	UK280247702621	1	136	3	38	1.159	0.0305	1.3604	0.0358	2.5194	1.17377	12	10	0 / 4		--	34.5	92	0.0619	6.12257
2509	444	2625	2625	UK280247402625	1	92	3	34.5	0.9522	0.0276	1.18335	0.0343	2.13555	1.24275	10	10	0 / 3		--	43.7	60	0.0673	13.6669
2509	445	2626	2626	UK280247502626	1	152	4	42.2	1.2238	0.029	1.61626	0.0383	2.84006	1.32069	49	10	0 / 5		--	26.5	38	0.067	3.32362
2509	446	2627	2627	UK280247602627	1	38	1	26.5	0.7261	0.0274	1.0494	0.0396	1.7755	1.44525	10	10	0 / 2		--	42.6	69	0.0642	8.12628
2509	447	2628	2628	UK280247702628	1	98	3	31.2	0.86424	0.0277	1.1388	0.0365	2.00304	1.31769	31	10	0 / 4		--	35.8	102	0.0759	11.5639
2509	448	2630	2630	UK280247202630	1	131	4	29.2	0.98404	0.0337	1.23224	0.0422	2.21628	1.25222	189	9	1 / 5		--	30.4	92	0.0792	6.35983
2509	449	2631	2631	UK280247302631	1	92	3	30.4	1.00928	0.0332	1.3984	0.046	2.40768	1.38554	2	10	0 / 3		--	38	110	0.0655	9.21713
2509	450	2633	2633	UK280247502633	1	110	3	38	1.1476	0.0302	1.3414	0.0353	2.489	1.16887	84	9	3 / 4		--	39.1	102	0.0681	12.1871
2509	451	2634	2634	UK280247602634	1	131	4	37.2	1.03788	0.0279	1.49544	0.0402	2.53332	1.44086	19	9	1 / 5		--	35.8	27	0.0704	6.73882
2509	452	2635	2635	UK280247702635	1	91	3	25.9	0.79254	0.0306	1.03082	0.0398	1.82336	1.30065	16	10	0 / 3		--	39.7	54	0.0748	9.55411
2509	453	2637	2637	UK280247202637	1	118	3	35.7	1.07814	0.0302	1.59222	0.0446	2.67036	1.47682	4	10	0 / 4		--	35.7	85	0.0628	6.83861
2509	454	2638	2638	UK280247302638	1	85	3	35.7	0.96747	0.0271	1.27449	0.0357	2.24196	1.31734	74	10	0 / 3		--	33.6	97	0.0656	7.53934
2509	455	2639	2639	UK280247402639	1	97	3	33.6	0.96096	0.0286	1.2432	0.037	2.20416	1.29371	42	10	0 / 4		--	47.9	82	0.0642	9.92355
2509	456	2641	2641	UK280247602641	1	111	4	35.9	1.00161	0.0279	1.30317	0.0363	2.30478	1.30107	7	10	0 / 4		--	34.1	41	0.0705	8.76049
2509	457	2642	2642	UK280247702642	1	105	1	32.8	1.06272	0.0324	1.24968	0.0381	2.3124	1.17593	0	9	3 / 3		--	34.1	56	0.0549	3.8112
2509	458	2643	2643	UK280247102643	1	56	11	34.1	0.86955	0.0255	1.00254	0.0294	1.87209	1.15294	55	10	0 / 2		--	38.2	60	0.0682	11.1921
2509	459	2645	2645	UK280247302645	1	152	4	35.9	1.00879	0.0281	1.43959	0.0401	2.44838	1.42705	487	6	3 / 5		--	40.7	92	0.0633	6.94042
2509	460	2648	2648	UK280247602648	1	92	3	40.7	1.16809	0.0287	1.40822	0.0346	2.57631	1.20558	6	10	0 / 3		--	30.9	74	0.072	6.12792
2509	461	2649	2649	UK280247702649	1	74	3	30.9	1.00734	0.0326	1.21746	0.0394	2.2248	1.20859	0	10	0 / 2		--	39.4	46	0.0642	7.0987
2509	462	2651	2651	UK280247202651	1	75	2	32.9	0.99358	0.0302	1.1186	0.034	2.11218	1.12583	112	10	0 / 3		--	32.8	71	0.0797	8.81983
2509	463	2652	2652	UK280247302652	1	100	3	30.3	1.01808	0.0336	1.39683	0.0461	2.41491	1.37202	133	9	1 / 4		--	36.1	69	0.0607	7.20311
2509	464	2653	2653	UK280247402653	1	98	3	33.2	0.86652	0.0261	1.14872	0.0346	2.01524	1.32567	46	10	0 / 4		--	36.5	48	0.0619	4.38543
2509	465	2654	2654	UK280247502654	1	48	2	36.5	1.11325	0.0305	1.1461	0.0314	2.25935	1.02951	5	10	0 / 2		--	33.7	16	0.0711	2.39607
2509	466	2655	2655	UK280247602655	1	16	2	33.7	1.011	0.03	1.38507	0.0411	2.39607	1.37	34	8	0 / 1		--	35	47	0.0712	7.29558
2509	467	2656	2656	UK280247702656	1	76	3	33.9	0.98988	0.0292	1.4238	0.042	2.41368	1.43836	48	10	0 / 3		--	35.7	73	0.0707	9.78474
2509	468	2657	2657	UK280247102657	1	102	3	34.2	1.026	0.03	1.39194	0.0407	2.41794	1.35667	32	10	0 / 4		--	40.3	100	0.0642	10.8965
2509	469	2658	2658	UK280247202658	1	100	5	40.3	1.09213	0.0271	1.49513	0.0371	2.58726	1.369	15	10	0 / 4		--	49.6	64	0.0731	7.91667
2509	470	2659	2659	UK280247302659	1	93	3	31.3	0.91396	0.0292	1.37407	0.0439	2.28803	1.50343	17	10	0 / 3		--	38.4	51	0.0569	6.25516
2509	471	2660	2660	UK280247402660	1	80	3	36.5	0.98915	0.0271	1.0877	0.0298	2.07685	1.09963	10	10	0 / 3		--	34.2	68	0.0729	6.02687
2509	472	2661	2661	UK280247502661	1	68	3	34.2	1.03284	0.0302	1.46034	0.0427	2.49318	1.41391	139	10	0 / 3		--	46.8	86	0.0628	7.84011
2509	473	2662	2662	UK280247602662	1	86	3	46.8	1.38528	0.0296	1.55376	0.0332	2.93904	1.12162	176	9	2 / 3		--	26.5	11	0.075	1.9875
2509	474	2663	2663	UK280247702663	1	11	2	26.5	0.901	0.034	1.0865	0.041	1.9875	1.20588	11	8	0 / 1		--	23.6	11	0.0653	1.54108
2509	475	2664	2664	UK280247102664	1	11	2	23.6	0.60416	0.0256	0.93692	0.0397	1.54108	1.55078	14	8	0 / 1		--	31.9	57	0.0663	6.20371
2509	476	2666	2666	UK280247302666	1	86	3	31.5	0.9828	0.0312	1.10565	0.0351	2.08845	1.125	19	10	0 / 3		--	46.4	48	0.0786	8.74124
2509	477	2667	2667	UK280247402667	1	77	11	46.4	1.3688	0.0295	2.27824	0.0491	3.64704	1.66441	14	10	0 / 3		--	35.3	65	0.0649	6.78427
2509	478	2668	2668	UK280247502668	1	94	3	32.5	1.027	0.0316	1.08225	0.0333	2.10925	1.0538	22	10	0 / 3		--	44.2	53	0.0705	7.61384
2509	479	2669	2669	UK280247602669	1	82	11	35.6	1.11428	0.0313	1.39552	0.0392	2.5098	1.2524	19	10	0 / 3		--	34.7	60	0.0723	4.58781
2509	480	2671	2671	UK280247102671	1	60	11	34.7	1.07917	0.0311	1.42964	0.0412	2.50881	1.32476	55	9	1 / 2		--	49.9	31	0.0705	5.8911
2509	481	2672	2672	UK280247202672	1	60	11	32.6	0.92584	0.0284	1.37246	0.0421	2.2983	1.48239	28	10	0 / 2		--	37.8	41	0.0705	2.6649
2509	482	2673	2673	UK280247302673	1	41	11	37.8	1.10376	0.0292	1.56114	0.0413	2.6649	1.41438	19	8	0 / 1		--	34.8	28	0.0668	2.32464
2509	483	2674	2674	UK280247402674	1	28	2	34.8	1.0266	0.0295	1.29804	0.0373	2.32464	1.26441	12	8	0 / 1		--	34.9	50	0.066	6.40913
2509	484	2676	2676	UK280247602676	1	79	3	34.8	1.08924	0.0313	1.20756	0.0347	2.2968	1.10863	5	10	0 / 3		--	24	22	0.0793	1.9032
2509	485	2677	2677	UK280247702677	1	22	2	24	0.684	0.0285	1.2192	0.0508	1.9032	1.78246	7	8	0 / 1		--	32	37	0.0599	3.08398
2509	486	2678	2678	UK280247102678	1	37	2	32	0.8704	0.0272	1.0464	0.0327	1.9168	1.20221	44	10	0 / 2		--	42.4	59	0.08	7.96897
2509	487	2679	2679	UK280247202679	1	88	3	33.6	1.04832	0.0312	1.63968	0.0488	2.688	1.5641	12	10	0 / 3		--	18.9	23	0.0751	1.41939
2509	488	2681	2681	UK280247402681	1	23	2	18.9	0.58401	0.0309	0.83538	0.0442	1.41939	1.43042	53	8	0 / 1		--	31.2	18	0.0716	2.23392
2509	489	2683	2683	UK280247602683	1	18	2	31.2	0.89232	0.0286	1.3416	0.043	2.23392	1.5035	39	8	0 / 1		--	36.5	58	0.0693	4.82785
2509	490	2686	2686	UK280247202686	1	58	11	36.5	1.01835	0.0279	1.5111	0.0414	2.52945	1.48387	12	10	0 / 2		--	31.7	79	0.0711	6.39087
2509	491	2688	2688	UK280247402688	1	79	11	31.7	0.97319	0.0307	1.28068	0.0404	2.25387	1.31596	37	10	0 / 3		--	29.2	19	0.0634	1.85128
2509	492	2689	2689	UK280247502689	1	19	2	29.2	0.80008	0.0274	1.0512	0.036	1.85128	1.31387	30	8	0 / 1		--	36.8	46	0.0595	6.51512
2509	493	2692	2692	UK280247102692	1	75	3	28.6	0.82082	0.0287	0.88088	0.0308	1.7017	1.07317	26	10	0 / 3		--	35	31	0.0772	4.8291
2509	494	2695	2695	UK280247402695	1	60	11	30.5	1.0004	0.0328	1.3542	0.0444	2.3546	1.35366	6	10	0 / 2		--	32.5	34	0.0626	2.0345
2509	495	2699	2699	UK280247102699	1	34	2	32.5	0.858	0.0264	1.1765	0.0362	2.0345	1.37121	32	8	0 / 1		--	43.1	18	0.0685	5.86559
2509	496	2701	2701	UK280247302701	1	47	11	36.3	1.09626	0.0302	1.39029	0.0383	2.48655	1.26821	4	10	0 / 2		--	24.4	4	0.0755	1.8422
			2702	UK280247402702	1	4	2	24.4	0.793	0.0325	1.0492	0.043	1.8422	1.32308	34	8	0 / 1		--
2509	497	2706	2705	UK280247702705	1	0	2									7	--		--	33.2	41	0.0616	3.96792
			2706	UK280247102706	1	41	2	33.2	1.0624	0.032	0.98272	0.0296	2.04512	0.925	7	10	0 / 2		--
			2708	UK280247302708	1	0	2									7	--		--	24.6	14	0.0542	1.33332
2509	498	2710	2710	UK280247502710	1	14	2	24.6	0.61008	0.0248	0.72324	0.0294	1.33332	1.18548	8	8	0 / 1		--	26.4	21	0.0656	1.73184
2509	499	2712	2712	UK280247702712	1	21	2	26.4	0.83688	0.0317	0.89496	0.0339	1.73184	1.0694	10	8	0 / 1		--	16.8	11	0.0622	1.04496
2509	500	2714	2714	UK280247202714	1	11	2	16.8	0.46368	0.0276	0.58128	0.0346	1.04496	1.25362	60	8	0 / 1		--	18.2	4	0.0676	1.23032
2509	501	2715	2715	UK280247302715	1	4	2	18.2	0.5642	0.031	0.66612	0.0366	1.23032	1.18064	122	8	0 / 1		--	24.5	9	0.0787	1.92815
2509	502	2718	2718	UK280247602718	1	9	2	24.5	0.8085	0.033	1.11965	0.0457	1.92815	1.38485	41	8	0 / 1		--	38.6	31	0.0702	2.70972
2509	503	2720	2720	UK280247102720	1	31	2	38.6	1.12712	0.0292	1.5826	0.041	2.70972	1.40411	69	8	0 / 1		--	24.3	10	0.0783	1.90269
2509	504	2722	2722	UK280247302722	1	10	2	24.3	0.87237	0.0359	1.03032	0.0424	1.90269	1.18106	199	8	0 / 1		--	26.3	13	0.0769	2.02247
2509	505	2731	2731	UK280247502731	1	13	2	26.3	0.83634	0.0318	1.18613	0.0451	2.02247	1.41824	17	8	0 / 1		--

## Sheet: 25Oct
			Number	Official ID	Lact no.	Days in milk	Fertility status	Milk kg	Protein kg	Protein%	Fat kg	Fat%	Protein + Fat kg	FPR	SCC	SCC type	High SCC this lactation
2310	1	999	999	UK280247200999	9	274	1	28.8	0.98784	0.0343	1.11744	0.0388	2.10528	1.13119	326	5	3 / 9
2310	2	1150	1150	UK280247601150	8	264	4	34	1.0302	0.0303	1.1832	0.0348	2.2134	1.14851	321	4	1 / 9
2310	3	1161	1161	UK280247301161	8	208	3	33.6	1.1256	0.0335	1.5288	0.0455	2.6544	1.35821	555	6	7 / 7
2310	4	1187	1187	UK280247101187	8	200	4	25.3	0.86526	0.0342	1.02465	0.0405	1.88991	1.18421	113	10	0 / 7
2310	5	1191	1191	UK280247501191	9	129	1	47.8	1.30972	0.0274	1.76382	0.0369	3.07354	1.34672	26	10	0 / 5
2310	6	1359	1359	UK280247501359	7	370	4	18.4	0.66056	0.0359	0.85928	0.0467	1.51984	1.30084	291	5	5 / 12
2310	7	1372	1372	UK280247401372	7	432	1	21.8	0.78044	0.0358	1.01152	0.0464	1.79196	1.29609	380	4	1 / 15
2310	8	1378	1378	UK280247301378	8	46	11	46.3	1.40289	0.0303	1.79644	0.0388	3.19933	1.28053	572	6	2 / 2
2310	9	1396	1396	UK280247701396	8	176	1	31	0.8401	0.0271	1.085	0.035	1.9251	1.29151	794	6	4 / 6
2310	10	1461	1461	UK280247201461	7	72	1	50.1	1.62324	0.0324	2.23446	0.0446	3.8577	1.37654	2379	4	1 / 2
2310	11	1496	1496	UK280247201496	6	261	4	28.6	0.82368	0.0288	1.10682	0.0387	1.9305	1.34375	52	10	0 / 9
2310	12	1497	1497	UK280247301497	7	279	3	19.9	0.65272	0.0328	0.76615	0.0385	1.41887	1.17378	1834	4	1 / 9
2310	13	1498	1498	UK280247401498	6	199	1	35.1	1.10565	0.0315	1.60758	0.0458	2.71323	1.45397	407	4	1 / 7
2310	14	1539	1539	UK280247301539	6	295	4	24.9	0.77937	0.0313	1.11054	0.0446	1.88991	1.42492	94	10	0 / 10
2310	15	1595	1595	UK280247301595	7	36	1	29.1	0.80316	0.0276	0.91956	0.0316	1.72272	1.14493	48	8	0 / 1
2310	16	1603	1603	UK280247401603	6	239	1	38.8	1.27264	0.0328	1.3774	0.0355	2.65004	1.08232	230	5	2 / 7
2310	17	1606	1606	UK280247701606	6	309	4	19.3	0.61953	0.0321	0.72761	0.0377	1.34714	1.17446	869	6	6 / 11
2310	18	1618	1618	UK280247501618	7	182	2									7	--
2310	19	1641	1641	UK280247701641	6	168	1	53.8	1.59786	0.0297	2.64696	0.0492	4.24482	1.65657	28	10	0 / 6
2310	20	1651	1651	UK280247301651	6	116	3	41	1.1972	0.0292	1.7958	0.0438	2.993	1.5	206	5	2 / 4
2310	21	1653	1653	UK280247501653	6	221	5	35.5	1.2354	0.0348	1.4555	0.041	2.6909	1.17816	226	4	1 / 7
2310	22	1654	1654	UK280247601654	7	93	1	47.5	1.42025	0.0299	1.7195	0.0362	3.13975	1.2107	247	6	2 / 2
2310	23	1656	1656	UK280247101656	6	87	3	44.4	1.43856	0.0324	1.60728	0.0362	3.04584	1.11728	588	6	2 / 3
2310	24	1676	1676	UK280247701676	6	147	1	46.7	1.34496	0.0288	1.40567	0.0301	2.75063	1.04514	58	9	2 / 4
2310	25	1677	1677	UK280247101677	5	213	4	45.7	1.47154	0.0322	1.64063	0.0359	3.11217	1.11491	22	10	0 / 7
2310	26	1689	1689	UK280247601689	5	246	4	53.8	1.4795	0.0275	1.71084	0.0318	3.19034	1.15636	212	6	6 / 8
2310	27	1693	1693	UK280247301693	5	196	3	50.7	1.58691	0.0313	2.41332	0.0476	4.00023	1.52077	84	9	2 / 7
2310	28	1703	1703	UK280247601703	5	420	4	15.6	0.59904	0.0384	0.6552	0.042	1.25424	1.09375	475	5	12 / 14
2310	29	1710	1710	UK280247601710	5	156	3	46.2	1.53384	0.0332	1.94964	0.0422	3.48348	1.27108	27	9	1 / 6
2310	30	1721	1721	UK280247301721	5	387	4	29.2	1.06872	0.0366	1.43664	0.0492	2.50536	1.34426	738	5	11 / 13
2310	31	1722	1722	UK280247401722	6	35	2	48.9	1.37898	0.0282	1.95111	0.0399	3.33009	1.41489	89	10	0 / 2
2310	32	1724	1724	UK280247601724	5	11	2	43	1.3631	0.0317	2.2661	0.0527	3.6292	1.66246	52	8	0 / 1
2310	33	1728	1728	UK280247301728	5	280	4	27.2	1.09888	0.0404	1.37088	0.0504	2.46976	1.24752	68	10	0 / 10
2310	34	1729	1729	UK280247401729	5	245	1	29.7	1.05435	0.0355	1.35432	0.0456	2.40867	1.28451	429	4	1 / 8
2310	35	1730	1730	UK280247501730	5	201	4	38.4	1.33632	0.0348	1.63968	0.0427	2.976	1.22701	28	10	0 / 6
2310	36	1746	1746	UK280247701746	5	284	1	28.7	0.94423	0.0329	1.25132	0.0436	2.19555	1.32523	40	10	0 / 10
			1750	UK280247401750	6	0	2									7	--
2310	37	1752	1752	UK280247601752	6	165	4	44.1	1.36269	0.0309	1.8963	0.043	3.25899	1.39159	508	5	2 / 5
2310	38	1758	1758	UK280247501758	5	400	4	20.5	0.7708	0.0376	0.9963	0.0486	1.7671	1.29255	170	9	10 / 14
2310	39	1766	1766	UK280247601766	5	87	3	43.3	1.3856	0.032	1.77097	0.0409	3.15657	1.27812	47	9	1 / 3
2310	40	1768	1768	UK280247101768	5	292	4	20.3	0.72065	0.0355	1.04545	0.0515	1.7661	1.4507	104	10	0 / 10
2310	41	1771	1771	UK280247401771	5	289	4	20	0.758	0.0379	0.81	0.0405	1.568	1.0686	152	10	0 / 10
2310	42	1781	1773	UK280247601773	6	2	8									7	--
2310	43	1787	1781	UK280247701781	6	30	11	36.6	1.1529	0.0315	1.8666	0.051	3.0195	1.61905	400	3	1 / 1
2310	44	1788	1787	UK280247601787	5	222	4	36.4	1.13568	0.0312	1.38684	0.0381	2.52252	1.22115	80	10	0 / 7
2310	45	1792	1788	UK280247701788	5	169	4	47.4	1.36512	0.0288	1.76802	0.0373	3.13314	1.29514	22	10	0 / 6
2310	46	1796	1792	UK280247401792	5	182	1	42.5	1.36	0.032	1.3175	0.031	2.6775	0.96875	154	9	4 / 6
2310	47	1799	1799	UK280247401799	6	12	2	43.3	1.36828	0.0316	1.87489	0.0433	3.24317	1.37025	245	2	1 / 1
2310	48	1809	1809	UK280247701809	5	114	1	49	1.4798	0.0302	2.2344	0.0456	3.7142	1.50993	1175	6	4 / 4
2310	49	1820	1820	UK280247401820	5	273	8									7	3 / 7
2310	50	1828	1828	UK280247501828	6	102	4	31	1.1408	0.0368	1.3485	0.0435	2.4893	1.18206	51	10	0 / 4
2310	51	1834	1834	UK280247401834	5	291	4	27.4	0.88502	0.0323	1.03298	0.0377	1.918	1.16718	121	10	0 / 10
2310	52	1838	1838	UK280247101838	5	234	1	37.6	1.07536	0.0286	1.36488	0.0363	2.44024	1.26923	282	4	1 / 8
2310	53	1839	1839	UK280247201839	6	27	2	60.2	1.83008	0.0304	2.6789	0.0445	4.50898	1.46382	927	2	1 / 1
2310	54	1840	1840	UK280247301840	5	292	4	19.4	0.7178	0.037	0.79346	0.0409	1.51126	1.1054	248	5	6 / 10
2310	55	1845	1845	UK280247101845	5	72	2	52.5	1.61175	0.0307	1.98975	0.0379	3.6015	1.23453	69	10	0 / 3
2310	56	1849	1849	UK280247501849	5	281	1	35.2	1.16512	0.0331	1.33056	0.0378	2.49568	1.14199	66	10	0 / 10
2310	57	1856	1856	UK280247501856	5	284	4	21	0.6363	0.0303	0.6972	0.0332	1.3335	1.09571	77	10	0 / 10
2310	58	1857	1857	UK280247601857	5	284	4	34.2	1.10808	0.0324	1.22436	0.0358	2.33244	1.10494	441	6	9 / 10
2310	59	1858	1858	UK280247701858	5	115	3	50.2	1.47588	0.0294	1.96282	0.0391	3.4387	1.32993	105	10	0 / 4
2310	60	1861	1861	UK280247301861	5	43	2	54.3	1.43352	0.0264	1.9005	0.035	3.33402	1.32576	21	10	0 / 2
2310	61	1862	1862	UK280247401862	5	114	1	51.3	1.35945	0.0265	2.25207	0.0439	3.61152	1.6566	325	4	1 / 4
2310	62	1863	1863	UK280247501863	5	246	4	34.9	1.16915	0.0335	1.53211	0.0439	2.70126	1.31045	182	9	2 / 8
2310	63	1866	1866	UK280247101866	6	29	2	44.1	1.50822	0.0342	2.04624	0.0464	3.55446	1.35672	31	8	0 / 1
2310	64	1868	1868	UK280247301868	5	229	3	37.6	1.16184	0.0309	1.51904	0.0404	2.68088	1.30744	1485	6	4 / 8
2310	65	1872	1872	UK280247701872	5	161	1	33	0.8976	0.0272	1.2969	0.0393	2.1945	1.44485	62	10	0 / 6
2310	66	1873	1873	UK280247101873	5	5	8									7	--
2310	67	1880	1880	UK280247101880	5	150	3	44.2	1.31274	0.0297	1.53816	0.0348	2.8509	1.17172	273	4	1 / 5
2310	68	1885	1885	UK280247601885	5	38	2	44.2	1.25528	0.0284	1.768	0.04	3.02328	1.40845	55	9	1 / 2
2310	69	1887	1887	UK280247101887	5	190	3	47.4	1.5879	0.0335	1.90074	0.0401	3.48864	1.19701	41	10	0 / 5
2310	70	1889	1889	UK280247301889	4	323	4	29.9	0.91494	0.0306	1.0465	0.035	1.96144	1.14379	270	5	8 / 11
2310	71	1898	1898	UK280247501898	5	100	1	52	1.5652	0.0301	2.366	0.0455	3.9312	1.51163	140	9	1 / 4
2310	72	1900	1900	UK280247701900	5	70	3	29.2	0.95776	0.0328	1.1388	0.039	2.09656	1.18902	174	10	0 / 2
2310	73	1903	1903	UK280247301903	5	31	2	36.6	1.19316	0.0326	1.91784	0.0524	3.111	1.60736	1333	3	1 / 1
2310	74	1904	1904	UK280247401904	5	167	4	33.8	1.14582	0.0339	1.49396	0.0442	2.63978	1.30384	67	10	0 / 6
2310	75	1912	1912	UK280247501912	5	72	1	34	1.1016	0.0324	1.4654	0.0431	2.567	1.33025	1513	6	2 / 2
2310	76	1913	1913	UK280247601913	4	141	3	37.4	1.18184	0.0316	1.8326	0.049	3.01444	1.55063	2334	6	5 / 5
2310	77	1924	1924	UK280247301924	4	161	4	51	1.4841	0.0291	2.0145	0.0395	3.4986	1.35739	38	9	1 / 4
2310	78	1928	1928	UK280247701928	5	53	11	51	1.581	0.031	2.3001	0.0451	3.8811	1.45484	46	10	0 / 2
2310	79	1930	1930	UK280247201930	4	108	4	56.3	1.60455	0.0285	1.84664	0.0328	3.45119	1.15088	92	10	0 / 4
2310	80	1935	1935	UK280247701935	4	286	4	23.6	0.84252	0.0357	1.13044	0.0479	1.97296	1.34174	214	5	6 / 10
2310	81	1937	1937	UK280247201937	4	346	1	21.8	0.78698	0.0361	0.94394	0.0433	1.73092	1.19945	166	10	0 / 11
2310	82	1940	1940	UK280247501940	4	384	5	31.8	1.25928	0.0396	1.38012	0.0434	2.6394	1.09596	98	9	2 / 13
2310	83	1941	1941	UK280247601941	5	185	4	36.9	1.20663	0.0327	1.72692	0.0468	2.93355	1.43119	28	10	0 / 6
2310	84	1945	1945	UK280247301945	5	285	1	44.9	1.34251	0.0299	1.44578	0.0322	2.78829	1.07692	189	9	7 / 10
2310	85	1957	1957	UK280247101957	5	27	2	43.8	1.23516	0.0282	1.85712	0.0424	3.09228	1.50355	17	8	0 / 1
2310	86	1959	1959	UK280247301959	4	112	3	41.2	1.2772	0.031	1.5656	0.038	2.8428	1.22581	147	9	2 / 4
2310	87	1960	1960	UK280247401960	5	131	2									7	0 / 4
2310	88	1963	1963	UK280247701963	4	183	1	39.6	1.29888	0.0328	1.4652	0.037	2.76408	1.12805	477	6	4 / 6
2310	89	1965	1965	UK280247201965	4	233	4	32.8	1.15128	0.0351	1.83024	0.0558	2.98152	1.58974	186	10	0 / 8
2310	90	1966	1966	UK280247301966	4	263	4	25.6	0.82688	0.0323	1.09312	0.0427	1.92	1.32198	122	10	0 / 9
2310	91	1969	1969	UK280247601969	4	247	4	33.4	1.07882	0.0323	1.3694	0.041	2.44822	1.26935	117	9	1 / 8
2310	92	1972	1972	UK280247201972	4	43	2	41.4	1.1592	0.028	1.5525	0.0375	2.7117	1.33929	50	10	0 / 2
2310	93	1973	1973	UK280247301973	5	21	1	48.3	1.42968	0.0296	2.48745	0.0515	3.91713	1.73986	40	8	0 / 1
2310	94	1974	1974	UK280247401974	4	239	4	29.9	0.92391	0.0309	1.30962	0.0438	2.23353	1.41748	206	5	6 / 8
2310	95	1976	1976	UK280247601976	4	159	1	37.7	1.03298	0.0274	1.67765	0.0445	2.71063	1.62409	166	10	0 / 6
2310	96	1977	1977	UK280247701977	4	259	1	39.2	1.21912	0.0311	1.81496	0.0463	3.03408	1.48875	107	9	1 / 9
2310	97	1981	1981	UK280247401981	3	392	4	33.3	1.2321	0.037	1.53513	0.0461	2.76723	1.24595	186	9	3 / 13
2310	98	1982	1982	UK280247501982	4	180	3	42.7	1.46461	0.0343	1.72935	0.0405	3.19396	1.18076	64	9	1 / 6
2310	99	1984	1984	UK280247701984	5	62	3	63.5	1.80975	0.0285	2.38125	0.0375	4.191	1.31579	259	4	1 / 3
2310	100	1986	1986	UK280247201986	4	93	3	44.3	1.34672	0.0304	1.84731	0.0417	3.19403	1.37171	94	9	1 / 3
2310	101	1987	1987	UK280247301987	5	47	2	42.7	1.13582	0.0266	1.89588	0.0444	3.0317	1.66917	126	8	0 / 1
2310	102	1990	1990	UK280247601990	4	260	3	34.1	1.20032	0.0352	1.58906	0.0466	2.78938	1.32386	38	9	1 / 9
2310	103	1991	1991	UK280247701991	5	59	11	47.9	1.3891	0.029	1.73398	0.0362	3.12308	1.24828	24	10	0 / 2
2310	104	1993	1993	UK280247201993	4	423	4	23.6	0.84488	0.0358	0.91096	0.0386	1.75584	1.07821	309	4	1 / 14
2310	105	1995	1995	UK280247401995	4	402	4	19.5	0.6513	0.0334	0.8268	0.0424	1.4781	1.26946	166	10	0 / 14
2310	106	1998	1998	UK280247701998	4	281	1	20	0.738	0.0369	0.796	0.0398	1.534	1.07859	258	5	2 / 10
2310	107	2004	2004	UK280247602004	4	249	4	28.4	1.02808	0.0362	1.37172	0.0483	2.3998	1.33425	69	10	0 / 9
2310	108	2005	2005	UK280247702005	4	290	4	23.1	0.86625	0.0375	1.18734	0.0514	2.05359	1.37067	1041	6	7 / 10
2310	109	2006	2006	UK280247102006	5	5	2	24.7	0.82004	0.0332	0.88426	0.0358	1.7043	1.07831	205	3	1 / 1
2310	110	2009	2009	UK280247402009	4	239	4	31.9	1.02399	0.0321	1.11012	0.0348	2.13411	1.08411	1066	6	7 / 7
2310	111	2013	2013	UK280247102013	4	249	4	23.6	0.70092	0.0297	0.9558	0.0405	1.65672	1.36364	116	9	2 / 9
2310	112	2016	2016	UK280247402016	4	260	11	46	1.5732	0.0342	2.3184	0.0504	3.8916	1.47368	432	6	7 / 9
2310	113	2018	2018	UK280247602018	5	109	3	36.7	1.09733	0.0299	1.5414	0.042	2.63873	1.40468	260	5	2 / 4
2310	114	2019	2019	UK280247702019	5	70	11	43.6	1.35596	0.0311	1.8966	0.0435	3.25256	1.39871	162	10	0 / 3
2310	115	2031	2031	UK280247502031	4	236	4	30.4	1.00016	0.0329	1.56256	0.0514	2.56272	1.56231	62	10	0 / 8
2310	116	2033	2033	UK280247702033	4	266	4	23.6	0.86376	0.0366	1.12572	0.0477	1.98948	1.30328	250	5	2 / 8
2310	117	2037	2037	UK280247402037	4	275	4	25.6	0.92416	0.0361	1.09824	0.0429	2.0224	1.18837	367	6	9 / 9
2310	118	2039	2039	UK280247602039	4	72	2	57.5	1.403	0.0244	2.047	0.0356	3.45	1.45902	31	10	0 / 3
2310	119	2043	2043	UK280247302043	4	197	1	39.4	1.27656	0.0324	1.83604	0.0466	3.1126	1.43827	22	10	0 / 7
2310	120	2046	2046	UK280247602046	4	218	4	34.3	1.07359	0.0313	0.93982	0.0274	2.01341	0.875399	119	10	0 / 8
2310	121	2047	2047	UK280247702047	4	216	4	32.8	1.05944	0.0323	1.34152	0.0409	2.40096	1.26625	68	9	1 / 8
2310	122	2048	2048	UK280247102048	4	161	4	32.8	0.98072	0.0299	1.44976	0.0442	2.43048	1.47826	52	10	0 / 6
2310	123	2049	2049	UK280247202049	4	143	3	43.9	1.31261	0.0299	1.63747	0.0373	2.95008	1.24749	124	9	2 / 5
2310	124	2052	2052	UK280247502052	4	124	3	46.5	1.40895	0.0303	1.87395	0.0403	3.2829	1.33003	219	5	3 / 5
2310	125	2056	2056	UK280247202056	4	170	4	41.5	1.46495	0.0353	1.9339	0.0466	3.39885	1.32011	34	10	0 / 6
2310	126	2057	2057	UK280247302057	4	163	3	31.4	1.02678	0.0327	1.55116	0.0494	2.57794	1.5107	132	10	0 / 6
2310	127	2058	2058	UK280247402058	3	391	4	19.6	0.62328	0.0318	0.8526	0.0435	1.47588	1.36792	286	6	7 / 13
2310	128	2059	2059	UK280247502059	4	132	4	34.6	1.12104	0.0324	1.19716	0.0346	2.3182	1.0679	120	10	0 / 5
2310	129	2060	2060	UK280247602060	4	44	11	39.3	1.2576	0.032	1.99644	0.0508	3.25404	1.5875	6166	4	1 / 2
2310	130	2061	2061	UK280247702061	4	290	4	28.7	1.0045	0.035	1.21114	0.0422	2.21564	1.20571	311	5	2 / 9
2310	131	2065	2065	UK280247402065	4	82	3	39	1.404	0.036	2.1489	0.0551	3.5529	1.53056	13	10	0 / 3
2310	132	2070	2070	UK280247202070	4	105	1	32.7	0.99081	0.0303	1.37994	0.0422	2.37075	1.39274	501	6	3 / 4
2310	133	2072	2072	UK280247402072	4	90	3	47.5	1.482	0.0312	2.31325	0.0487	3.79525	1.5609	27	10	0 / 2
2310	134	2073	2073	UK280247502073	4	183	3	45.5	1.16935	0.0257	1.61525	0.0355	2.7846	1.38132	110	9	1 / 6
2310	135	2074	2074	UK280247602074	4	144	3	40.3	1.37826	0.0342	1.93843	0.0481	3.31669	1.40643	84	9	1 / 5
2310	136	2077	2077	UK280247202077	4	142	3	41.7	1.30521	0.0313	1.98492	0.0476	3.29013	1.52077	42	10	0 / 5
2310	137	2078	2078	UK280247302078	4	135	1	51.2	1.46432	0.0286	1.5872	0.031	3.05152	1.08392	309	6	3 / 5
2310	138	2080	2080	UK280247502080	4	102	5	47.6	1.38992	0.0292	2.13724	0.0449	3.52716	1.53767	207	5	2 / 3
2310	139	2084	2084	UK280247202084	4	107	3	41.3	1.09858	0.0266	1.65613	0.0401	2.75471	1.50752	128	9	2 / 4
2310	140	2086	2086	UK280247402086	4	72	11	43.9	1.25554	0.0286	1.80429	0.0411	3.05983	1.43706	10	10	0 / 3
2310	141	2093	2093	UK280247402093	4	54	2	46.1	1.31846	0.0286	2.00996	0.0436	3.32842	1.52448	761	6	2 / 2
2310	142	2094	2094	UK280247502094	4	70	3	53.6	1.57048	0.0293	1.77952	0.0332	3.35	1.13311	337	5	2 / 3
2310	143	2096	2096	UK280247702096	4	46	1	47.1	1.47423	0.0313	3.06621	0.0651	4.54044	2.07987	3029	4	1 / 2
2310	144	2097	2097	UK280247102097	4	53	3	53.1	1.58769	0.0299	2.15055	0.0405	3.73824	1.35451	55	10	0 / 2
2310	145	2099	2099	UK280247302099	4	20	2	55.1	1.57586	0.0286	2.76051	0.0501	4.33637	1.75175	242	2	1 / 1
2310	146	2102	2102	UK280247602102	4	19	1									7	--
2310	147	2103	2103	UK280247702103	4	84	11	20.9	0.80674	0.0386	1.09725	0.0525	1.90399	1.3601	176	10	0 / 3
2310	148	2104	2104	UK280247102104	4	64	3	35.9	1.08418	0.0302	1.59396	0.0444	2.67814	1.4702	94	9	1 / 3
2310	149	2106	2106	UK280247302106	4	77	3	59.7	1.71936	0.0288	2.47158	0.0414	4.19094	1.4375	38	10	0 / 3
2310	150	2107	2107	UK280247402107	4	20	2	38	1.1134	0.0293	1.1894	0.0313	2.3028	1.06826	51	8	0 / 1
2310	151	2109	2109	UK280247602109	4	10	2	45.2	1.45996	0.0323	2.43176	0.0538	3.89172	1.66563	41	8	0 / 1
2310	152	2116	2116	UK280247602116	3	366	4	25.9	0.98938	0.0382	1.23543	0.0477	2.22481	1.24869	137	10	0 / 12
2310	153	2120	2120	UK280247302120	4	17	2	51.8	1.61098	0.0311	3.0562	0.059	4.66718	1.89711	63	8	0 / 1
2310	154	2121	2121	UK280247402121	4	72	1	43.2	1.27008	0.0294	2.06064	0.0477	3.33072	1.62245	105	10	0 / 3
2310	155	2127	2127	UK280247302127	3	146	3	53.2	1.6226	0.0305	1.4098	0.0265	3.0324	0.868852	75	10	0 / 5
2310	156	2131	2131	UK280247702131	4	77	3	46.5	1.4787	0.0318	1.953	0.042	3.4317	1.32075	267	6	2 / 2
2310	157	2134	2134	UK280247302134	3	261	4	24.4	0.92476	0.0379	1.34932	0.0553	2.27408	1.4591	77	9	2 / 9
			2136	UK280247502136	4	2	2									7	--
2310	158	2137	2137	UK280247602137	3	336	4	14.7	0.49539	0.0337	0.64827	0.0441	1.14366	1.30861	205	4	1 / 12
2310	159	2139	2139	UK280247102139	4	52	2	41.6	1.29376	0.0311	1.85952	0.0447	3.15328	1.4373	161	10	0 / 2
2310	160	2140	2140	UK280247202140	3	334	4	15.8	0.64148	0.0406	0.9559	0.0605	1.59738	1.49015	81	9	1 / 12
2310	161	2143	2143	UK280247502143	4	37	2	52.7	1.59681	0.0303	2.38204	0.0452	3.97885	1.49175	18	10	0 / 2
2310	162	2144	2144	UK280247602144	3	288	1	28.6	1.10396	0.0386	1.53868	0.0538	2.64264	1.39378	103	10	0 / 10
2310	163	2145	2145	UK280247702145	3	306	4	29.3	1.09582	0.0374	1.16907	0.0399	2.26489	1.06685	90	9	5 / 11
2310	164	2148	2148	UK280247302148	3	187	4	44.6	1.7394	0.039	2.1631	0.0485	3.9025	1.24359	43	10	0 / 6
2310	165	2149	2149	UK280247402149	3	276	1	23.5	0.6956	0.0296	0.84365	0.0359	1.53925	1.21284	151	9	1 / 9
2310	166	2150	2150	UK280247502150	4	30	2	48.6	1.71558	0.0353	2.10438	0.0433	3.81996	1.22663	30	8	0 / 1
2310	167	2153	2153	UK280247102153	4	32	2	42.8	1.40812	0.0329	2.00732	0.0469	3.41544	1.42553	78	10	0 / 2
2310	168	2154	2154	UK280247202154	3	245	4	36.3	1.24509	0.0343	1.58994	0.0438	2.83503	1.27697	54	9	2 / 8
2310	169	2156	2156	UK280247402156	3	318	2									7	1 / 10
2310	170	2157	2157	UK280247502157	3	204	4	38.5	1.15115	0.0299	1.58235	0.0411	2.7335	1.37458	52	9	1 / 7
2310	171	2158	2158	UK280247602158	3	296	4	15.4	0.58674	0.0381	0.70994	0.0461	1.29668	1.20997	282	4	1 / 10
2310	172	2159	2159	UK280247702159	3	317	4	31.3	1.10176	0.0352	1.36781	0.0437	2.46957	1.24148	116	9	1 / 11
2310	173	2161	2161	UK280247202161	3	268	4	30.7	1.16046	0.0378	1.51044	0.0492	2.6709	1.30159	146	9	2 / 9
2310	174	2164	2164	UK280247502164	3	220	3	42.6	1.35894	0.0319	1.79346	0.0421	3.1524	1.31975	12	10	0 / 8
2310	175	2168	2168	UK280247202168	3	259	4	25.7	0.87123	0.0339	1.18477	0.0461	2.056	1.35988	83	9	2 / 9
2310	176	2170	2170	UK280247402170	3	229	3	40.6	1.1774	0.029	1.06372	0.0262	2.24112	0.903448	135	9	1 / 7
2310	177	2171	2171	UK280247502171	4	81	3	37.9	1.21659	0.0321	1.55769	0.0411	2.77428	1.28037	114	9	1 / 2
2310	178	2172	2172	UK280247602172	4	95	3	45.7	1.42584	0.0312	1.74117	0.0381	3.16701	1.22115	260	6	4 / 4
2310	179	2174	2174	UK280247102174	3	166	3	42.2	1.46434	0.0347	1.83148	0.0434	3.29582	1.25072	25	10	0 / 6
2310	180	2179	2179	UK280247602179	3	234	4	18.6	0.69378	0.0373	0.8463	0.0455	1.54008	1.21984	211	4	1 / 8
2310	181	2181	2181	UK280247102181	3	327	3	36.5	1.314	0.036	1.4527	0.0398	2.7667	1.10556	26	9	1 / 11
2310	182	2182	2182	UK280247202182	4	10	2	48.6	1.54062	0.0317	1.93914	0.0399	3.47976	1.25867	137	8	0 / 1
2310	183	2184	2184	UK280247402184	4	11	2	44.1	1.70667	0.0387	2.18736	0.0496	3.89403	1.28165	856	2	1 / 1
2310	184	2185	2185	UK280247502185	3	186	3	36.9	1.28043	0.0347	1.2915	0.035	2.57193	1.00865	54	10	0 / 6
2310	185	2189	2189	UK280247202189	3	65	2	53.6	1.61336	0.0301	2.24584	0.0419	3.8592	1.39203	15	10	0 / 3
2310	186	2191	2191	UK280247402191	3	188	4	48	1.44	0.03	2.0592	0.0429	3.4992	1.43	102	9	1 / 7
2310	187	2192	2192	UK280247502192	4	49	11	57.5	1.6445	0.0286	2.6565	0.0462	4.301	1.61539	123	10	0 / 2
2310	188	2193	2193	UK280247602193	3	194	1	47.5	1.46775	0.0309	1.786	0.0376	3.25375	1.21683	142	10	0 / 7
2310	189	2196	2196	UK280247202196	3	79	2	46.2	1.36752	0.0296	1.75098	0.0379	3.1185	1.28041	73	10	0 / 2
2310	190	2198	2198	UK280247402198	4	44	11	56.4	1.73712	0.0308	2.31804	0.0411	4.05516	1.33442	44	10	0 / 2
2310	191	2201	2201	UK280247702201	3	260	4	29.1	0.94284	0.0324	1.35606	0.0466	2.2989	1.43827	21	10	0 / 9
2310	192	2203	2203	UK280247202203	3	235	4	37.7	1.21017	0.0321	1.27803	0.0339	2.4882	1.05608	650	6	6 / 7
2310	193	2205	2205	UK280247402205	3	281	4	28.4	0.96844	0.0341	1.16724	0.0411	2.13568	1.20528	80	9	1 / 10
2310	194	2206	2206	UK280247502206	2	268	4	29.6	1.04488	0.0353	1.31128	0.0443	2.35616	1.25496	38	10	0 / 8
2310	195	2207	2207	UK280247602207	2	372	4	37.7	1.24787	0.0331	1.49669	0.0397	2.74456	1.1994	254	6	9 / 13
2310	196	2208	2208	UK280247702208	3	134	3	51.7	1.69059	0.0327	3.55179	0.0687	5.24238	2.10092	16	10	0 / 5
2310	197	2209	2209	UK280247102209	3	128	3	46.7	1.48506	0.0318	1.98008	0.0424	3.46514	1.33333	70	10	0 / 5
2310	198	2211	2211	UK280247302211	3	225	4	31	1.1935	0.0385	1.6802	0.0542	2.8737	1.40779	307	5	4 / 8
2310	199	2214	2214	UK280247602214	3	211	4	43.3	1.33797	0.0309	1.50251	0.0347	2.84048	1.12298	275	6	7 / 7
2310	200	2215	2215	UK280247702215	3	58	2	54.6	1.58886	0.0291	2.11302	0.0387	3.70188	1.3299	8	10	0 / 2
2310	201	2216	2216	UK280247102216	3	9	2	43	1.5996	0.0372	2.5671	0.0597	4.1667	1.60484	45	8	0 / 1
2310	202	2218	2218	UK280247302218	3	210	4	34.8	1.18668	0.0341	1.37112	0.0394	2.5578	1.15542	145	9	2 / 7
2310	203	2221	2221	UK280247602221	3	201	4	29.9	0.95381	0.0319	0.84019	0.0281	1.794	0.880878	66	9	1 / 7
2310	204	2222	2222	UK280247702222	3	31	2	44.3	1.32014	0.0298	1.83845	0.0415	3.15859	1.39262	125	10	0 / 2
2310	205	2225	2225	UK280247302225	3	187	3	34.3	1.09074	0.0318	1.74587	0.0509	2.83661	1.60063	114	9	1 / 7
2310	206	2226	2226	UK280247402226	3	179	4	46.4	1.52192	0.0328	1.80032	0.0388	3.32224	1.18293	71	10	0 / 6
2310	207	2227	2227	UK280247502227	3	145	1	39.6	1.3068	0.033	1.65924	0.0419	2.96604	1.2697	219	5	3 / 5
2310	208	2229	2229	UK280247702229	3	211	4	29.9	1.08238	0.0362	1.51892	0.0508	2.6013	1.40332	100	9	1 / 7
2310	209	2231	2231	UK280247202231	3	131	3	50.2	1.54114	0.0307	2.10338	0.0419	3.64452	1.36482	92	9	3 / 5
2310	210	2232	2232	UK280247302232	3	99	3	32	0.9376	0.0293	1.248	0.039	2.1856	1.33106	152	10	0 / 4
2310	211	2233	2233	UK280247402233	3	238	1	27.8	1.12312	0.0404	1.32328	0.0476	2.4464	1.17822	1526	6	7 / 8
2310	212	2234	2234	UK280247502234	3	135	3	41.6	1.3312	0.032	1.81792	0.0437	3.14912	1.36563	88	9	2 / 5
2310	213	2235	2235	UK280247602235	3	153	3	41.3	1.50745	0.0365	2.4367	0.059	3.94415	1.61644	145	10	0 / 6
2310	214	2237	2237	UK280247102237	3	89	3	45.5	1.2194	0.0268	1.4287	0.0314	2.6481	1.17164	70	10	0 / 3
2310	215	2240	2240	UK280247402240	3	210	3	38.8	1.261	0.0325	1.5132	0.039	2.7742	1.2	84	9	2 / 7
2310	216	2241	2241	UK280247502241	2	201	4	39.2	1.20736	0.0308	1.372	0.035	2.57936	1.13636	223	4	1 / 7
2310	217	2242	2242	UK280247602242	2	394	4	26.6	1.03474	0.0389	1.35926	0.0511	2.394	1.31363	84	10	0 / 13
2310	218	2243	2243	UK280247702243	3	150	3	38.7	1.2384	0.032	1.64088	0.0424	2.87928	1.325	51	9	1 / 6
2310	219	2244	2244	UK280247102244	3	155	1	37.8	1.13022	0.0299	1.5876	0.042	2.71782	1.40468	2519	4	1 / 6
2310	220	2245	2245	UK280247202245	3	64	11	51.4	1.68078	0.0327	2.77046	0.0539	4.45124	1.64832	154	9	2 / 3
2310	221	2246
2310	222	2247	2247	UK280247402247	3	98	3	44.9	1.38292	0.0308	2.15969	0.0481	3.54261	1.56169	30	10	0 / 4
2310	223	2250	2250	UK280247702250	3	97	4	51.4	1.57284	0.0306	2.04058	0.0397	3.61342	1.29739	369	4	1 / 4
2310	224	2251	2251	UK280247102251	3	88	2	46	1.472	0.032	2.0378	0.0443	3.5098	1.38437	108	10	0 / 3
2310	225	2253	2253	UK280247302253	3	48	11	55.1	1.70259	0.0309	2.4795	0.045	4.18209	1.45631	12	10	0 / 2
2310	226	2255	2255	UK280247502255	3	186	1	38.2	1.24532	0.0326	1.45542	0.0381	2.70074	1.16871	44	10	0 / 6
2310	227	2256	2256	UK280247602256	3	23	2	50.5	1.45945	0.0289	2.01495	0.0399	3.4744	1.38062	211	2	1 / 1
2310	228	2259	2259	UK280247202259	3	114	5	48.7	1.55353	0.0319	1.57788	0.0324	3.13141	1.01567	148	9	1 / 4
2310	229	2260	2260	UK280247302260	3	65	2	47.3	1.3717	0.029	2.14269	0.0453	3.51439	1.56207	460	4	1 / 3
2310	230	2261	2261	UK280247402261	3	60	11	36.8	0.96784	0.0263	1.81792	0.0494	2.78576	1.87833	178	9	1 / 3
2310	231	2267	2267	UK280247302267	2	243	4	32.4	1.1502	0.0355	1.53252	0.0473	2.68272	1.33239	81	10	0 / 7
2310	232	2269	2269	UK280247502269	3	187	1	29.9	1.22291	0.0409	1.78503	0.0597	3.00794	1.45966	157	9	1 / 6
2310	233	2271	2271	UK280247702271	3	63	11	45	1.4265	0.0317	2.3355	0.0519	3.762	1.63722	38	10	0 / 3
2310	234	2272	2272	UK280247102272	3	80	3	53.8	1.5871	0.0295	2.35644	0.0438	3.94354	1.48475	39	9	1 / 3
2310	235	2273	2273	UK280247202273	2	226	4	34.8	1.14144	0.0328	1.41288	0.0406	2.55432	1.23781	48	10	0 / 8
2310	236	2274	2274	UK280247302274	3	93	3	41.3	1.43724	0.0348	1.9411	0.047	3.37834	1.35058	190	9	2 / 3
2310	237	2276	2276	UK280247502276	3	67	3	48.3	1.32825	0.0275	1.74846	0.0362	3.07671	1.31636	12	10	0 / 3
2310	238	2277	2277	UK280247602277	3	65	3	50.9	1.49137	0.0293	1.8833	0.037	3.37467	1.2628	240	6	2 / 3
2310	239	2278	2278	UK280247702278	2	329	4	37.3	1.21598	0.0326	1.7904	0.048	3.00638	1.47239	36	10	0 / 11
2310	240	2279	2279	UK280247102279	2	369	4	24.3	0.90882	0.0374	1.17369	0.0483	2.08251	1.29144	54	10	0 / 13
2310	241	2280	2280	UK280247202280	2	278	4	41.6	1.42688	0.0343	1.69312	0.0407	3.12	1.18659	83	9	2 / 10
2310	242	2281	2281	UK280247302281	3	5	2	45	1.6875	0.0375	2.6325	0.0585	4.32	1.56	100	8	0 / 1
2310	243	2283	2283	UK280247502283	3	69	11	43.6	1.37776	0.0316	2.49392	0.0572	3.87168	1.81013	9	10	0 / 2
2310	244	2288	2288	UK280247302288	3	118	1	25.1	0.94376	0.0376	1.07428	0.0428	2.01804	1.1383	122	10	0 / 4
2310	245	2291	2291	UK280247602291	3	109	3	39.9	1.21695	0.0305	1.37256	0.0344	2.58951	1.12787	197	9	1 / 3
2310	246	2292	2292	UK280247702292	3	23	2	47.6	1.39468	0.0293	1.84688	0.0388	3.24156	1.32423	64	8	0 / 1
2310	247	2293	2293	UK280247102293	2	280	4	25.4	0.9779	0.0385	1.22682	0.0483	2.20472	1.25455	117	10	0 / 10
2310	248	2294	2294	UK280247202294	3	86	3	43.9	1.34773	0.0307	2.03257	0.0463	3.3803	1.50814	144	10	0 / 3
2310	249	2296	2296	UK280247402296	3	70	2	51.8	1.4504	0.028	1.46594	0.0283	2.91634	1.01071	49	10	0 / 3
2310	250	2298	2298	UK280247602298	2	264	4	34.6	1.13488	0.0328	1.45666	0.0421	2.59154	1.28354	52	10	0 / 9
2310	251	2300	2300	UK280247102300	2	421	5	32.3	1.26293	0.0391	1.54717	0.0479	2.8101	1.22506	262	5	8 / 13
2310	252	2304	2304	UK280247502304	2	364	1	32.6	1.19316	0.0366	1.40506	0.0431	2.59822	1.1776	198	9	4 / 12
2310	253	2307	2307	UK280247102307	3	52	11	31.5	1.1151	0.0354	1.5057	0.0478	2.6208	1.35028	26	10	0 / 2
2310	254	2312	2312	UK280247602312	2	288	4	31.4	1.05504	0.0336	1.48522	0.0473	2.54026	1.40774	32	10	0 / 9
2310	255	2314	2314	UK280247102314	2	277	4	15.6	0.6162	0.0395	0.84708	0.0543	1.46328	1.37468	243	6	2 / 10
2310	256	2318	2318	UK280247502318	3	79	3	46.3	1.43993	0.0311	1.84737	0.0399	3.2873	1.28296	21	10	0 / 3
2310	257	2322	2322	UK280247202322	3	17	2	43.7	1.29789	0.0297	1.62127	0.0371	2.91916	1.24916	63	8	0 / 1
2310	258	2324	2324	UK280247402324	2	353	4	17.7	0.64251	0.0363	0.90447	0.0511	1.54698	1.40771	89	10	0 / 12
2310	259	2325	2325	UK280247502325	2	338	3	30.4	1.05792	0.0348	1.2616	0.0415	2.31952	1.19253	381	5	11 / 12
2310	260	2326	2326	UK280247602326	3	94	3	43.2	1.37376	0.0318	1.84032	0.0426	3.21408	1.33962	34	10	0 / 3
2310	261	2327	2327	UK280247702327	2	281	4	30.5	1.19865	0.0393	1.6287	0.0534	2.82735	1.35878	32	10	0 / 10
2310	262	2332	2332	UK280247502332	2	226	3	33	1.1088	0.0336	1.0857	0.0329	2.1945	0.979167	100	10	0 / 7
2310	263	2333	2333	UK280247602333	3	3	2									7	--
2310	264	2337	2337	UK280247302337	3	56	3	31.4	1.04876	0.0334	1.15552	0.0368	2.20428	1.1018	228	6	2 / 2
2310	265	2338	2338	UK280247402338	3	63	11	52.1	1.55779	0.0299	2.28719	0.0439	3.84498	1.46823	21	10	0 / 3
2310	266	2339	2339	UK280247502339	2	186	3	34.7	1.33595	0.0385	2.23815	0.0645	3.5741	1.67532	43	10	0 / 6
2310	267	2340	2340	UK280247602340	2	319	4	38.9	1.31482	0.0338	1.48209	0.0381	2.79691	1.12722	78	10	0 / 11
2310	268	2343	2343	UK280247202343	2	235	4	31.7	1.17924	0.0372	1.53428	0.0484	2.71352	1.30107	1062	6	8 / 8
2310	269	2344	2344	UK280247302344	2	250	4	25.2	0.97272	0.0386	1.16172	0.0461	2.13444	1.1943	94	9	6 / 9
2310	270	2345	2345	UK280247402345	2	215	4	43.3	1.30766	0.0302	1.80561	0.0417	3.11327	1.38079	42	9	1 / 8
2310	271	2346	2346	UK280247502346	3	84	3	56	1.6296	0.0291	2.2848	0.0408	3.9144	1.40206	27	10	0 / 3
2310	272	2350	2350	UK280247202350	2	398	4	34.8	1.22148	0.0351	1.35372	0.0389	2.5752	1.10826	97	9	2 / 12
2310	273	2352	2352	UK280247402352	2	348	4	18.4	0.80408	0.0437	0.94024	0.0511	1.74432	1.16934	151	9	1 / 12
			2354	UK280247602354	3	2	2									7	--
2310	274	2357	2357	UK280247202357	2	198	3	34.6	1.07952	0.0312	1.46704	0.0424	2.54656	1.35897	274	4	1 / 7
2310	275	2359	2359	UK280247402359	3	25	2	44.9	1.347	0.03	1.71967	0.0383	3.06667	1.27667	112	8	0 / 1
2310	276	2363	2363	UK280247102363	2	92	3	50.2	1.23994	0.0247	1.67668	0.0334	2.91662	1.35223	140	10	0 / 3
2310	277	2364	2364	UK280247202364	2	227	4	33.7	1.10536	0.0328	1.39855	0.0415	2.50391	1.26524	92	9	1 / 8
2310	278	2365	2365	UK280247302365	2	56	11	58.9	1.77289	0.0301	1.86713	0.0317	3.64002	1.05316	26	10	0 / 2
2310	279	2366	2366	UK280247402366	2	286	4	30.3	1.10595	0.0365	1.515	0.05	2.62095	1.36986	42	10	0 / 10
2310	280	2367	2367	UK280247502367	2	259	4	27.2	0.86224	0.0317	1.52864	0.0562	2.39088	1.77287	206	4	1 / 9
2310	281	2368	2368	UK280247602368	2	241	4	42.2	1.30398	0.0309	1.91588	0.0454	3.21986	1.46926	25	10	0 / 8
2310	282	2369	2369	UK280247702369	2	263	4	31.5	1.0332	0.0328	1.42695	0.0453	2.46015	1.3811	94	10	0 / 9
2310	283	2370	2370	UK280247102370	2	253	4	34.5	1.2765	0.037	1.72845	0.0501	3.00495	1.35405	140	9	6 / 9
2310	284	2373	2373	UK280247402373	2	246	4	31.9	1.14202	0.0358	1.09098	0.0342	2.233	0.955307	40	10	0 / 8
2310	285	2374	2374	UK280247502374	2	273	11	36.1	1.10827	0.0307	1.4801	0.041	2.58837	1.3355	48	10	0 / 8
2310	286	2377	2377	UK280247102377	2	251	4	20.3	0.76531	0.0377	0.95816	0.0472	1.72347	1.25199	96	10	0 / 9
2310	287	2378	2378	UK280247202378	2	245	4	36	1.2492	0.0347	1.5012	0.0417	2.7504	1.20173	271	4	1 / 8
2310	288	2379	2379	UK280247302379	2	323	4	19.6	0.79968	0.0408	0.98196	0.0501	1.78164	1.22794	124	9	1 / 11
2310	289	2380	2380	UK280247402380	2	272	4	40	1.356	0.0339	1.38	0.0345	2.736	1.0177	19	10	0 / 9
2310	290	2381	2381	UK280247502381	2	193	4	43.8	1.27458	0.0291	1.86588	0.0426	3.14046	1.46392	92	10	0 / 7
2310	291	2383	2383	UK280247702383	2	262	3	32.2	1.10446	0.0343	1.43934	0.0447	2.5438	1.30321	60	10	0 / 9
2310	292	2384	2384	UK280247102384	2	253	4	31.2	1.01088	0.0324	1.19808	0.0384	2.20896	1.18518	201	5	2 / 9
2310	293	2385	2385	UK280247202385	2	290	4	27.9	1.06857	0.0383	1.62099	0.0581	2.68956	1.51697	297	6	10 / 10
2310	294	2386	2386	UK280247302386	2	224	3	39.2	1.22696	0.0313	1.59936	0.0408	2.82632	1.30351	93	10	0 / 8
2310	295	2387	2387	UK280247402387	2	271	4	26.9	0.91191	0.0339	1.25085	0.0465	2.16276	1.37168	158	9	1 / 9
2310	296	2389	2389	UK280247602389	2	214	4	35.7	1.18881	0.0333	0.9996	0.028	2.18841	0.840841	24	9	1 / 8
2310	297	2390	2390	UK280247702390	2	254	4	37.1	1.0388	0.028	1.10929	0.0299	2.14809	1.06786	106	10	0 / 7
2310	298	2391	2391	UK280247102391	2	204	3	32.1	0.99831	0.0311	1.29363	0.0403	2.29194	1.29582	49	10	0 / 7
2310	299	2392	2392	UK280247202392	2	221	4	38.7	1.1997	0.031	1.72989	0.0447	2.92959	1.44194	106	9	6 / 8
2310	300	2393	2393	UK280247302393	2	171	4	34.8	1.0614	0.0305	0.83172	0.0239	1.89312	0.783607	88	9	4 / 6
2310	301	2394	2394	UK280247402394	2	265	4	35.1	1.13022	0.0322	1.71288	0.0488	2.8431	1.51553	92	10	0 / 9
2310	302	2396	2395	UK280247502395	2	3	1									7	--
			2396	UK280247602396	2	248	3	41.1	1.42206	0.0346	2.055	0.05	3.47706	1.44509	756	6	5 / 8
2310	303	2397	2397	UK280247702397	2	164	4	36.3	1.07448	0.0296	1.43385	0.0395	2.50833	1.33446	96	10	0 / 6
2310	304	2398	2398	UK280247102398	1	487	4	30.8	0.96404	0.0313	1.2012	0.039	2.16524	1.24601	76	9	1 / 16
2310	305	2399	2399	UK280247202399	2	202	4	34	1.0846	0.0319	1.3906	0.0409	2.4752	1.28213	112	9	3 / 7
2310	306	2401	2401	UK280247402401	2	192	4	39.6	1.21176	0.0306	1.67112	0.0422	2.88288	1.37908	30	9	1 / 7
2310	307	2402	2402	UK280247502402	2	93	2	35.2	1.0736	0.0305	1.47136	0.0418	2.54496	1.37049	88	9	2 / 3
2310	308	2403	2403	UK280247602403	2	212	4	34.3	1.01871	0.0297	1.22794	0.0358	2.24665	1.20539	277	6	2 / 7
2310	309	2404	2404	UK280247702404	2	147	3	40	1.332	0.0333	1.724	0.0431	3.056	1.29429	15	10	0 / 5
2310	310	2405	2405	UK280247102405	2	222	4	33.7	1.16939	0.0347	1.85687	0.0551	3.02626	1.5879	251	5	5 / 8
2310	311	2407	2407	UK280247302407	2	31	2	39.8	1.2139	0.0305	1.6517	0.0415	2.8656	1.36066	602	3	1 / 1
2310	312	2411	2411	UK280247702411	2	108	2									7	0 / 3
2310	313	2412	2412	UK280247102412	2	89	3	50.5	1.5958	0.0316	2.31795	0.0459	3.91375	1.45253	353	4	1 / 3
2310	314	2413	2413	UK280247202413	2	205	4	26.6	0.97888	0.0368	0.85918	0.0323	1.83806	0.877717	201	5	2 / 6
2310	315	2414	2414	UK280247302414	2	172	3	36.1	1.10827	0.0307	1.71114	0.0474	2.81941	1.54397	39	10	0 / 6
2310	316	2416	2416	UK280247502416	2	153	4	35.6	1.2282	0.0345	1.90104	0.0534	3.12924	1.54783	18	10	0 / 6
2310	317	2417	2417	UK280247602417	2	96	3	38.1	1.19634	0.0314	1.524	0.04	2.72034	1.27388	9	10	0 / 4
2310	318	2420	2420	UK280247202420	2	110	3	37.2	1.12344	0.0302	1.5252	0.041	2.64864	1.35762	1239	6	3 / 4
2310	319	2421	2421	UK280247302421	2	81	2	40.9	1.19428	0.0292	1.8814	0.046	3.07568	1.57534	116	10	0 / 3
2310	320	2422	2422	UK280247402422	2	88	3	40.5	1.2231	0.0302	1.81035	0.0447	3.03345	1.48013	36	10	0 / 3
2310	321	2423	2423	UK280247502423	2	176	4	38.5	1.24355	0.0323	1.4784	0.0384	2.72195	1.18885	103	9	2 / 6
2310	322	2428	2428	UK280247302428	2	78	3	47	1.3489	0.0287	2.1667	0.0461	3.5156	1.60627	113	9	1 / 3
2310	323	2429	2429	UK280247402429	2	88	3	47.6	1.37088	0.0288	2.12772	0.0447	3.4986	1.55208	78	10	0 / 3
2310	324	2430	2430	UK280247502430	2	16	2	46	1.4582	0.0317	2.1988	0.0478	3.657	1.50789	110	8	0 / 1
2310	325	2432	2432	UK280247702432	2	117	3	38.8	1.1446	0.0295	1.58304	0.0408	2.72764	1.38305	10	10	0 / 4
2310	326	2433	2433	UK280247102433	2	68	3	44.7	1.30971	0.0293	1.47063	0.0329	2.78034	1.12287	779	6	2 / 2
2310	327	2434	2434	UK280247202434	2	83	3	37.2	1.12716	0.0303	1.23504	0.0332	2.3622	1.09571	231	6	3 / 3
2310	328	2435	2435	UK280247302435	2	111	3	48.5	1.42105	0.0293	2.1049	0.0434	3.52595	1.48123	24	10	0 / 3
2310	329	2436	2436	UK280247402436	2	197	4	36.8	1.24752	0.0339	1.65968	0.0451	2.9072	1.33038	700	5	2 / 7
2310	330	2437	2437	UK280247502437	2	253	1	24.9	0.95865	0.0385	1.40934	0.0566	2.36799	1.47013	32	10	0 / 8
2310	331	2438	2438	UK280247602438	2	171	3	35.7	1.2495	0.035	1.52796	0.0428	2.77746	1.22286	471	6	4 / 6
2310	332	2439	2439	UK280247702439	2	67	3	38.4	1.1136	0.029	1.64736	0.0429	2.76096	1.47931	103	10	0 / 3
2310	333	2440	2440	UK280247102440	2	73	3	30.6	1.0557	0.0345	1.43514	0.0469	2.49084	1.35942	445	4	1 / 3
2310	334	2442	2442	UK280247302442	2	87	3	42.2	1.24912	0.0296	1.66268	0.0394	2.9118	1.33108	80	10	0 / 3
2310	335	2445	2445	UK280247602445	2	71	3	39.6	1.31868	0.0333	1.40976	0.0356	2.72844	1.06907	31	10	0 / 3
2310	336	2446	2446	UK280247702446	2	94	2	45.3	1.37712	0.0304	2.03397	0.0449	3.41109	1.47697	25	9	1 / 3
2310	337	2447	2447	UK280247102447	2	56	11	36.2	1.13668	0.0314	1.47696	0.0408	2.61364	1.29936	99	10	0 / 2
2310	338	2449	2449	UK280247302449	2	109	3	45.6	1.22664	0.0269	1.81944	0.0399	3.04608	1.48327	18	9	1 / 4
2310	339	2454	2454	UK280247102454	2	134	1	32.6	1.01712	0.0312	1.36268	0.0418	2.3798	1.33974	61	10	0 / 5
2310	340	2455	2455	UK280247202455	2	50	2	50.7	1.42974	0.0282	1.80492	0.0356	3.23466	1.26241	32	10	0 / 2
2310	341	2456	2456	UK280247302456	1	498	4	21.9	0.79278	0.0362	1.01397	0.0463	1.80675	1.27901	74	10	0 / 19
2310	342	2458	2458	UK280247502458	2	121	4	35	1.211	0.0346	1.624	0.0464	2.835	1.34104	40	10	0 / 3
2310	343	2460	2460	UK280247702460	2	109	4	40.9	1.3088	0.032	1.73007	0.0423	3.03887	1.32187	392	5	3 / 4
2310	344	2461	2461	UK280247102461	2	64	11	38.3	1.14134	0.0298	1.6086	0.042	2.74994	1.4094	64	9	1 / 2
2310	345	2463	2463	UK280247302463	2	146	4	41.5	1.3031	0.0314	1.54795	0.0373	2.85105	1.1879	22	10	0 / 5
2310	346	2464	2464	UK280247402464	2	85	3	40.7	1.22914	0.0302	1.58323	0.0389	2.81237	1.28808	97	9	1 / 3
2310	347	2467	2467	UK280247702467	2	86	3	45.1	1.353	0.03	1.47928	0.0328	2.83228	1.09333	82	10	0 / 3
2310	348	2469	2469	UK280247202469	2	54	11	42.3	1.29861	0.0307	1.86966	0.0442	3.16827	1.43974	53	10	0 / 2
2310	349	2470	2470	UK280247302470	2	69	3	40.5	1.3446	0.0332	1.9278	0.0476	3.2724	1.43373	98	10	0 / 3
2310	350	2473	2473	UK280247602473	2	7	2	38.4	1.33248	0.0347	1.68192	0.0438	3.0144	1.26225	38	8	0 / 1
2310	351	2474	2474	UK280247702474	2	75	3	49.9	1.47205	0.0295	2.13572	0.0428	3.60777	1.45085	41	10	0 / 3
2310	352	2475	2475	UK280247102475	2	202	4	24.5	0.89425	0.0365	1.2642	0.0516	2.15845	1.4137	68	10	0 / 7
2310	353	2476	2476	UK280247202476	2	72	3	39.6	1.25136	0.0316	1.9008	0.048	3.15216	1.51899	16	10	0 / 3
2310	354	2479	2479	UK280247502479	2	133	4	35.3	1.08724	0.0308	1.43318	0.0406	2.52042	1.31818	650	6	2 / 5
2310	355	2484	2484	UK280247302484	2	58	3	44.7	1.341	0.03	2.16795	0.0485	3.50895	1.61667	24	9	1 / 2
2310	356	2487	2487	UK280247602487	2	72	3	48.6	1.37052	0.0282	1.86138	0.0383	3.2319	1.35816	51	10	0 / 3
2310	357	2489	2489	UK280247102489	2	63	2	25.5	0.7293	0.0286	1.19595	0.0469	1.92525	1.63986	96	9	1 / 3
2310	358	2490	2490	UK280247202490	1	434	4	21.1	0.68997	0.0327	0.86299	0.0409	1.55296	1.25076	39	10	0 / 15
2310	359	2491	2491	UK280247302491	2	65	3	46.9	1.41169	0.0301	1.74468	0.0372	3.15637	1.23588	143	10	0 / 3
2310	360	2492	2492	UK280247402492	2	37	11	51.8	1.51256	0.0292	2.1756	0.042	3.68816	1.43836	12	10	0 / 2
2310	361	2493	2493	UK280247502493	2	122	1	34.6	1.16602	0.0337	1.4186	0.041	2.58462	1.21662	31	10	0 / 4
2310	362	2494	2494	UK280247602494	1	373	4	26	0.871	0.0335	1.1648	0.0448	2.0358	1.33731	36	10	0 / 13
2310	363	2495	2495	UK280247702495	2	49	11	50.4	1.42128	0.0282	1.90008	0.0377	3.32136	1.33688	12	10	0 / 2
2310	364	2497	2497	UK280247202497	2	34	11	45.8	1.3511	0.0295	2.04726	0.0447	3.39836	1.51525	47	10	0 / 2
2310	365	2498	2498	UK280247302498	2	72	3	46.6	1.38402	0.0297	1.83138	0.0393	3.2154	1.32323	343	6	3 / 3
2310	366	2500	2500	UK280247502500	2	65	3	48.2	1.32068	0.0274	1.65326	0.0343	2.97394	1.25182	127	10	0 / 3
2310	367	2502	2502	UK280247702502	2	176	3	24.7	0.85956	0.0348	1.46965	0.0595	2.32921	1.70977	169	10	0 / 6
2310	368	2503	2503	UK280247102503	2	82	1	41.5	1.2201	0.0294	1.31555	0.0317	2.53565	1.07823	189	10	0 / 3
2310	369	2505	2505	UK280247302505	2	57	11	49.8	1.43922	0.0289	2.08662	0.0419	3.52584	1.44983	23	10	0 / 2
2310	370	2507	2507	UK280247502507	2	90	3	30.5	1.0187	0.0334	1.281	0.042	2.2997	1.25748	32	10	0 / 3
2310	371	2508	2508	UK280247602508	1	282	4	21.5	0.7439	0.0346	0.989	0.046	1.7329	1.32948	118	10	0 / 10
2310	372	2512	2512	UK280247302512	2	14	2	36	1.2708	0.0353	1.4364	0.0399	2.7072	1.13031	0	8	--
2310	373	2513	2513	UK280247402513	2	96	4	37	1.0212	0.0276	1.5281	0.0413	2.5493	1.49638	105	9	1 / 4
2310	374	2517	2517	UK280247102517	2	9	2									7	--
2310	375	2518	2518	UK280247202518	2	17	2	49.8	1.5687	0.0315	2.25594	0.0453	3.82464	1.43809	174	8	0 / 1
2310	376	2519	2519	UK280247302519	1	281	4	28.8	1.01376	0.0352	1.3248	0.046	2.33856	1.30682	21	10	0 / 10
2310	377	2521	2521	UK280247502521	2	41	11	44.3	1.27584	0.0288	1.52835	0.0345	2.80419	1.19792	14	10	0 / 2
2310	378	2525	2525	UK280247202525	2	44	2	43.5	1.3659	0.0314	1.78785	0.0411	3.15375	1.30892	12	10	0 / 2
			2527	UK280247402527	2	1	2									7	--
2310	379	2531	2531	UK280247102531	1	334	4	39.9	1.29276	0.0324	1.74762	0.0438	3.04038	1.35185	70	10	0 / 12
2310	380	2532	2532	UK280247202532	1	282	4	34.6	1.09336	0.0316	1.3494	0.039	2.44276	1.23418	199	9	5 / 10
2310	381	2536	2536	UK280247602536	2	36	11	50.4	1.34064	0.0266	1.8144	0.036	3.15504	1.35338	48	10	0 / 2
2310	382	2542	2542	UK280247502542	2	167	4	24.6	0.83394	0.0339	1.11438	0.0453	1.94832	1.33628	86	10	0 / 6
2310	383	2549	2549	UK280247502549	2	7	2	43	1.4405	0.0335	1.8361	0.0427	3.2766	1.27463	32	8	0 / 1
2310	384	2550	2550	UK280247602550	2	36	2	46.4	1.3456	0.029	1.93024	0.0416	3.27584	1.43448	124	10	0 / 2
2310	385	2551	2551	UK280247702551	1	314	4	32.3	1.0659	0.033	1.10466	0.0342	2.17056	1.03636	107	10	0 / 9
2310	386	2553	2553	UK280247202553	1	278	4	26.1	0.90567	0.0347	1.10403	0.0423	2.0097	1.21902	45	9	1 / 10
2310	387	2554	2554	UK280247302554	1	239	4	22.6	0.76388	0.0338	1.1526	0.051	1.91648	1.50888	50	10	0 / 8
2310	388	2560	2560	UK280247202560	1	261	4	23.1	0.77385	0.0335	1.1781	0.051	1.95195	1.52239	55	10	0 / 9
2310	389	2561	2561	UK280247302561	1	261	4	21.4	0.74472	0.0348	1.10638	0.0517	1.8511	1.48563	47	10	0 / 9
2310	390	2562	2562	UK280247402562	1	320	4	23.3	0.87375	0.0375	1.31645	0.0565	2.1902	1.50667	132	9	6 / 11
2310	391	2563	2563	UK280247502563	1	283	4	32.1	1.00473	0.0313	1.40598	0.0438	2.41071	1.39936	61	10	0 / 10
2310	392	2564	2564	UK280247602564	1	317	4	23.4	0.80964	0.0346	0.91728	0.0392	1.72692	1.13295	84	9	2 / 11
2310	393	2565	2565	UK280247702565	1	229	4	35.7	1.1067	0.031	1.11384	0.0312	2.22054	1.00645	70	10	0 / 8
2310	394	2566	2566	UK280247102566	1	157	3	40.4	1.22008	0.0302	1.83416	0.0454	3.05424	1.50331	72	9	2 / 5
2310	395	2569	2569	UK280247402569	1	284	4	32.4	0.97848	0.0302	1.2798	0.0395	2.25828	1.30795	141	9	4 / 10
2310	396	2570	2570	UK280247502570	1	262	4	29.8	1.01022	0.0339	1.30822	0.0439	2.31844	1.29499	136	10	0 / 9
2310	397	2572	2572	UK280247702572	1	279	4	23.9	0.82455	0.0345	1.28104	0.0536	2.10559	1.55362	95	10	0 / 10
2310	398	2574	2574	UK280247202574	1	290	1	34.3	1.11818	0.0326	1.44403	0.0421	2.56221	1.29141	132	9	1 / 10
2310	399	2579	2579	UK280247702579	1	183	3	34	1.1118	0.0327	1.5572	0.0458	2.669	1.40061	259	4	1 / 6
2310	400	2586	2586	UK280247702586	1	222	4	32.3	0.99161	0.0307	1.23386	0.0382	2.22547	1.2443	29	9	2 / 8
2310	401	2587	2587	UK280247102587	1	269	4	23.4	0.7839	0.0335	1.3221	0.0565	2.106	1.68657	46	10	0 / 9
2310	402	2589	2589	UK280247302589	1	261	4	19.4	0.59752	0.0308	0.68676	0.0354	1.28428	1.14935	86	10	0 / 9
2310	403	2590	2590	UK280247402590	1	266	4	37.3	1.28312	0.0344	1.865	0.05	3.14812	1.45349	127	10	0 / 9
2310	404	2591	2591	UK280247502591	1	271	4	24.2	0.78166	0.0323	1.20274	0.0497	1.9844	1.5387	119	10	0 / 9
2310	405	2592	2592	UK280247602592	1	263	4	28.2	0.73602	0.0261	1.2408	0.044	1.97682	1.68582	22	10	0 / 9
2310	406	2593	2593	UK280247702593	1	238	4	29.4	1.06428	0.0362	1.3818	0.047	2.44608	1.29834	70	10	0 / 8
2310	407	2594	2594	UK280247102594	1	218	4	28.4	0.9514	0.0335	1.2496	0.044	2.201	1.31343	299	5	4 / 8
2310	408	2596	2596	UK280247302596	1	238	4	21.8	0.7412	0.034	1.0028	0.046	1.744	1.35294	292	6	8 / 8
2310	409	2597	2597	UK280247402597	1	155	3	27	0.81	0.03	1.1043	0.0409	1.9143	1.36333	220	5	2 / 6
2310	410	2598	2598	UK280247502598	1	233	4	38.6	1.26994	0.0329	1.5826	0.041	2.85254	1.2462	37	10	0 / 8
2310	411	2599	2599	UK280247602599	1	178	4	38.6	1.351	0.035	1.98404	0.0514	3.33504	1.46857	25	9	1 / 6
2310	412	2600	2600	UK280247702600	1	148	4	36.8	1.18864	0.0323	1.52352	0.0414	2.71216	1.28173	78	10	0 / 5
2310	413	2601	2601	UK280247102601	1	254	4	26.5	0.90365	0.0341	1.2031	0.0454	2.10675	1.33138	25	10	0 / 9
2310	414	2602	2602	UK280247202602	1	206	4	27.9	0.9207	0.033	1.30572	0.0468	2.22642	1.41818	86	10	0 / 7
2310	415	2603	2603	UK280247302603	1	205	4	39.7	1.20688	0.0304	1.54433	0.0389	2.75121	1.27961	178	10	0 / 7
2310	416	2605	2605	UK280247502605	1	234	4	20.1	0.67335	0.0335	0.95676	0.0476	1.63011	1.4209	147	10	0 / 8
2310	417	2606	2606	UK280247602606	1	204	4	32.7	0.99408	0.0304	1.20663	0.0369	2.20071	1.21382	16	10	0 / 7
2310	418	2607	2607	UK280247702607	1	210	4	28.8	0.96192	0.0334	1.32768	0.0461	2.2896	1.38024	17	10	0 / 7
2310	419	2609	2609	UK280247202609	1	221	4	29.1	0.94284	0.0324	1.31823	0.0453	2.26107	1.39815	66	10	0 / 8
2310	420	2610	2610	UK280247302610	1	178	4	46.7	1.52242	0.0326	2.15754	0.0462	3.67996	1.41718	24	10	0 / 6
2310	421	2611	2611	UK280247402611	1	217	4	38.1	1.19634	0.0314	1.5621	0.041	2.75844	1.30573	37	9	1 / 8
2310	422	2612	2612	UK280247502612	1	128	1	21.3	0.6177	0.029	1.01814	0.0478	1.63584	1.64828	75	10	0 / 5
2310	423	2613	2613	UK280247602613	1	186	4	39.6	1.12464	0.0284	1.39392	0.0352	2.51856	1.23944	15	10	0 / 7
2310	424	2614	2614	UK280247702614	1	155	4	38.3	1.16049	0.0303	1.51285	0.0395	2.67334	1.30363	37	10	0 / 6
2310	425	2615	2615	UK280247102615	1	215	4	19.6	0.68404	0.0349	0.82516	0.0421	1.5092	1.2063	85	9	1 / 8
2310	426	2616	2616	UK280247202616	1	181	3	29.9	0.9269	0.031	0.9568	0.032	1.8837	1.03226	98	10	0 / 6
2310	427	2617	2617	UK280247302617	1	137	4	36.3	1.17612	0.0324	1.38666	0.0382	2.56278	1.17901	152	10	0 / 5
2310	428	2618	2618	UK280247402618	1	133	4	35.8	1.04178	0.0291	1.36756	0.0382	2.40934	1.31272	107	10	0 / 5
2310	429	2619	2619	UK280247502619	1	137	3	37	1.2358	0.0334	1.739	0.047	2.9748	1.40719	12	9	1 / 5
2310	430	2620	2620	UK280247602620	1	165	4	31.5	1.08045	0.0343	1.35765	0.0431	2.4381	1.25656	188	9	2 / 6
2310	431	2621	2621	UK280247702621	1	163	4	35.4	1.14342	0.0323	1.83726	0.0519	2.98068	1.60681	36	10	0 / 5
2310	432	2625	2625	UK280247402625	1	119	3	35.6	1.03952	0.0292	1.61268	0.0453	2.6522	1.55137	31	10	0 / 4
2310	433	2626	2626	UK280247502626	1	179	4	44.9	1.28414	0.0286	1.50415	0.0335	2.78829	1.17133	152	10	0 / 6
2310	434	2627
2310	435	2628	2628	UK280247702628	1	125	4	41.7	1.21347	0.0291	1.50954	0.0362	2.72301	1.24399	51	10	0 / 5
2310	436	2630	2630	UK280247202630	1	158	4	28.1	1.00879	0.0359	1.25326	0.0446	2.26205	1.24234	445	5	2 / 6
2310	437	2631	2631	UK280247302631	1	119	3	20.5	0.63755	0.0311	1.11315	0.0543	1.7507	1.74598	36	10	0 / 4
2310	438	2633	2633	UK280247502633	1	137	4	36.3	1.09263	0.0301	1.35762	0.0374	2.45025	1.24253	195	9	3 / 5
2310	439	2634	2634	UK280247602634	1	158	4	37	1.1396	0.0308	1.7686	0.0478	2.9082	1.55195	26	9	1 / 6
2310	440	2635	2635	UK280247702635	1	118	4	30	0.942	0.0314	1.371	0.0457	2.313	1.45541	51	10	0 / 4
2310	441	2637	2637	UK280247202637	1	145	3	32.9	1.12847	0.0343	1.53972	0.0468	2.66819	1.36443	20	10	0 / 5
2310	442	2638	2638	UK280247302638	1	112	3	35.3	1.08724	0.0308	1.48966	0.0422	2.5769	1.37013	40	10	0 / 4
2310	443	2639	2639	UK280247402639	1	124	4	29.5	0.90565	0.0307	1.20065	0.0407	2.1063	1.32573	36	10	0 / 5
2310	444	2641	2641	UK280247602641	1	138	4	15.9	0.48336	0.0304	0.54537	0.0343	1.02873	1.12829	18	10	0 / 5
2310	445	2643	2643	UK280247102643	1	83	3	35.1	0.95472	0.0272	1.13724	0.0324	2.09196	1.19118	58	10	0 / 3
2310	446	2645	2645	UK280247302645	1	179	4	30	0.966	0.0322	1.062	0.0354	2.028	1.09938	526	6	4 / 6
2310	447	2648	2648	UK280247602648	1	119	4	39.1	1.12999	0.0289	1.40369	0.0359	2.53368	1.24222	17	10	0 / 4
2310	448	2649	2649	UK280247702649	1	101	3	31.8	1.05258	0.0331	1.51686	0.0477	2.56944	1.44109	18	10	0 / 3
2310	449	2651	2651	UK280247202651	1	102	3	32.6	0.92584	0.0284	1.63326	0.0501	2.5591	1.76408	58	10	0 / 4
2310	450	2652	2652	UK280247302652	1	127	4	31	1.0447	0.0337	1.4539	0.0469	2.4986	1.39169	134	9	1 / 5
2310	451	2653	2653	UK280247402653	1	125	3	32.4	0.89748	0.0277	0.9396	0.029	1.83708	1.04693	97	10	0 / 5
2310	452	2654	2654	UK280247502654	1	75	11	37	1.11	0.03	1.7353	0.0469	2.8453	1.56333	25	10	0 / 3
2310	453	2655	2655	UK280247602655	1	43	11	35.4	1.07616	0.0304	1.66734	0.0471	2.7435	1.54934	76	10	0 / 2
2310	454	2656	2656	UK280247702656	1	103	3	35.8	1.02388	0.0286	1.55014	0.0433	2.57402	1.51399	87	10	0 / 4
2310	455	2657	2657	UK280247102657	1	129	3	30.4	1.07312	0.0353	1.65072	0.0543	2.72384	1.53824	88	10	0 / 5
2310	456	2658	2658	UK280247202658	1	127	3	35.1	1.06704	0.0304	1.38996	0.0396	2.457	1.30263	33	10	0 / 5
2310	457	2659	2659	UK280247302659	1	120	3	36.4	1.13568	0.0312	1.79816	0.0494	2.93384	1.58333	118	10	0 / 4
2310	458	2660	2660	UK280247402660	1	107	3	38.8	1.1446	0.0295	1.34636	0.0347	2.49096	1.17627	51	10	0 / 4
2310	459	2661	2661	UK280247502661	1	95	3	39.6	1.12464	0.0284	1.27908	0.0323	2.40372	1.13732	17	10	0 / 4
2310	460	2662	2662	UK280247602662	1	113	3	32.4	0.97524	0.0301	1.41912	0.0438	2.39436	1.45515	767	5	3 / 4
2310	461	2663	2663	UK280247702663	1	38	11	24	0.732	0.0305	1.1568	0.0482	1.8888	1.58033	22	10	0 / 2
2310	462	2664	2664	UK280247102664	1	38	2	31.5	0.87255	0.0277	1.323	0.042	2.19555	1.51625	24	10	0 / 2
2310	463	2666	2666	UK280247302666	1	113	3	35.2	1.11936	0.0318	1.60864	0.0457	2.728	1.43711	18	10	0 / 4
2310	464	2667	2667	UK280247402667	1	104	3	36	1.098	0.0305	1.458	0.0405	2.556	1.32787	46	10	0 / 4
2310	465	2668	2668	UK280247502668	1	121	4	35.8	1.1456	0.032	1.47138	0.0411	2.61698	1.28438	47	10	0 / 4
2310	466	2669	2669	UK280247602669	1	109	3	37.9	1.20522	0.0318	1.6297	0.043	2.83492	1.3522	12	10	0 / 4
2310	467	2671	2671	UK280247102671	1	87	3	36.2	1.1041	0.0305	1.49506	0.0413	2.59916	1.3541	92	9	1 / 3
2310	468	2672	2672	UK280247202672	1	87	3	38.1	1.15443	0.0303	1.55067	0.0407	2.7051	1.34323	37	10	0 / 3
2310	469	2673	2673	UK280247302673	1	68	3	35.2	1.12288	0.0319	1.49248	0.0424	2.61536	1.32915	53	10	0 / 2
2310	470	2674	2674	UK280247402674	1	55	11	34.5	1.0212	0.0296	1.53525	0.0445	2.55645	1.50338	14	10	0 / 2
2310	471	2676	2676	UK280247602676	1	106	4	37.4	1.0285	0.0275	1.78398	0.0477	2.81248	1.73455	23	10	0 / 4
2310	472	2677	2677	UK280247702677	1	49	11	32	0.9984	0.0312	1.3632	0.0426	2.3616	1.36539	11	10	0 / 2
2310	473	2678	2678	UK280247102678	1	64	11	36.1	1.02163	0.0283	1.40429	0.0389	2.42592	1.37456	31	10	0 / 3
2310	474	2679	2679	UK280247202679	1	115	4	34.6	1.14526	0.0331	1.81996	0.0526	2.96522	1.58912	26	10	0 / 4
2310	475	2683	2683	UK280247602683	1	45	11	39.3	1.07682	0.0274	1.79994	0.0458	2.87676	1.67153	24	10	0 / 2
2310	476	2686	2686	UK280247202686	1	85	11	29.1	0.88755	0.0305	1.32114	0.0454	2.20869	1.48853	42	10	0 / 3
2310	477	2688	2688	UK280247402688	1	106	3	33.9	1.0848	0.032	1.3899	0.041	2.4747	1.28125	56	10	0 / 4
2310	478	2689	2689	UK280247502689	1	46	11	33.5	0.95475	0.0285	1.57115	0.0469	2.5259	1.64561	96	10	0 / 2
2310	479	2690	2690	UK280247602690	1	20	2	38.3	1.07623	0.0281	1.81542	0.0474	2.89165	1.68683	216	1	1 / 1
2310	480	2692	2692	UK280247102692	1	102	4	34.6	1.10028	0.0318	1.29058	0.0373	2.39086	1.17296	45	10	0 / 4
2310	481	2693	2693	UK280247202693	1	23	2	30.3	0.97263	0.0321	1.44228	0.0476	2.41491	1.48287	28	8	0 / 1
2310	482	2695	2695	UK280247402695	1	87	3	28.6	1.01816	0.0356	1.45002	0.0507	2.46818	1.42416	13	10	0 / 3
2310	483	2696	2696	UK280247502696	1	25	2	33.7	1.03796	0.0308	1.57716	0.0468	2.61512	1.51948	100	8	0 / 1
2310	484	2699	2699	UK280247102699	1	61	11	36.1	1.10466	0.0306	1.4079	0.039	2.51256	1.27451	37	10	0 / 2
2310	485	2700	2700	UK280247202700	1	5	2	24.8	0.806	0.0325	1.07632	0.0434	1.88232	1.33539	61	8	0 / 1
2310	486	2701	2701	UK280247302701	1	74	11	40.9	1.27199	0.0311	1.82005	0.0445	3.09204	1.43087	14	10	0 / 3
2310	487	2702	2702	UK280247402702	1	31	2	38.2	1.14218	0.0299	1.8718	0.049	3.01398	1.6388	12	10	0 / 2
2310	488	2705	2705	UK280247702705	1	27	2	35.3	1.01664	0.0288	1.45789	0.0413	2.47453	1.43403	47	8	0 / 1
2310	489	2706	2706	UK280247102706	1	68	3	37.4	1.14444	0.0306	1.75406	0.0469	2.8985	1.53268	10	10	0 / 3
2310	490	2708	2708	UK280247302708	1	27	2	35.6	1.02172	0.0287	1.9402	0.0545	2.96192	1.89895	50	8	0 / 1
2310	491	2710	2710	UK280247502710	1	41	11	32.1	0.91806	0.0286	1.30005	0.0405	2.21811	1.41608	15	10	0 / 2
2310	492	2712	2712	UK280247702712	1	48	11	25.8	0.7482	0.029	0.88494	0.0343	1.63314	1.18276	17	10	0 / 2
2310	493	2714	2714	UK280247202714	1	38	2	32.2	0.93058	0.0289	1.31376	0.0408	2.24434	1.41176	18	10	0 / 2
2310	494	2715	2715	UK280247302715	1	31	11	33	0.9933	0.0301	1.5576	0.0472	2.5509	1.56811	16	10	0 / 2
2310	495	2718	2718	UK280247602718	1	36	2	31.5	0.9387	0.0298	1.2222	0.0388	2.1609	1.30201	50	10	0 / 2
2310	496	2719	2719	UK280247702719	1	17	2	36.4	1.09928	0.0302	1.76176	0.0484	2.86104	1.60265	32	8	0 / 1
2310	497	2720	2720	UK280247102720	1	58	2	36.4	1.06288	0.0292	1.63072	0.0448	2.6936	1.53425	66	10	0 / 2
2310	498	2722	2722	UK280247302722	1	37	2	31	0.8866	0.0286	1.426	0.046	2.3126	1.60839	69	10	0 / 2
			2725	UK280247602725	1	2	2									7	--
2310	499	2731	2731	UK280247502731	1	40	11	28.8	0.9504	0.033	1.24704	0.0433	2.19744	1.31212	148	10	0 / 2
2310	500	2734	2734	UK280247102734	1	16	2	9.8	0.27832	0.0284	0.43708	0.0446	0.7154	1.57042	256	1	1 / 1
2310	501	2740	2740	UK280247702740	1	23	2	30	0.897	0.0299	1.098	0.0366	1.995	1.22408	16	8	0 / 1
			2741	UK280247102741	1	0	2									7	--
2310	502	2743	2743	UK280247302743	1	11	2	27.9	0.94023	0.0337	1.19133	0.0427	2.13156	1.26706	40	8	0 / 1
2310	503	2747	2747	UK280247702747	1	11	2	28	1.008	0.036	1.2572	0.0449	2.2652	1.24722	26	8	0 / 1
2310	504	2755	2755	UK280247102755	1	4	2	23.8	0.94248	0.0396	1.2019	0.0505	2.14438	1.27525	261	1	1 / 1
2310	505	2756	2756	UK280247202756	1	5	2	22.2	0.85026	0.0383	1.16106	0.0523	2.01132	1.36553	137	8	0 / 1
2310	506	2770	2770	UK280247202770	1	4	2									7	--

## Sheet: Nov27
			Number	Official ID	Lact no.	Days in milk	Fertility status	Milk kg	Protein kg	Protein%	Fat kg	Fat%	Protein + Fat kg	FPR	SCC	SCC type	High SCC this lactation	Dry period length	High SCC previous lactation
2711	1	999	999	UK280247200999	9	309	1	19.4	0.63826	0.0329	0.83226	0.0429	1.47052	1.30395	182	9	3 / 10	96	4 / 11
2711	2	1150	1150	UK280247601150	8	299	4	27.4	0.86584	0.0316	0.99188	0.0362	1.85772	1.14557	987	6	2 / 10	50	9 / 9
2711	3	1161	1161	UK280247301161	8	243	4	25.7	0.94319	0.0367	1.36467	0.0531	2.30786	1.44687	461	6	8 / 8	58	3 / 10
2711	4	1187	1187	UK280247101187	8	235	4	30.7	1.0438	0.034	1.46746	0.0478	2.51126	1.40588	180	10	0 / 8	51	6 / 10
2711	5	1191	1191	UK280247501191	9	164	1	42.3	1.0998	0.026	1.54395	0.0365	2.64375	1.40385	34	10	0 / 6	59	10 / 10
2711	6	1359	1359	UK280247501359	7	405	4	10.9	0.39676	0.0364	0.50467	0.0463	0.90143	1.27198	353	6	6 / 13	56	1 / 9
2711	7	1378	1378	UK280247301378	8	81	3	49.5	1.584	0.032	2.22255	0.0449	3.80655	1.40312	931	6	3 / 3	51	1 / 11
2711	8	1496	1496	UK280247201496	6	296	4	22.6	0.68478	0.0303	0.9153	0.0405	1.60008	1.33663	70	10	0 / 10	88	1 / 13
2711	9	1497	1497	UK280247301497	7	314	1	22.5	0.702	0.0312	0.84825	0.0377	1.55025	1.20833	306	6	2 / 10	42	1 / 11
2711	10	1498	1498	UK280247401498	6	234	1	30.6	1.0098	0.033	1.23624	0.0404	2.24604	1.22424	263	6	2 / 8	136	8 / 13
2711	11	1539	1539	UK280247301539	6	330	4	23.1	0.68607	0.0297	1.05105	0.0455	1.73712	1.53199	73	10	0 / 11	45	2 / 9
2711	12	1595	1595	UK280247301595	7	71	1	37.7	1.07822	0.0286	1.45522	0.0386	2.53344	1.34965	45	10	0 / 2	61	1 / 11
2711	13	1603	1603	UK280247401603	6	274	1	36.3	1.23783	0.0341	1.61172	0.0444	2.84955	1.30205	389	6	3 / 8	68	4 / 13
2711	14	1618	1618	UK280247501618	7	217	2									7	--	55	1 / 1
2711	15	1641	1641	UK280247701641	6	203	1	52.6	1.57274	0.0299	2.66682	0.0507	4.23956	1.69565	30	10	0 / 7	62	1 / 15
2711	16	1651	1651	UK280247301651	6	151	3	50.7	1.59705	0.0315	2.54514	0.0502	4.14219	1.59365	227	6	3 / 5	51	1 / 10
2711	17	1653	1653	UK280247501653	6	256	3	34.3	1.16277	0.0339	1.42688	0.0416	2.58965	1.22714	250	6	2 / 8	51	10 / 12
2711	18	1654	1654	UK280247601654	7	128	1	36.2	1.0679	0.0295	1.47696	0.0408	2.54486	1.38305	2563	6	3 / 3	74	1 / 10
2711	19	1676	1676	UK280247701676	6	182	1	40.4	1.18776	0.0294	1.4746	0.0365	2.66236	1.2415	60	9	2 / 5	55	0 / 9
2711	20	1677	1677	UK280247101677	5	248	4	36.7	1.23312	0.0336	1.468	0.04	2.70112	1.19048	46	10	0 / 8	122	0 / 14
2711	21	1689	1689	UK280247601689	5	281	4	47.7	1.34514	0.0282	1.54071	0.0323	2.88585	1.14539	190	9	6 / 9	84	13 / 15
2711	22	1693	1693	UK280247301693	5	231	3	41.1	1.37274	0.0334	1.68099	0.0409	3.05373	1.22455	112	9	2 / 8	134	4 / 15
2711	23	1710	1710	UK280247601710	5	191	3	42.9	1.44144	0.0336	2.13213	0.0497	3.57357	1.47917	69	9	1 / 7	60	1 / 10
2711	24	1721	1721	UK280247301721	5	422	4	23.2	0.73776	0.0318	1.0324	0.0445	1.77016	1.39937	391	6	12 / 14	53	0 / 10
2711	25	1722	1722	UK280247401722	6	70	11	49.4	1.45236	0.0294	2.36132	0.0478	3.81368	1.62585	105	10	0 / 3	62	2 / 10
2711	26	1724	1724	UK280247601724	5	46	2	50	1.38	0.0276	1.995	0.0399	3.375	1.44565	41	10	0 / 2	184	3 / 12
2711	27	1725	1725	UK280247701725	6	30	2	44.1	1.26567	0.0287	1.70667	0.0387	2.97234	1.34843	13	8	0 / 1	60	0 / 10
2711	28	1728	1728	UK280247301728	5	315	4	22.4	0.94304	0.0421	1.19168	0.0532	2.13472	1.26366	70	10	0 / 11	69	1 / 13
2711	29	1729	1729	UK280247401729	5	280	1	18.8	0.70124	0.0373	0.84036	0.0447	1.5416	1.19839	164	9	1 / 9	85	1 / 13
2711	30	1730	1730	UK280247501730	5	236	4	37.9	1.37577	0.0363	1.7055	0.045	3.08127	1.23967	55	10	0 / 7	50	1 / 12
2711	31	1746	1746	UK280247701746	5	319	1	24.9	0.82917	0.0333	1.13544	0.0456	1.96461	1.36937	75	10	0 / 11	51	2 / 8
2711	32	1750	1750	UK280247401750	6	35	2	53.2	1.50024	0.0282	1.97372	0.0371	3.47396	1.3156	332	2	1 / 1	69	5 / 12
2711	33	1752	1752	UK280247601752	6	200	4	38.3	1.09921	0.0287	1.29454	0.0338	2.39375	1.1777	226	6	3 / 6	86	1 / 8
2711	34	1758	1758	UK280247501758	5	435	4	10.3	0.40376	0.0392	0.55105	0.0535	0.95481	1.3648	246	5	11 / 15	61	0 / 9
2711	35	1766	1766	UK280247601766	5	122	4	45.7	1.43955	0.0315	1.92854	0.0422	3.36809	1.33968	103	9	1 / 4	108	1 / 14
2711	36	1768	1768	UK280247101768	5	327	4	17.5	0.56875	0.0325	0.67375	0.0385	1.2425	1.18461	40	10	0 / 11	78	3 / 14
2711	37	1773	1773	UK280247601773	6	37	1	37.7	1.2064	0.032	1.46276	0.0388	2.66916	1.2125		7	--	60	4 / 10
2711	38	1781	1780	UK280247601780	6	0	2									7	--	62	0 / 9
2711	39	1787	1787	UK280247601787	5	257	4	25.3	0.85514	0.0338	1.05501	0.0417	1.91015	1.23373	92	10	0 / 8	57	0 / 11
2711	40	1788	1788	UK280247701788	5	204	4	44.6	1.34246	0.0301	1.64128	0.0368	2.98374	1.22259	53	10	0 / 7	61	0 / 12
2711	41	1792	1792	UK280247401792	5	217	1	39.1	1.2903	0.033	1.50926	0.0386	2.79956	1.1697	254	5	5 / 7	62	0 / 11
2711	42	1799	1799	UK280247401799	6	47	11	45.5	1.35135	0.0297	2.2204	0.0488	3.57175	1.6431	322	6	2 / 2	50	1 / 10
2711	43	1801	1801	UK280247601801	6	23	2	43.3	1.55014	0.0358	1.87922	0.0434	3.42936	1.21229		7	--	53	0 / 9
2711	44	1828	1828	UK280247501828	6	137	4	23.6	0.8732	0.037	1.1092	0.047	1.9824	1.27027	64	10	0 / 5	0	0 / 9
2711	45	1834	1834	UK280247401834	5	326	4	19.9	0.67063	0.0337	0.79401	0.0399	1.46464	1.18398	174	10	0 / 11	49	1 / 10
2711	46	1838	1838	UK280247101838	5	269	1	34.3	1.03243	0.0301	1.36171	0.0397	2.39414	1.31894	297	6	2 / 9	101	7 / 11
2711	47	1839	1839	UK280247201839	6	62	11	45.5	1.15115	0.0253	1.6471	0.0362	2.79825	1.43083	137	9	1 / 2	57	0 / 9
2711	48	1845	1845	UK280247101845	5	107	3	38.3	1.19113	0.0311	1.71584	0.0448	2.90697	1.44051	58	10	0 / 4	46	7 / 12
2711	49	1849	1849	UK280247501849	5	316	1	15.3	0.55539	0.0363	0.72216	0.0472	1.27755	1.30028	272	4	1 / 11	89	2 / 11
2711	50	1857	1857	UK280247601857	5	319	4	26.9	0.89577	0.0333	1.02489	0.0381	1.92066	1.14414	462	6	10 / 11	56	8 / 9
2711	51	1858	1858	UK280247701858	5	150	3	35.1	1.09863	0.0313	1.42155	0.0405	2.52018	1.29393	153	10	0 / 5	45	0 / 9
2711	52	1861	1861	UK280247301861	5	78	3	55.7	1.58188	0.0284	1.7267	0.031	3.30858	1.09155	27	10	0 / 3	82	0 / 10
2711	53	1862	1862	UK280247401862	5	149	1	39.7	1.13542	0.0286	1.49669	0.0377	2.63211	1.31818	436	6	2 / 5	53	1 / 12
2711	54	1863	1863	UK280247501863	5	281	4	29.8	1.00724	0.0338	1.26352	0.0424	2.27076	1.25444	188	9	2 / 9	61	0 / 12
2711	55	1866	1866	UK280247101866	6	64	3	45.3	1.43148	0.0316	1.87089	0.0413	3.30237	1.30696	30	10	0 / 2	47	6 / 9
2711	56	1868	1868	UK280247301868	5	264	3	32	0.9504	0.0297	1.0464	0.0327	1.9968	1.10101	444	6	5 / 9	57	3 / 9
2711	57	1872	1872	UK280247701872	5	196	1	23.2	0.75632	0.0326	1.06488	0.0459	1.8212	1.40797	170	10	0 / 7	169	3 / 8
2711	58	1873	1873	UK280247101873	5	40	1	40.1	1.10275	0.0275	1.20701	0.0301	2.30976	1.09455	144	8	0 / 1	57	6 / 11
2711	59	1880	1880	UK280247101880	5	185	4	42.8	1.18984	0.0278	1.29684	0.0303	2.48668	1.08993	91	9	1 / 6	59	2 / 12
2711	60	1885	1885	UK280247601885	5	73	3	43.3	1.28601	0.0297	2.03077	0.0469	3.31678	1.57912	65	9	1 / 3	59	1 / 9
2711	61	1887	1887	UK280247101887	5	225	3	41.2	1.19892	0.0291	1.80868	0.0439	3.0076	1.50859	63	10	0 / 6	40	7 / 9
2711	62	1889	1889	UK280247301889	4	358	4	24.5	0.77175	0.0315	0.9163	0.0374	1.68805	1.1873	255	6	9 / 12	54	1 / 11
2711	63	1898	1898	UK280247501898	5	135	1	46.2	1.41372	0.0306	2.06976	0.0448	3.48348	1.46405	95	9	1 / 5	53	6 / 10
2711	64	1900	1900	UK280247701900	5	105	3	23	0.7498	0.0326	0.7383	0.0321	1.4881	0.984662	387	4	1 / 3	34	6 / 11
2711	65	1903	1903	UK280247301903	5	66	11	31.4	1.02992	0.0328	1.5386	0.049	2.56852	1.4939	541	6	2 / 2	59	2 / 10
2711	66	1904	1904	UK280247401904	5	202	4	32.4	1.11456	0.0344	1.45476	0.0449	2.56932	1.30523	48	10	0 / 7	99	1 / 10
2711	67	1912	1912	UK280247501912	5	107	1	21.6	0.71496	0.0331	1.06056	0.0491	1.77552	1.48338	2268	6	3 / 3	53	1 / 10
2711	68	1913	1913	UK280247601913	4	176	4	34.6	1.13142	0.0327	1.75768	0.0508	2.8891	1.55352	1315	6	6 / 6	54	0 / 12
2711	69	1924	1924	UK280247301924	4	196	4	44.2	1.24644	0.0282	1.76358	0.0399	3.01002	1.41489	45	9	1 / 5	55	5 / 40
2711	70	1928	1928	UK280247701928	5	88	3	47.9	1.43221	0.0299	2.00222	0.0418	3.43443	1.39799	12	10	0 / 3	51	3 / 9
2711	71	1930	1930	UK280247201930	4	143	4	51.5	1.5244	0.0296	1.9776	0.0384	3.502	1.2973	79	10	0 / 5	52	5 / 20
2711	72	1941	1941	UK280247601941	5	220	4	28.5	0.912	0.032	1.4535	0.051	2.3655	1.59375	48	10	0 / 7	52	0 / 10
2711	73	1945	1945	UK280247301945	5	320	1	27.2	0.8976	0.033	1.27024	0.0467	2.16784	1.41515	414	5	8 / 11	55	5 / 9
2711	74	1951	1951	UK280247201951	5	26	2	39.7	1.21879	0.0307	2.15968	0.0544	3.37847	1.77199	68	8	0 / 1	64	6 / 10
2711	75	1957	1957	UK280247101957	5	62	2	40.5	1.08945	0.0269	1.6038	0.0396	2.69325	1.47212	23	10	0 / 2	140	1 / 11
2711	76	1959	1959	UK280247301959	4	147	4	36.7	1.101	0.03	1.58177	0.0431	2.68277	1.43667	154	9	2 / 5	62	4 / 12
2711	77	1960	1960	UK280247401960	5	166	3	39.8	1.1144	0.028	1.62384	0.0408	2.73824	1.45714	328	4	1 / 5	57	6 / 9
2711	78	1963	1963	UK280247701963	4	218	1	32.6	1.09862	0.0337	1.23228	0.0378	2.3309	1.12166	638	6	5 / 7	68	0 / 9
2711	79	1965	1965	UK280247201965	4	268	4	28.3	1.03012	0.0364	1.68385	0.0595	2.71397	1.63461	76	10	0 / 9	102	0 / 40
2711	80	1966	1966	UK280247301966	4	298	4	17	0.5797	0.0341	0.7956	0.0468	1.3753	1.37243	86	10	0 / 10	51	0 / 10
2711	81	1969	1969	UK280247601969	4	282	4	26.7	0.85974	0.0322	1.47651	0.0553	2.33625	1.71739	294	5	2 / 9	114	1 / 10
2711	82	1970	1970	UK280247701970	5	8	2	45.1	1.66419	0.0369	2.29108	0.0508	3.95527	1.37669	70	8	0 / 1	54	1 / 10
2711	83	1972	1972	UK280247201972	4	78	2	38.1	1.18491	0.0311	1.70307	0.0447	2.88798	1.4373	47	10	0 / 3	96	2 / 11
2711	84	1973	1973	UK280247301973	5	56	1	47.5	1.501	0.0316	1.9665	0.0414	3.4675	1.31013	40	10	0 / 2	63	0 / 10
2711	85	1974	1974	UK280247401974	4	274	4	24.2	0.75504	0.0312	1.0648	0.044	1.81984	1.41026	252	6	7 / 9	122	0 / 11
2711	86	1976	1976	UK280247601976	4	194	1	48	1.4352	0.0299	2.2128	0.0461	3.648	1.54181	242	4	1 / 7	92	9 / 14
2711	87	1977	1977	UK280247701977	4	294	1	31.9	1.01442	0.0318	1.6269	0.051	2.64132	1.60377	159	9	1 / 10	55	1 / 10
2711	88	1979	1979	UK280247201979	5	8	2	40.7	1.31868	0.0324	2.43386	0.0598	3.75254	1.84568	256	3	1 / 1	47	2 / 12
2711	89	1981	1981	UK280247401981	3	427	4	27.8	1.01748	0.0366	1.31772	0.0474	2.3352	1.29508	202	5	4 / 14	55	1 / 11
2711	90	1982	1982	UK280247501982	4	215	3	31.3	1.1581	0.037	1.43041	0.0457	2.58851	1.23514	99	9	1 / 7	50	0 / 13
2711	91	1984	1984	UK280247701984	5	97	4	59.5	1.6898	0.0284	2.15985	0.0363	3.84965	1.27817	132	9	1 / 4	56	0 / 10
2711	92	1986	1986	UK280247201986	4	128	3	37.4	1.20802	0.0323	1.70918	0.0457	2.9172	1.41486	62	9	1 / 4	53	1 / 10
2711	94	1990	1990	UK280247601990	4	295	4	28.9	1.08953	0.0377	1.45078	0.0502	2.54031	1.33157	32	9	1 / 10	54	1 / 12
2711	95	1991	1991	UK280247701991	5	94	3	47.2	1.42072	0.0301	1.9116	0.0405	3.33232	1.34552	54	10	0 / 3	45	1 / 10
2711	96	1993	1993	UK280247201993	4	458	4	7.5	0.28725	0.0383	0.318	0.0424	0.60525	1.10705	372	6	2 / 15	45	2 / 9
2711	97	2003	2003	UK280247502003	5	15	1	41.5	1.2533	0.0302	1.9173	0.0462	3.1706	1.5298	72	8	0 / 1	54	3 / 9
2711	98	2004	2004	UK280247602004	4	284	4	27.6	1.05432	0.0382	1.4214	0.0515	2.47572	1.34817	84	10	0 / 10	112	0 / 10
2711	99	2006	2006	UK280247102006	5	40	2	44.3	1.20939	0.0273	2.31246	0.0522	3.52185	1.91209	144	9	1 / 2	57	6 / 9
2711	100	2009	2009	UK280247402009	4	274	4	19.5	0.60255	0.0309	0.6981	0.0358	1.30065	1.15858	829	6	8 / 8	54	3 / 9
2711	101	2013	2013	UK280247102013	4	284	4	18.5	0.5994	0.0324	0.78995	0.0427	1.38935	1.3179	134	9	2 / 10	121	1 / 11
2711	102	2018	2018	UK280247602018	5	144	4	42.7	1.21695	0.0285	1.77205	0.0415	2.989	1.45614	198	9	2 / 5	58	0 / 9
2711	103	2019	2019	UK280247702019	5	105	3	40.1	1.27518	0.0318	1.72831	0.0431	3.00349	1.35535	207	4	1 / 4	48	3 / 9
2711	104	2031	2031	UK280247502031	4	271	4	20	0.696	0.0348	1.09	0.0545	1.786	1.56609	61	10	0 / 9	57	0 / 12
2711	106	2039	2039	UK280247602039	4	107	3	27.3	0.63063	0.0231	1.08381	0.0397	1.71444	1.71862	64	10	0 / 4	95	2 / 12
2711	107	2043	2043	UK280247302043	4	232	1	32.7	0.981	0.03	1.54998	0.0474	2.53098	1.58	76	10	0 / 8	61	1 / 10
2711	108	2046	2046	UK280247602046	4	253	4	28.3	0.92258	0.0326	0.83202	0.0294	1.7546	0.90184	135	10	0 / 9	48	2 / 10
2711	109	2047	2047	UK280247702047	4	251	4	28.8	0.94464	0.0328	1.1952	0.0415	2.13984	1.26524	128	9	1 / 9	63	0 / 9
2711	110	2048	2048	UK280247102048	4	196	4	28.2	0.89112	0.0316	1.2549	0.0445	2.14602	1.40823	40	10	0 / 7	55	0 / 11
2711	111	2049	2049	UK280247202049	4	178	3	36.6	1.09434	0.0299	1.47498	0.0403	2.56932	1.34783	178	9	2 / 6	59	2 / 11
2711	112	2052	2052	UK280247502052	4	159	3	40.5	1.2717	0.0314	1.7982	0.0444	3.0699	1.41401	212	6	4 / 6	64	0 / 11
2711	113	2056	2056	UK280247202056	4	205	4	35.2	1.26368	0.0359	1.7424	0.0495	3.00608	1.37883	47	10	0 / 7	53	1 / 9
2711	114	2057	2057	UK280247302057	4	198	4	24	0.8016	0.0334	1.0944	0.0456	1.896	1.36527	98	10	0 / 7	103	2 / 10
2711	115	2058	2058	UK280247402058	3	426	4	15.3	0.49572	0.0324	0.58446	0.0382	1.08018	1.17901	146	9	7 / 14	56	0 / 11
2711	116	2059	2059	UK280247502059	4	167	4	25.6	0.86528	0.0338	1.09568	0.0428	1.96096	1.26627	311	4	1 / 6	63	3 / 12
2711	117	2060	2060	UK280247602060	4	79	3	36.9	1.22139	0.0331	1.87821	0.0509	3.0996	1.53776	193	9	1 / 3	116	4 / 12
2711	118	2061	2061	UK280247702061	4	325	4	18.6	0.6975	0.0375	0.85746	0.0461	1.55496	1.22933	232	6	3 / 10	45	0 / 9
2711	119	2065	2065	UK280247402065	4	117	4	26.4	0.96888	0.0367	1.54176	0.0584	2.51064	1.59128	26	10	0 / 4	50	0 / 9
2711	120	2066	2066	UK280247502066	4	13	2	38.3	1.28305	0.0335	2.2597	0.059	3.54275	1.76119	35	8	0 / 1	49	5 / 13
2711	121	2070	2070	UK280247202070	4	140	1	25.3	0.81972	0.0324	1.10308	0.0436	1.9228	1.34568		7	3 / 4	27	0 / 9
2711	122	2072	2072	UK280247402072	4	125	4	29	0.9222	0.0318	1.3717	0.0473	2.2939	1.48742	37	10	0 / 3	105	0 / 10
2711	123	2073	2073	UK280247502073	4	218	3	55.5	1.58175	0.0285	2.0091	0.0362	3.59085	1.27018	44	9	1 / 7	47	3 / 10
2711	124	2074	2074	UK280247602074	4	179	3	36.4	1.28492	0.0353	1.61616	0.0444	2.90108	1.25779	108	9	1 / 6	58	7 / 10
2711	125	2077	2077	UK280247202077	4	177	4	39.2	1.22304	0.0312	2.01488	0.0514	3.23792	1.64744	29	10	0 / 6	60	1 / 12
2711	126	2078	2078	UK280247302078	4	170	1	53.8	1.60862	0.0299	1.90452	0.0354	3.51314	1.18395	187	9	3 / 6	95	3 / 10
2711	127	2080	2080	UK280247502080	4	137	3	37.8	1.04706	0.0277	1.77282	0.0469	2.81988	1.69314	181	9	2 / 4	51	2 / 10
2711	128	2084	2084	UK280247202084	4	142	3	29.4	0.87906	0.0299	1.19658	0.0407	2.07564	1.3612	151	9	2 / 5	46	0 / 11
2711	129	2086	2086	UK280247402086	4	107	3	49.3	1.45928	0.0296	2.07553	0.0421	3.53481	1.4223	22	10	0 / 4	53	0 / 10
2711	130	2091	2091	UK280247202091	4	32	2	56.8	1.84032	0.0324	2.82296	0.0497	4.66328	1.53395	40	8	0 / 1	58	8 / 12
2711	131	2093	2093	UK280247402093	4	89	3	33.6	0.99456	0.0296	1.6464	0.049	2.64096	1.65541	73	9	2 / 3	57	1 / 12
2711	132	2094	2094	UK280247502094	4	105	4	49.7	1.40154	0.0282	1.33693	0.0269	2.73847	0.953901	299	6	3 / 4	125	9 / 9
2711	133	2096	2096	UK280247702096	4	81	1	46	1.4352	0.0312	2.7922	0.0607	4.2274	1.94551		7	1 / 2	51	3 / 9
2711	134	2097	2097	UK280247102097	4	88	4	47.9	1.3891	0.029	1.97827	0.0413	3.36737	1.42414	54	10	0 / 3	100	0 / 10
2711	135	2098	2098	UK280247202098	4	16	2	50.8	1.4986	0.0295	2.34696	0.0462	3.84556	1.5661	176	8	0 / 1	109	0 / 13
2711	136	2099	2099	UK280247302099	4	55	2	56.5	1.58765	0.0281	2.5877	0.0458	4.17535	1.62989	135	9	1 / 2	56	5 / 12
2711	137	2102	2102	UK280247602102	4	54	1	34.5	1.01775	0.0295	1.3593	0.0394	2.37705	1.33559	40	8	0 / 1	57	4 / 10
2711	138	2103	2103	UK280247702103	4	119	3	25.3	0.97152	0.0384	1.33331	0.0527	2.30483	1.3724	61	10	0 / 4	0	1 / 9
2711	139	2104	2104	UK280247102104	4	99	3	17.6	0.47696	0.0271	0.88352	0.0502	1.36048	1.8524	53	9	1 / 4	47	0 / 10
2711	140	2106	2106	UK280247302106	4	112	4	43.5	1.3224	0.0304	1.71825	0.0395	3.04065	1.29934	47	10	0 / 4	90	3 / 11
2711	141	2107	2107	UK280247402107	4	55	2	44.6	1.28002	0.0287	1.41382	0.0317	2.69384	1.10453	51	10	0 / 2	56	0 / 10
2711	142	2109	2109	UK280247602109	4	45	2	53.5	1.4338	0.0268	2.3433	0.0438	3.7771	1.63433	47	10	0 / 2	52	0 / 11
2711	143	2116	2116	UK280247602116	3	401	4	12.9	0.53535	0.0415	0.65145	0.0505	1.1868	1.21687	188	10	0 / 13	60	1 / 12
2711	144	2120	2120	UK280247302120	4	52	11	44.4	1.27872	0.0288	2.06016	0.0464	3.33888	1.61111	23	10	0 / 2	178	2 / 9
2711	145	2121	2121	UK280247402121	4	107	1	46.7	1.40567	0.0301	2.08282	0.0446	3.48849	1.48173	66	10	0 / 4	53	2 / 8
2711	146	2127	2127	UK280247302127	3	181	3	43.2	1.40832	0.0326	1.83168	0.0424	3.24	1.30061	676	4	1 / 6	49	4 / 13
2711	147	2131	2131	UK280247702131	4	112	3	39.7	1.29819	0.0327	1.75077	0.0441	3.04896	1.34862	230	6	3 / 3	48	0 / 9
2711	148	2132	2132	UK280247102132	4	11	2	48.7	1.58762	0.0326	2.20611	0.0453	3.79373	1.38957	1937	2	1 / 1	65	2 / 11
2711	149	2136	2136	UK280247502136	4	37	3	47.1	1.413	0.03	1.98291	0.0421	3.39591	1.40333	57	8	0 / 1	53	0 / 10
2711	150	2139	2139	UK280247102139	4	87	3	44.1	1.33623	0.0303	2.21823	0.0503	3.55446	1.66007	542	4	1 / 3	52	10 / 10
2711	151	2143	2143	UK280247502143	4	72	3	47.2	1.36408	0.0289	2.14288	0.0454	3.50696	1.57093	18	10	0 / 3	53	2 / 10
2711	152	2144	2144	UK280247602144	3	323	1	23.3	0.97394	0.0418	1.36305	0.0585	2.33699	1.39952	120	10	0 / 11	52	0 / 10
2711	153	2145	2145	UK280247702145	3	341	4	21.7	0.83545	0.0385	0.90272	0.0416	1.73817	1.08052	100	9	5 / 12	57	0 / 11
2711	154	2148	2148	UK280247302148	3	222	4	39.7	1.47287	0.0371	2.03661	0.0513	3.50948	1.38275	52	10	0 / 7	57	1 / 13
2711	155	2150	2150	UK280247502150	4	65	11	46.5	1.3392	0.0288	1.76235	0.0379	3.10155	1.31597	142	10	0 / 2	54	0 / 10
2711	156	2153	2153	UK280247102153	4	67	11	35.5	1.11115	0.0313	1.6259	0.0458	2.73705	1.46326		7	0 / 2	52	1 / 11
2711	157	2154	2154	UK280247202154	3	280	4	32.3	1.08528	0.0336	1.52779	0.0473	2.61307	1.40774	54	9	2 / 9	90	0 / 12
2711	158	2156	2156	UK280247402156	3	353	4	15.8	0.59882	0.0379	0.68414	0.0433	1.28296	1.14248	53	9	1 / 11	59	0 / 11
2711	159	2157	2157	UK280247502157	3	239	4	35.7	1.21023	0.0339	1.5351	0.043	2.74533	1.26844	82	9	1 / 8	47	1 / 11
2711	160	2159	2159	UK280247702159	3	352	4	26.6	0.85386	0.0321	1.06666	0.0401	1.92052	1.24922	125	9	1 / 12	60	2 / 12
2711	161	2161	2161	UK280247202161	3	303	4	23	0.8901	0.0387	1.15	0.05	2.0401	1.29199	62	9	2 / 10	53	1 / 10
2711	162	2164	2164	UK280247502164	3	255	3	58.3	1.88309	0.0323	2.54188	0.0436	4.42497	1.34984	33	10	0 / 9	115	0 / 12
2711	163	2165	2165	UK280247602165	4	25	2	49.9	1.4471	0.029	2.30039	0.0461	3.74749	1.58966	265	2	1 / 1	44	0 / 10
2711	164	2170	2170	UK280247402170	3	264	3	30.2	0.93016	0.0308	0.99962	0.0331	1.92978	1.07468	266	5	2 / 8	57	0 / 13
2711	165	2171	2171	UK280247502171	4	116	3	42.3	1.28592	0.0304	1.87389	0.0443	3.15981	1.45724	390	5	2 / 3	58	1 / 9
2711	166	2172	2172	UK280247602172	4	130	4	41.5	1.2948	0.0312	2.1248	0.0512	3.4196	1.64103	423	6	5 / 5	51	5 / 10
2711	167	2174	2174	UK280247102174	3	201	3	37.1	1.32076	0.0356	1.65095	0.0445	2.97171	1.25	32	10	0 / 7	169	0 / 10
2711	168	2179	2179	UK280247602179	3	269	4	15.5	0.55645	0.0359	0.78585	0.0507	1.3423	1.41226	180	9	1 / 9	45	0 / 9
2711	169	2181	2181	UK280247102181	3	362	4	34.9	1.29828	0.0372	1.65775	0.0475	2.95603	1.27688	48	9	1 / 12	57	0 / 10
2711	170	2182	2182	UK280247202182	4	45	11	49.8	1.4442	0.029	1.79778	0.0361	3.24198	1.24483	171	10	0 / 2	59	0 / 9
2711	171	2184	2184	UK280247402184	4	46	2	36.5	1.241	0.034	1.63885	0.0449	2.87985	1.32059	233	6	2 / 2	51	0 / 9
2711	172	2185	2185	UK280247502185	3	221	3	39.3	1.34406	0.0342	1.52484	0.0388	2.8689	1.1345	60	10	0 / 7	58	2 / 13
2711	173	2186	2186	UK280247602186	4	25	2	48.8	1.44448	0.0296	2.20576	0.0452	3.65024	1.52703	129	8	0 / 1	51	1 / 9
2711	174	2189	2189	UK280247202189	3	100	3	41.5	1.3031	0.0314	1.76375	0.0425	3.06685	1.3535		7	0 / 3	60	1 / 11
2711	175	2191	2191	UK280247402191	3	223	4	42.5	1.29625	0.0305	1.86575	0.0439	3.162	1.43934	126	9	1 / 8	49	0 / 12
2711	176	2192	2192	UK280247502192	4	84	3	60.4	1.69724	0.0281	2.45224	0.0406	4.14948	1.44484	170	10	0 / 3	48	3 / 9
2711	177	2193	2193	UK280247602193	3	229	1	38.6	1.30468	0.0338	1.46294	0.0379	2.76762	1.1213	322	4	1 / 8	64	11 / 13
2711	178	2196	2196	UK280247202196	3	114	3	41.7	1.28436	0.0308	1.80978	0.0434	3.09414	1.40909	76	10	0 / 3	60	5 / 15
2711	179	2198	2198	UK280247402198	4	79	3	44	1.2452	0.0283	1.8436	0.0419	3.0888	1.48056	237	4	1 / 3	60	0 / 9
2711	180	2199	2199	UK280247502199	4	4	2	26.5	0.9434	0.0356	1.73045	0.0653	2.67385	1.83427	304	2	1 / 1	51	0 / 10
2711	181	2201	2201	UK280247702201	3	295	4	22.7	0.88303	0.0389	1.17586	0.0518	2.05889	1.33162	29	10	0 / 10	74	1 / 8
2711	182	2203	2203	UK280247202203	3	270	4	34.9	1.30875	0.0375	1.82527	0.0523	3.13402	1.39467	76	9	6 / 8	51	0 / 10
2711	183	2205	2205	UK280247402205	3	316	4	14.4	0.4752	0.033	0.54576	0.0379	1.02096	1.14848	424	5	2 / 11	54	0 / 9
2711	184	2206	2206	UK280247502206	2	303	4	23.2	0.86536	0.0373	1.1136	0.048	1.97896	1.28686	181	10	0 / 9	66	0 / 16
2711	185	2208	2208	UK280247702208	3	169	4	42.8	1.3268	0.031	1.87892	0.0439	3.20572	1.41613	37	10	0 / 6	54	0 / 13
2711	186	2209	2209	UK280247102209	3	163	3	35.5	1.1715	0.033	1.56555	0.0441	2.73705	1.33636	129	10	0 / 6	67	2 / 10
2711	187	2211	2211	UK280247302211	3	260	4	27.9	1.01556	0.0364	1.5345	0.055	2.55006	1.51099	490	6	5 / 9	54	0 / 9
2711	188	2214	2214	UK280247602214	3	246	4	38.6	1.2352	0.032	1.50154	0.0389	2.73674	1.21562	178	9	7 / 8	55	0 / 9
2711	189	2215	2215	UK280247702215	3	93	3	50.9	1.4761	0.029	1.99528	0.0392	3.47138	1.35172	22	10	0 / 3	53	0 / 10
2711	190	2216	2216	UK280247102216	3	44	2	40.4	1.08272	0.0268	2.30684	0.0571	3.38956	2.1306	30	10	0 / 2	67	3 / 16
2711	191	2218	2218	UK280247302218	3	245	4	32.4	1.04004	0.0321	1.34784	0.0416	2.38788	1.29595	152	9	2 / 8	56	1 / 10
2711	192	2219	2219	UK280247402219	3	26	2	54	1.4904	0.0276	2.349	0.0435	3.8394	1.57609	19	8	0 / 1	113	2 / 15
2711	193	2221	2221	UK280247602221	3	236	4	23.4	0.77688	0.0332	1.06938	0.0457	1.84626	1.37651	104	9	1 / 8	50	0 / 9
2711	194	2222	2222	UK280247702222	3	66	2	48.4	1.39876	0.0289	2.057	0.0425	3.45576	1.47059	294	4	1 / 3	59	0 / 13
2711	195	2225	2225	UK280247302225	3	222	3	32.8	0.96432	0.0294	1.43664	0.0438	2.40096	1.4898	157	9	1 / 8	57	0 / 10
2711	196	2226	2226	UK280247402226	3	214	4	44.7	1.44828	0.0324	1.70307	0.0381	3.15135	1.17593	42	10	0 / 7	51	0 / 11
2711	197	2229	2229	UK280247702229	3	246	4	26.9	0.9953	0.037	1.27237	0.0473	2.26767	1.27838	173	9	1 / 8	55	0 / 11
2711	198	2231	2231	UK280247202231	3	166	3	46.4	1.33632	0.0288	2.0184	0.0435	3.35472	1.51042	76	9	3 / 6	50	5 / 9
2711	199	2232	2232	UK280247302232	3	134	3	37	1.0545	0.0285	1.4911	0.0403	2.5456	1.41403	184	10	0 / 5	54	3 / 10
2711	200	2233	2233	UK280247402233	3	273	1	4.7	0.19505	0.0415	0.23641	0.0503	0.43146	1.21205	745	6	8 / 9	48	8 / 9
2711	201	2234	2234	UK280247502234	3	170	4	40.2	1.3668	0.034	2.18688	0.0544	3.55368	1.6	130	9	2 / 6	60	3 / 11
2711	202	2235	2235	UK280247602235	3	188	3	35.2	1.26016	0.0358	1.73888	0.0494	2.99904	1.37989	179	10	0 / 7	56	0 / 12
2711	203	2237	2237	UK280247102237	3	124	4	46.3	1.24547	0.0269	1.74551	0.0377	2.99098	1.40149	49	10	0 / 4	43	0 / 9
2711	204	2240	2240	UK280247402240	3	245	3	32.3	1.0336	0.032	1.28231	0.0397	2.31591	1.24063	125	9	2 / 8	48	0 / 10
2711	205	2241	2241	UK280247502241	2	236	4	38.2	1.1269	0.0295	1.26824	0.0332	2.39514	1.12542	128	9	1 / 8	50	0 / 12
2711	206	2242	2242	UK280247602242	2	429	4	23.6	0.92984	0.0394	1.19416	0.0506	2.124	1.28426	98	10	0 / 14	60	1 / 11
2711	207	2243	2243	UK280247702243	3	185	4	28.3	0.90843	0.0321	1.22539	0.0433	2.13382	1.34891	78	9	1 / 7	59	0 / 10
2711	208	2244	2244	UK280247102244	3	190	1	34.7	1.06529	0.0307	1.72459	0.0497	2.78988	1.61889	74	9	1 / 7	61	0 / 9
2711	209	2245	2245	UK280247202245	3	99	3	49.2	1.49568	0.0304	2.40588	0.0489	3.90156	1.60855	132	9	2 / 4	54	0 / 10
2711	211	2247	2247	UK280247402247	3	133	3	41.6	1.30624	0.0314	1.88032	0.0452	3.18656	1.43949	33	10	0 / 5	62	0 / 9
2711	212	2250	2250	UK280247702250	3	132	4	48.6	1.44342	0.0297	2.07036	0.0426	3.51378	1.43434	46	9	1 / 5	56	0 / 11
2711	213	2251	2251	UK280247102251	3	123	3	40.9	1.38651	0.0339	1.97547	0.0483	3.36198	1.42478	140	10	0 / 4	51	6 / 12
2711	214	2253	2253	UK280247302253	3	83	3	52.3	1.52716	0.0292	2.44764	0.0468	3.9748	1.60274	27	10	0 / 3	63	0 / 13
2711	215	2255	2255	UK280247502255	3	221	1	31.1	1.02941	0.0331	1.34041	0.0431	2.36982	1.30211	110	10	0 / 7	51	0 / 11
2711	216	2256	2256	UK280247602256	3	58	11	51.4	1.4135	0.0275	1.94292	0.0378	3.35642	1.37454	178	9	1 / 2	61	1 / 13
2711	217	2259	2259	UK280247202259	3	149	3	44.1	1.31418	0.0298	2.01096	0.0456	3.32514	1.5302	114	9	1 / 5	60	0 / 10
2711	218	2260	2260	UK280247302260	3	100	3	47.4	1.55946	0.0329	2.18988	0.0462	3.74934	1.40426	116	9	1 / 4	53	1 / 11
2711	219	2261	2261	UK280247402261	3	95	3	33.3	1.09224	0.0328	1.57842	0.0474	2.67066	1.44512	149	9	1 / 4	135	1 / 7
2711	220	2267	2267	UK280247302267	2	278	4	22.6	0.82038	0.0363	1.11192	0.0492	1.9323	1.35537	108	10	0 / 8	106	0 / 17
2711	221	2269	2269	UK280247502269	3	222	1	27.9	0.98208	0.0352	1.3671	0.049	2.34918	1.39204	116	9	1 / 7	0	3 / 9
2711	222	2271	2271	UK280247702271	3	98	3	42.9	1.29558	0.0302	2.23938	0.0522	3.53496	1.72848	20	10	0 / 4	76	1 / 11
2711	223	2272	2272	UK280247102272	3	115	11	46.1	1.3369	0.029	2.09294	0.0454	3.42984	1.56552	24	9	1 / 4	52	0 / 10
2711	224	2273	2273	UK280247202273	2	261	4	29.9	1.05547	0.0353	1.32457	0.0443	2.38004	1.25496	48	10	0 / 9	108	1 / 9
2711	225	2274	2274	UK280247302274	3	128	3	33.1	1.17836	0.0356	1.7212	0.052	2.89956	1.46067	329	5	3 / 4	53	0 / 10
2711	226	2276	2276	UK280247502276	3	102	3	42.8	1.18556	0.0277	1.8618	0.0435	3.04736	1.5704	41	10	0 / 4	51	3 / 11
2711	227	2277	2277	UK280247602277	3	100	3	51.4	1.52658	0.0297	1.86582	0.0363	3.3924	1.22222	555	6	3 / 4	53	0 / 10
2711	228	2278	2278	UK280247702278	2	364	4	36.6	1.2078	0.033	1.74216	0.0476	2.94996	1.44242	50	10	0 / 12	55	1 / 14
2711	229	2279	2279	UK280247102279	2	404	4	16.6	0.55444	0.0334	0.76692	0.0462	1.32136	1.38323	62	10	0 / 14	57	1 / 11
2711	230	2280	2280	UK280247202280	2	313	3	39.5	1.34695	0.0341	1.79725	0.0455	3.1442	1.33431	136	9	2 / 11	57	0 / 13
2711	231	2281	2281	UK280247302281	3	40	2	57	1.5561	0.0273	2.6847	0.0471	4.2408	1.72527	77	10	0 / 2	64	0 / 11
2711	232	2283	2283	UK280247502283	3	104	3	38.4	1.34784	0.0351	2.08128	0.0542	3.42912	1.54416	18	10	0 / 3	49	0 / 11
2711	233	2286	2286	UK280247102286	3	16	2	46.1	1.38761	0.0301	1.73797	0.0377	3.12558	1.25249	268	2	1 / 1	53	0 / 12
2711	234	2288	2288	UK280247302288	3	153	1	25.5	0.8619	0.0338	1.18575	0.0465	2.04765	1.37574	88	10	0 / 5	49	0 / 9
2711	235	2290	2290	UK280247502290	3	13	2	39.3	1.22616	0.0312	1.54449	0.0393	2.77065	1.25961	50	8	0 / 1	56	0 / 9
2711	236	2291	2291	UK280247602291	3	144	3	34.9	1.10633	0.0317	1.43788	0.0412	2.54421	1.29968	306	5	2 / 4	51	2 / 9
2711	237	2292	2292	UK280247702292	3	58	2	40.2	1.17786	0.0293	1.68438	0.0419	2.86224	1.43003	61	10	0 / 2	53	0 / 10
2711	239	2294	2294	UK280247202294	3	121	3	42.8	1.17272	0.0274	1.89176	0.0442	3.06448	1.61314	115	10	0 / 4	53	0 / 10
2711	240	2296	2296	UK280247402296	3	105	2	46.1	1.27697	0.0277	1.51208	0.0328	2.78905	1.18412	75	10	0 / 4	41	0 / 10
2711	241	2298	2298	UK280247602298	2	299	4	19.9	0.68854	0.0346	1.06863	0.0537	1.75717	1.55202	68	10	0 / 10	70	0 / 14
2711	242	2300	2300	UK280247102300	2	456	5	24.6	0.98646	0.0401	1.12914	0.0459	2.1156	1.14464	342	6	9 / 14	54	1 / 9
2711	243	2304	2304	UK280247502304	2	399	3	29.3	1.08117	0.0369	1.25697	0.0429	2.33814	1.1626	55	9	4 / 13	55	0 / 12
2711	244	2307	2307	UK280247102307	3	87	3	29	1.1223	0.0387	1.5283	0.0527	2.6506	1.36176	13	10	0 / 3	66	0 / 11
2711	245	2318	2318	UK280247502318	3	114	3	41.9	1.31147	0.0313	1.75561	0.0419	3.06708	1.33866	27	10	0 / 4	53	0 / 10
2711	246	2320	2320	UK280247702320	3	28	2	32.9	1.16466	0.0354	1.76673	0.0537	2.93139	1.51695	21	8	0 / 1	62	0 / 10
2711	247	2322	2322	UK280247202322	3	52	11	52.9	1.5341	0.029	2.86718	0.0542	4.40128	1.86897	15	10	0 / 2	59	0 / 9
2711	248	2325	2325	UK280247502325	2	373	4	29.4	1.029	0.035	1.40238	0.0477	2.43138	1.36286	162	9	11 / 13	60	0 / 12
2711	249	2326	2326	UK280247602326	3	129	4	29.5	0.9381	0.0318	1.6225	0.055	2.5606	1.72956	52	10	0 / 4	52	7 / 10
2711	250	2327	2327	UK280247702327	2	316	4	27	1.0557	0.0391	1.4661	0.0543	2.5218	1.38875	216	4	1 / 11	54	0 / 14
2711	251	2332	2332	UK280247502332	2	261	5	31.1	1.07606	0.0346	1.31864	0.0424	2.3947	1.22543	177	10	0 / 8	60	0 / 15
2711	252	2333	2333	UK280247602333	3	38	2	51.5	1.442	0.028	1.9673	0.0382	3.4093	1.36429	57	8	0 / 1	59	2 / 11
2711	253	2335	2335	UK280247102335	3	23	2	51.8	1.44522	0.0279	2.23776	0.0432	3.68298	1.54839	49	8	0 / 1	53	0 / 10
2711	254	2337	2337	UK280247302337	3	91	3	32.2	1.07226	0.0333	1.34918	0.0419	2.42144	1.25826	307	6	3 / 3	28	0 / 10
2711	255	2338	2338	UK280247402338	3	98	3	43.5	1.305	0.03	1.89225	0.0435	3.19725	1.45	29	10	0 / 4	55	0 / 10
2711	256	2339	2339	UK280247502339	2	221	3	34.7	1.32207	0.0381	1.94667	0.0561	3.26874	1.47244	28	10	0 / 7	148	1 / 12
2711	257	2340	2340	UK280247602340	2	354	4	28.1	1.0116	0.036	1.09028	0.0388	2.10188	1.07778	89	10	0 / 12	51	0 / 10
2711	258	2343	2343	UK280247202343	2	270	4	27.7	1.12739	0.0407	1.48195	0.0535	2.60934	1.3145	411	6	9 / 9	44	3 / 11
2711	259	2344	2344	UK280247302344	2	285	4	27.2	1.12608	0.0414	1.44432	0.0531	2.5704	1.28261	72	9	6 / 10	57	0 / 12
2711	260	2345	2345	UK280247402345	2	250	4	38.5	1.17425	0.0305	1.62855	0.0423	2.8028	1.38688	56	9	1 / 9	51	0 / 14
2711	261	2346	2346	UK280247502346	3	119	3	54.5	1.6241	0.0298	2.2345	0.041	3.8586	1.37584	18	10	0 / 4	55	6 / 10
2711	262	2348	2348	UK280247702348	3	13	2	43.8	1.47168	0.0336	2.01042	0.0459	3.4821	1.36607	38	8	0 / 1	56	0 / 11
2711	263	2349	2349	UK280247102349	3	5	2	38.6	1.45136	0.0376	2.23494	0.0579	3.6863	1.53989	55	8	0 / 1	57	0 / 11
2711	264	2350	2350	UK280247202350	2	433	4	23.9	0.77675	0.0325	1.04443	0.0437	1.82118	1.34461	134	9	2 / 13	102	0 / 9
2711	265	2352	2352	UK280247402352	2	383	4	7.1	0.29465	0.0415	0.34932	0.0492	0.64397	1.18554	277	5	2 / 13	50	0 / 10
2711	266	2354	2354	UK280247602354	3	37	2	52.3	1.54285	0.0295	2.64638	0.0506	4.18923	1.71525	78	8	0 / 1	60	1 / 11
2711	267	2357	2357	UK280247202357	2	233	3	39.2	1.25048	0.0319	1.61896	0.0413	2.86944	1.29467	227	6	2 / 8	60	1 / 12
2711	268	2359	2359	UK280247402359	3	60	2	43.8	1.32276	0.0302	1.971	0.045	3.29376	1.49007	147	10	0 / 2	65	1 / 11
2711	269	2363	2363	UK280247102363	2	127	11	52.5	1.4595	0.0278	1.89525	0.0361	3.35475	1.29856	131	10	0 / 4	47	8 / 18
2711	270	2364	2364	UK280247202364	2	262	4	29.5	1.00595	0.0341	1.4927	0.0506	2.49865	1.48387	107	9	1 / 9	52	0 / 11
2711	271	2365	2365	UK280247302365	2	91	3	38.3	1.18347	0.0309	1.75797	0.0459	2.94144	1.48544	22	10	0 / 3	55	9 / 19
2711	272	2366	2366	UK280247402366	2	321	4	23.2	0.86536	0.0373	1.25048	0.0539	2.11584	1.44504	45	10	0 / 11	49	0 / 10
2711	273	2367	2367	UK280247502367	2	294	4	23.5	0.82485	0.0351	1.18205	0.0503	2.0069	1.43305	87	9	1 / 10	55	0 / 9
2711	274	2368	2368	UK280247602368	2	276	4	39.4	1.20958	0.0307	1.88726	0.0479	3.09684	1.56026	22	10	0 / 9	52	0 / 13
2711	275	2370	2370	UK280247102370	2	288	4	32	1.1552	0.0361	1.456	0.0455	2.6112	1.26039	366	5	7 / 10	54	0 / 12
2711	276	2372	2372	UK280247302372	3	26	2	46.8	1.35252	0.0289	1.9422	0.0415	3.29472	1.43599	29	8	0 / 1	50	0 / 10
2711	277	2373	2373	UK280247402373	2	281	4	8.8	0.33704	0.0383	0.37136	0.0422	0.7084	1.10183	291	4	1 / 9	115	1 / 12
2711	278	2374	2374	UK280247502374	2	308	11	30.4	0.8512	0.028	1.2616	0.0415	2.1128	1.48214	42	10	0 / 9	61	0 / 9
2711	279	2378	2378	UK280247202378	2	280	4	30.1	1.08661	0.0361	1.34848	0.0448	2.43509	1.241	130	9	1 / 9	48	0 / 10
2711	280	2379	2379	UK280247302379	2	358	4	9.1	0.36491	0.0401	0.45955	0.0505	0.82446	1.25935	223	5	2 / 12	40	0 / 11
2711	281	2380	2380	UK280247402380	2	307	4	38.9	1.167	0.03	1.38484	0.0356	2.55184	1.18667	35	10	0 / 10	63	0 / 9
2711	282	2381	2381	UK280247502381	2	228	4	38.6	1.20432	0.0312	1.5826	0.041	2.78692	1.3141	122	10	0 / 8	58	0 / 14
2711	283	2383	2383	UK280247702383	2	297	3	30	1.056	0.0352	1.293	0.0431	2.349	1.22443	39	10	0 / 10	72	0 / 9
2711	284	2384	2384	UK280247102384	2	288	4	24.5	0.84035	0.0343	0.9996	0.0408	1.83995	1.18951	141	9	2 / 10	81	1 / 9
2711	285	2386	2386	UK280247302386	2	259	3	35.4	1.1328	0.032	1.32396	0.0374	2.45676	1.16875	101	10	0 / 9	48	0 / 10
2711	286	2387	2387	UK280247402387	2	306	4	14.5	0.50025	0.0345	0.7047	0.0486	1.20495	1.4087	153	9	1 / 10	63	1 / 9
2711	287	2389	2389	UK280247602389	2	249	4	30.5	1.03395	0.0339	1.3359	0.0438	2.36985	1.29204	92	9	1 / 9	58	0 / 11
2711	288	2390	2390	UK280247702390	2	289	4	31.7	0.97002	0.0306	1.1412	0.036	2.11122	1.17647	73	10	0 / 8	53	0 / 9
2711	289	2391	2391	UK280247102391	2	239	4	32.5	0.91325	0.0281	1.26425	0.0389	2.1775	1.38434	148	10	0 / 8	54	0 / 12
2711	290	2392	2392	UK280247202392	2	256	4	32	1.0144	0.0317	1.5552	0.0486	2.5696	1.53312	96	9	6 / 9	51	3 / 10
2711	291	2393	2393	UK280247302393	2	206	4	39.4	1.35536	0.0344	1.79664	0.0456	3.152	1.32558	112	9	4 / 7	45	0 / 13
2711	292	2394	2394	UK280247402394	2	300	4	25.8	0.89526	0.0347	1.11456	0.0432	2.00982	1.24496	60	10	0 / 10	49	0 / 9
2711	293	2395	2395	UK280247502395	2	38	1	31.7	0.90028	0.0284	1.38212	0.0436	2.2824	1.53521	42	8	0 / 1	52	4 / 21
2711	294	2396	2396	UK280247602396	2	283	3	31.2	1.19808	0.0384	1.47576	0.0473	2.67384	1.23177	133	9	5 / 9	113	0 / 10
2711	295	2397	2397	UK280247702397	2	199	4	30.2	0.95734	0.0317	1.21706	0.0403	2.1744	1.27129	165	10	0 / 7	59	1 / 15
2711	296	2399	2399	UK280247202399	2	237	4	30.4	0.97888	0.0322	1.26464	0.0416	2.24352	1.29192	114	9	3 / 8	64	0 / 13
2711	297	2401	2401	UK280247402401	2	227	4	35.6	1.08224	0.0304	1.7088	0.048	2.79104	1.57895	56	9	1 / 8	59	0 / 13
2711	298	2402	2402	UK280247502402	2	128	3	31.7	0.97002	0.0306	1.42967	0.0451	2.39969	1.47386	105	9	2 / 4	25	1 / 18
2711	299	2403	2403	UK280247602403	2	247	4	32	0.9568	0.0299	1.232	0.0385	2.1888	1.28763	32	9	2 / 8	46	1 / 14
2711	300	2404	2404	UK280247702404	2	182	4	31.6	1.0744	0.034	1.15024	0.0364	2.22464	1.07059	36	10	0 / 6	62	6 / 15
2711	301	2405	2405	UK280247102405	2	257	4	23.9	0.89625	0.0375	1.21651	0.0509	2.11276	1.35733	160	9	5 / 9	57	1 / 10
2711	302	2407	2407	UK280247302407	2	66	2	38.4	1.12896	0.0294	1.4592	0.038	2.58816	1.29252	1145	6	2 / 2	53	2 / 18
2711	303	2411	2411	UK280247702411	2	143	4	52.2	1.58688	0.0304	1.5921	0.0305	3.17898	1.00329	29	10	0 / 4	59	0 / 9
2711	304	2412	2412	UK280247102412	2	124	4	45.4	1.48458	0.0327	2.19282	0.0483	3.6774	1.47706	175	9	1 / 4	64	0 / 13
2711	305	2413	2413	UK280247202413	2	240	4	24.7	0.87191	0.0353	1.1609	0.047	2.03281	1.33144	220	6	3 / 7	46	8 / 13
2711	306	2414	2414	UK280247302414	2	207	3	34.2	1.15596	0.0338	1.56294	0.0457	2.7189	1.35207	42	10	0 / 7	51	2 / 15
2711	307	2416	2416	UK280247502416	2	188	4	34.5	1.1661	0.0338	1.67325	0.0485	2.83935	1.43491	44	10	0 / 7	49	1 / 16
2711	308	2417	2417	UK280247602417	2	131	3	39.9	1.24887	0.0313	1.61196	0.0404	2.86083	1.29073	24	10	0 / 5	36	0 / 10
2711	309	2420	2420	UK280247202420	2	145	5	43.2	1.40832	0.0326	1.71504	0.0397	3.12336	1.21779	251	6	4 / 5	57	1 / 15
2711	310	2421	2421	UK280247302421	2	116	3	39.8	1.24176	0.0312	1.85866	0.0467	3.10042	1.4968	60	10	0 / 4	58	0 / 9
2711	311	2422	2422	UK280247402422	2	123	4	44.7	1.41699	0.0317	2.12325	0.0475	3.54024	1.49842	22	10	0 / 4	44	1 / 10
2711	312	2423	2423	UK280247502423	2	211	4	35.3	1.13666	0.0322	1.28845	0.0365	2.42511	1.13354	181	9	2 / 7	47	1 / 13
2711	313	2428	2428	UK280247302428	2	113	4	45.2	1.31984	0.0292	2.06564	0.0457	3.38548	1.56507	110	9	1 / 4	61	8 / 11
2711	314	2429	2429	UK280247402429	2	123	3	41.4	1.15506	0.0279	1.91682	0.0463	3.07188	1.6595	328	4	1 / 4	58	1 / 10
2711	315	2430	2430	UK280247502430	2	51	11	23	0.6555	0.0285	1.1868	0.0516	1.8423	1.81053	50	10	0 / 2	68	0 / 13
2711	316	2432	2432	UK280247702432	2	152	3	40.5	1.21095	0.0299	1.6362	0.0404	2.84715	1.35117	18	10	0 / 5	57	0 / 9
2711	317	2433	2433	UK280247102433	2	103	5	42.6	1.1928	0.028	1.69122	0.0397	2.88402	1.41786	183	9	2 / 3	92	0 / 12
2711	318	2434	2434	UK280247202434	2	118	4	34.4	1.03888	0.0302	1.6684	0.0485	2.70728	1.60596	293	6	4 / 4	49	1 / 11
2711	319	2435	2435	UK280247302435	2	146	3	44.9	1.3919	0.031	1.796	0.04	3.1879	1.29032	58	10	0 / 4	49	0 / 9
2711	320	2436	2436	UK280247402436	2	232	4	35.9	1.10931	0.0309	1.49344	0.0416	2.60275	1.34628	90	9	2 / 8	54	1 / 12
2711	321	2437	2437	UK280247502437	2	288	1	17.6	0.68992	0.0392	1.05072	0.0597	1.74064	1.52296		7	0 / 8	0	0 / 12
2711	322	2438	2438	UK280247602438	2	206	3	36.1	1.26711	0.0351	1.8772	0.052	3.14431	1.48148	85	9	4 / 7	52	1 / 13
2711	323	2439	2439	UK280247702439	2	102	3	32.8	1.01352	0.0309	1.36448	0.0416	2.378	1.34628	109	10	0 / 4	65	0 / 9
2711	324	2440	2440	UK280247102440	2	108	3	32.9	1.09228	0.0332	1.51998	0.0462	2.61226	1.39157	288	6	2 / 4	59	0 / 9
2711	325	2442	2442	UK280247302442	2	122	4	40.8	1.19136	0.0292	1.66056	0.0407	2.85192	1.39384	49	10	0 / 4	94	2 / 8
2711	326	2445	2445	UK280247602445	2	106	4	35.1	1.053	0.03	1.50579	0.0429	2.55879	1.43	78	10	0 / 4	54	0 / 9
2711	327	2446	2446	UK280247702446	2	129	3	34.7	1.09652	0.0316	1.47822	0.0426	2.57474	1.3481	26	9	1 / 4	52	1 / 11
2711	328	2447	2447	UK280247102447	2	91	3	29	0.9483	0.0327	1.3253	0.0457	2.2736	1.39755	183	10	0 / 3	55	1 / 10
2711	329	2449	2449	UK280247302449	2	144	4	39.1	1.1339	0.029	1.75559	0.0449	2.88949	1.54828	30	9	1 / 5	58	0 / 10
2711	330	2453	2453	UK280247702453	2	23	2	32.8	1.07584	0.0328	1.74496	0.0532	2.8208	1.62195	43	8	0 / 1	53	7 / 12
2711	331	2454	2454	UK280247102454	2	169	1	34	1.1288	0.0332	1.3498	0.0397	2.4786	1.19578	46	10	0 / 6	40	0 / 13
2711	332	2455	2455	UK280247202455	2	85	2	49.8	1.43922	0.0289	1.93224	0.0388	3.37146	1.34256	27	10	0 / 3	54	0 / 10
2711	333	2458	2458	UK280247502458	2	156	4	31.2	1.07016	0.0343	1.60368	0.0514	2.67384	1.49854	57	10	0 / 4	53	1 / 10
2711	334	2459	2459	UK280247602459	2	21	11	39.9	1.12917	0.0283	2.05086	0.0514	3.18003	1.81625	84	8	0 / 1	83	6 / 17
2711	335	2460	2460	UK280247702460	2	144	4	38.9	1.25647	0.0323	1.71549	0.0441	2.97196	1.36532	394	6	4 / 5	58	0 / 9
2711	336	2461	2461	UK280247102461	2	99	3	35.8	1.10264	0.0308	1.56446	0.0437	2.6671	1.41883	115	9	1 / 3	47	3 / 11
2711	337	2463	2463	UK280247302463	2	181	4	34.4	1.11456	0.0324	1.33816	0.0389	2.45272	1.20062	47	10	0 / 6	56	1 / 12
2711	338	2464	2464	UK280247402464	2	120	3	36.9	1.01844	0.0276	1.38744	0.0376	2.40588	1.36232	91	9	1 / 4	47	0 / 10
2711	339	2467	2467	UK280247702467	2	121	3	38.8	1.164	0.03	1.9012	0.049	3.0652	1.63333	141	10	0 / 4	46	0 / 10
2711	340	2469	2469	UK280247202469	2	89	3	32.7	1.02351	0.0313	1.57941	0.0483	2.60292	1.54313	87	10	0 / 3	50	0 / 10
2711	341	2470	2470	UK280247302470	2	104	4	35.6	1.25312	0.0352	1.8334	0.0515	3.08652	1.46307	112	10	0 / 4	56	1 / 10
2711	342	2473	2473	UK280247602473	2	42	2	50	1.365	0.0273	1.98	0.0396	3.345	1.45055	19	10	0 / 2	55	0 / 11
2711	343	2474	2474	UK280247702474	2	110	5	44.4	1.2876	0.029	1.9314	0.0435	3.219	1.5	88	10	0 / 4	50	1 / 9
2711	344	2475	2475	UK280247102475	2	237	4	24.6	0.88068	0.0358	1.3407	0.0545	2.22138	1.52235	55	10	0 / 8	0	2 / 7
2711	345	2476	2476	UK280247202476	2	107	3	25.8	0.84366	0.0327	1.19454	0.0463	2.0382	1.4159	64	10	0 / 4	53	0 / 9
2711	346	2479	2479	UK280247502479	2	168	4	30.2	0.99962	0.0331	1.2986	0.043	2.29822	1.29909	143	9	2 / 6	55	0 / 9
2711	347	2484	2484	UK280247302484	2	93	5	39.9	1.17705	0.0295	1.7157	0.043	2.89275	1.45763	48	9	1 / 3	46	0 / 9
2711	348	2487	2487	UK280247602487	2	107	3	38.3	1.09538	0.0286	1.5703	0.041	2.66568	1.43357	76	10	0 / 4	53	0 / 9
2711	349	2489	2489	UK280247102489	2	98	3	23.4	0.68094	0.0291	1.23318	0.0527	1.91412	1.811	171	9	1 / 4	62	5 / 10
2711	350	2491	2491	UK280247302491	2	100	4	28.9	0.87278	0.0302	1.05774	0.0366	1.93052	1.21192	161	10	0 / 4	46	5 / 10
2711	351	2492	2492	UK280247402492	2	72	11	50.2	1.50098	0.0299	2.16864	0.0432	3.66962	1.44482	19	10	0 / 3	60	0 / 8
2711	352	2493	2493	UK280247502493	2	157	1	28.2	0.98982	0.0351	1.15902	0.0411	2.14884	1.17094	30	10	0 / 5	0	0 / 7
2711	353	2494	2494	UK280247602494	1	408	4	17.9	0.63903	0.0357	0.81087	0.0453	1.4499	1.26891	59	10	0 / 14		--
2711	354	2495	2495	UK280247702495	2	84	3	48.7	1.40743	0.0289	2.03079	0.0417	3.43822	1.44291	21	10	0 / 3	55	0 / 9
2711	355	2497	2497	UK280247202497	2	69	3	44.3	1.34229	0.0303	1.97578	0.0446	3.31807	1.47195	21	10	0 / 3	56	0 / 11
2711	356	2498	2498	UK280247302498	2	107	3	40.6	1.20176	0.0296	1.65648	0.0408	2.85824	1.37838	304	6	4 / 4	46	0 / 10
2711	357	2500	2500	UK280247502500	2	100	3	41.3	1.1564	0.028	1.71395	0.0415	2.87035	1.48214	329	4	1 / 4	46	1 / 10
2711	358	2502	2502	UK280247702502	2	211	3	26.8	0.97284	0.0363	1.34268	0.0501	2.31552	1.38017	2985	4	1 / 7	54	0 / 8
2711	359	2503	2503	UK280247102503	2	117	1	40.8	1.21584	0.0298	1.29336	0.0317	2.5092	1.06376	396	4	1 / 4	43	0 / 9
2711	360	2505	2505	UK280247302505	2	92	3	45.3	1.30917	0.0289	2.02038	0.0446	3.32955	1.54325	22	10	0 / 3	54	0 / 10
2711	361	2507	2507	UK280247502507	2	125	4	34.2	1.13544	0.0332	1.40562	0.0411	2.54106	1.23795	38	10	0 / 4	49	1 / 9
2711	362	2508	2508	UK280247602508	1	317	4	22.4	0.7952	0.0355	1.03712	0.0463	1.83232	1.30422	80	10	0 / 11		--
2711	363	2509	2509	UK280247702509	2	4	2	32.4	1.38672	0.0428	1.95048	0.0602	3.3372	1.40654	85	8	0 / 1	58	0 / 10
2711	364	2511	2511	UK280247202511	2	19	2	34.8	1.05792	0.0304	1.46856	0.0422	2.52648	1.38816	36	8	0 / 1	50	1 / 10
2711	365	2512	2512	UK280247302512	2	49	2	51.2	1.51552	0.0296	2.18624	0.0427	3.70176	1.44257	63	8	0 / 1	55	0 / 12
2711	366	2513	2513	UK280247402513	2	131	3	37.3	1.11527	0.0299	1.63001	0.0437	2.74528	1.46154	92	9	1 / 5	57	0 / 9
2711	367	2517	2517	UK280247102517	2	44	11	49.4	1.482	0.03	2.10938	0.0427	3.59138	1.42333	50	8	0 / 1	53	1 / 10
2711	368	2518	2518	UK280247202518	2	52	2	42.7	1.30662	0.0306	1.58417	0.0371	2.89079	1.21242	392	4	1 / 2	52	0 / 10
2711	369	2521	2521	UK280247502521	2	76	3	33.3	0.95904	0.0288	1.27206	0.0382	2.2311	1.32639	152	10	0 / 3	49	2 / 10
2711	370	2522	2522	UK280247602522	2	21	2	34.2	1.1457	0.0335	1.61082	0.0471	2.75652	1.40597	320	2	1 / 1	55	5 / 10
2711	371	2525	2525	UK280247202525	2	79	3	44.9	1.40088	0.0312	1.89478	0.0422	3.29566	1.35256	22	10	0 / 3	53	1 / 9
2711	372	2527	2527	UK280247402527	2	36	2	48.5	1.358	0.028	2.0952	0.0432	3.4532	1.54286	18	8	0 / 1	54	3 / 10
2711	373	2528	2528	UK280247502528	2	23	2	47.7	1.45962	0.0306	1.97955	0.0415	3.43917	1.35621	34	8	0 / 1	60	0 / 10
2711	374	2531	2531	UK280247102531	1	369	4	29.8	0.95062	0.0319	1.41252	0.0474	2.36314	1.48589	32	10	0 / 13		--
2711	375	2534	2534	UK280247402534	2	26	2	36.4	1.07744	0.0296	1.81272	0.0498	2.89016	1.68243	1513	3	1 / 1	50	7 / 10
2711	376	2535	2535	UK280247502535	2	7	2	31.1	1.12582	0.0362	1.56122	0.0502	2.68704	1.38674	396	3	1 / 1	55	1 / 11
2711	377	2536	2536	UK280247602536	2	71	3	47.6	1.19	0.025	1.74692	0.0367	2.93692	1.468	77	10	0 / 3	68	2 / 9
2711	378	2540	2540	UK280247302540	2	21	2	38.6	1.09624	0.0284	1.90298	0.0493	2.99922	1.73592	32	8	0 / 1	48	0 / 9
2711	379	2542	2542	UK280247502542	2	202	4	31.1	1.04807	0.0337	1.34041	0.0431	2.38848	1.27893	418	4	1 / 7	0	0 / 7
2711	380	2543	2543	UK280247602543	2	13	2	44.4	1.47852	0.0333	2.11788	0.0477	3.5964	1.43243	302	2	1 / 1	63	1 / 9
2711	381	2545	2545	UK280247102545	2	12	2	38.7	1.20744	0.0312	2.00079	0.0517	3.20823	1.65705	37	8	0 / 1	57	1 / 9
2711	382	2549	2549	UK280247502549	2	42	2	26.6	0.8645	0.0325	1.04804	0.0394	1.91254	1.21231		7	0 / 1	62	1 / 9
2711	383	2550	2550	UK280247602550	2	71	2	32.5	1.001	0.0308	1.12125	0.0345	2.12225	1.12013	21	10	0 / 3	61	1 / 9
2711	384	2551	2551	UK280247702551	1	349	4	17.8	0.62122	0.0349	0.58028	0.0326	1.2015	0.934098	250	4	1 / 10		--
2711	385	2552	2552	UK280247102552	2	26	2	41.5	1.2035	0.029	1.5521	0.0374	2.7556	1.28965	31	8	0 / 1	50	0 / 9
2711	386	2554	2554	UK280247302554	1	274	4	21.7	0.76167	0.0351	1.07632	0.0496	1.83799	1.41311	68	10	0 / 9		--
2711	387	2558	2558	UK280247702558	2	13	2	45	1.377	0.0306	1.962	0.0436	3.339	1.42484	86	8	0 / 1	56	0 / 10
2711	388	2559	2559	UK280247102559	2	25	2	45.6	1.39536	0.0306	2.02464	0.0444	3.42	1.45098	64	8	0 / 1	58	1 / 8
2711	389	2561	2561	UK280247302561	1	296	4	23.2	0.8004	0.0345	1.218	0.0525	2.0184	1.52174	41	10	0 / 10		--
2711	390	2563	2563	UK280247502563	1	318	4	32.2	1.09802	0.0341	1.39426	0.0433	2.49228	1.2698	24	10	0 / 11		--
2711	391	2565	2565	UK280247702565	1	264	4	36.8	1.09664	0.0298	1.4168	0.0385	2.51344	1.29195	24	10	0 / 9		--
2711	392	2566	2566	UK280247102566	1	192	3	40.1	1.22305	0.0305	1.70425	0.0425	2.9273	1.39344	28	9	2 / 6		--
2711	393	2569	2569	UK280247402569	1	319	4	28.1	0.86548	0.0308	1.06499	0.0379	1.93047	1.23052	71	9	4 / 11		--
2711	394	2574	2574	UK280247202574	1	325	1	30.3	0.88779	0.0293	1.35744	0.0448	2.24523	1.52901	65	9	1 / 11		--
2711	395	2579	2579	UK280247702579	1	218	4	34.6	1.1245	0.0325	1.68502	0.0487	2.80952	1.49846	199	9	1 / 7		--
2711	396	2580	2580	UK280247102580	2	4	2	28.9	1.12999	0.0391	1.33518	0.0462	2.46517	1.18159		7	--	58	1 / 10
2711	397	2586	2586	UK280247702586	1	257	4	28.9	0.90746	0.0314	1.28894	0.0446	2.1964	1.42038	33	9	2 / 9		--
2711	398	2587	2587	UK280247102587	1	304	4	15.7	0.52595	0.0335	0.89333	0.0569	1.41928	1.69851	687	4	1 / 10		--
2711	399	2589	2589	UK280247302589	1	296	4	25.7	0.84296	0.0328	1.01772	0.0396	1.86068	1.20732	97	10	0 / 10		--
2711	400	2590	2590	UK280247402590	1	301	4	29.9	0.97175	0.0325	1.45912	0.0488	2.43087	1.50154	64	10	0 / 10		--
2711	401	2592	2592	UK280247602592	1	298	4	18	0.54	0.03	0.8244	0.0458	1.3644	1.52667	39	10	0 / 10		--
2711	402	2593	2593	UK280247702593	1	273	4	17.7	0.69738	0.0394	0.85314	0.0482	1.55052	1.22335	169	10	0 / 9		--
2711	403	2594	2594	UK280247102594	1	253	4	23.7	0.77499	0.0327	1.14234	0.0482	1.91733	1.47401	174	9	4 / 9		--
2711	404	2596	2596	UK280247302596	1	273	4	19.2	0.70656	0.0368	0.99264	0.0517	1.6992	1.40489	725	6	9 / 9		--
2711	405	2597	2597	UK280247402597	1	190	3	32.2	0.99498	0.0309	1.38138	0.0429	2.37636	1.38835	122	9	2 / 7		--
2711	406	2598	2598	UK280247502598	1	268	4	35.1	1.16532	0.0332	1.51281	0.0431	2.67813	1.29819	35	10	0 / 9		--
2711	407	2599	2599	UK280247602599	1	213	4	30.5	1.06445	0.0349	1.6653	0.0546	2.72975	1.56447	29	9	1 / 7		--
2711	408	2600	2600	UK280247702600	1	183	4	33.9	1.02378	0.0302	1.54923	0.0457	2.57301	1.51324	72	10	0 / 6		--
2711	409	2602	2602	UK280247202602	1	241	4	22.9	0.68013	0.0297	1.00989	0.0441	1.69002	1.48485	62	10	0 / 8		--
2711	410	2603	2603	UK280247302603	1	240	4	37.2	1.12344	0.0302	1.47312	0.0396	2.59656	1.31126	61	10	0 / 8		--
2711	411	2605	2605	UK280247502605	1	269	4	15.8	0.52298	0.0331	0.7584	0.048	1.28138	1.45015	221	4	1 / 9		--
2711	412	2606	2606	UK280247602606	1	239	4	28.6	0.88946	0.0311	1.06964	0.0374	1.9591	1.20257	35	10	0 / 8		--
2711	413	2607	2607	UK280247702607	1	245	4	31.4	1.03306	0.0329	1.46324	0.0466	2.4963	1.41641	11	10	0 / 8		--
2711	414	2609	2609	UK280247202609	1	256	4	23.6	0.69856	0.0296	1.28384	0.0544	1.9824	1.83784	48	10	0 / 9		--
2711	415	2610	2610	UK280247302610	1	213	4	33.7	0.98404	0.0292	1.47269	0.0437	2.45673	1.49657	90	10	0 / 7		--
2711	416	2611	2611	UK280247402611	1	252	4	29.5	0.9027	0.0306	1.34815	0.0457	2.25085	1.49346	69	9	1 / 9		--
2711	417	2612	2612	UK280247502612	1	163	1	17.2	0.49192	0.0286	0.97352	0.0566	1.46544	1.97902	221	4	1 / 6		--
2711	418	2613	2613	UK280247602613	1	221	4	36.4	0.99372	0.0273	1.32132	0.0363	2.31504	1.32967	18	10	0 / 8		--
2711	419	2614	2614	UK280247702614	1	190	4	36.8	1.07824	0.0293	1.54928	0.0421	2.62752	1.43686	61	10	0 / 7		--
2711	420	2615	2615	UK280247102615	1	250	4	14.8	0.49432	0.0334	0.63196	0.0427	1.12628	1.27844	33	9	1 / 9		--
2711	421	2616	2616	UK280247202616	1	216	4	28.4	0.87472	0.0308	0.99684	0.0351	1.87156	1.13961	43	10	0 / 7		--
2711	422	2617	2617	UK280247302617	1	172	4	31.6	1.0428	0.033	1.21028	0.0383	2.25308	1.16061	135	10	0 / 6		--
2711	423	2618	2618	UK280247402618	1	168	4	34.2	1.12518	0.0329	1.881	0.055	3.00618	1.67173	6	10	0 / 6		--
2711	424	2619	2619	UK280247502619	1	172	3	36.5	1.1826	0.0324	1.7228	0.0472	2.9054	1.45679	125	9	1 / 6		--
2711	425	2620	2620	UK280247602620	1	200	4	13.2	0.42768	0.0324	0.85404	0.0647	1.28172	1.99691	142	9	2 / 7		--
2711	426	2621	2621	UK280247702621	1	198	4	33.9	1.10514	0.0326	1.49838	0.0442	2.60352	1.35583	33	10	0 / 6		--
2711	427	2625	2625	UK280247402625	1	154	3	29.6	0.89688	0.0303	1.27872	0.0432	2.1756	1.42574	22	10	0 / 5		--
2711	428	2626	2626	UK280247502626	1	214	4	34	1.003	0.0295	1.4144	0.0416	2.4174	1.41017	40	10	0 / 7		--
2711	429	2628	2628	UK280247702628	1	160	4	30.4	0.87248	0.0287	1.09136	0.0359	1.96384	1.25087	34	10	0 / 6		--
2711	430	2630	2630	UK280247202630	1	193	4	25.1	0.93372	0.0372	1.26253	0.0503	2.19625	1.35215	290	6	3 / 7		--
2711	431	2631	2631	UK280247302631	1	154	3	29.4	0.94668	0.0322	1.38768	0.0472	2.33436	1.46584	10	10	0 / 5		--
2711	432	2633	2633	UK280247502633	1	172	4	33.6	0.92736	0.0276	1.38432	0.0412	2.31168	1.49275	107	9	3 / 6		--
2711	433	2634	2634	UK280247602634	1	193	4	26.3	0.79952	0.0304	1.21506	0.0462	2.01458	1.51974	22	9	1 / 7		--
2711	434	2635	2635	UK280247702635	1	153	4	28.3	0.83768	0.0296	1.31312	0.0464	2.1508	1.56757	45	10	0 / 5		--
2711	435	2637	2637	UK280247202637	1	180	4	32.6	1.11166	0.0341	1.59414	0.0489	2.7058	1.43402	34	10	0 / 6		--
2711	436	2638	2638	UK280247302638	1	147	4	35.7	1.071	0.03	1.61364	0.0452	2.68464	1.50667	60	10	0 / 5		--
2711	437	2639	2639	UK280247402639	1	159	4	31.4	0.94828	0.0302	1.3345	0.0425	2.28278	1.40728	30	10	0 / 6		--
2711	438	2641	2641	UK280247602641	1	173	4	31	0.8959	0.0289	1.1625	0.0375	2.0584	1.29758	12	10	0 / 6		--
2711	439	2643	2643	UK280247102643	1	118	4	36	1.0008	0.0278	1.0404	0.0289	2.0412	1.03957	11	10	0 / 4		--
2711	440	2645	2645	UK280247302645	1	214	4	33.3	1.07892	0.0324	1.21878	0.0366	2.2977	1.12963	306	6	5 / 7		--
2711	441	2648	2648	UK280247602648	1	154	4	35.2	1.04192	0.0296	1.40096	0.0398	2.44288	1.34459	20	10	0 / 5		--
2711	442	2649	2649	UK280247702649	1	136	4	32.9	1.06925	0.0325	1.63842	0.0498	2.70767	1.53231	32	10	0 / 4		--
2711	443	2651	2651	UK280247202651	1	137	3	33.3	0.99567	0.0299	1.44522	0.0434	2.44089	1.45151	17	10	0 / 5		--
2711	444	2652	2652	UK280247302652	1	162	4	28.1	0.9554	0.034	1.37409	0.0489	2.32949	1.43823	97	9	1 / 6		--
2711	445	2653	2653	UK280247402653	1	160	3	32.1	0.92448	0.0288	1.2198	0.038	2.14428	1.31944	120	10	0 / 6		--
2711	446	2654	2654	UK280247502654	1	110	3	38.7	1.21518	0.0314	1.52478	0.0394	2.73996	1.25478	16	10	0 / 4		--
2711	447	2655	2655	UK280247602655	1	78	3	37.7	1.10461	0.0293	1.47784	0.0392	2.58245	1.33788	107	10	0 / 3		--
2711	448	2656	2656	UK280247702656	1	138	3	31.2	0.95784	0.0307	1.28544	0.0412	2.24328	1.34202	79	10	0 / 5		--
2711	449	2657	2657	UK280247102657	1	164	4	30.6	1.03734	0.0339	1.64934	0.0539	2.68668	1.58997	66	10	0 / 6		--
2711	450	2658	2658	UK280247202658	1	162	3	36.1	1.07578	0.0298	1.46927	0.0407	2.54505	1.36577	61	10	0 / 6		--
2711	452	2660	2660	UK280247402660	1	142	4	29.1	0.84099	0.0289	1.02141	0.0351	1.8624	1.21453	35	10	0 / 5		--
2711	453	2661	2661	UK280247502661	1	130	4	34.2	1.10466	0.0323	1.39536	0.0408	2.50002	1.26316	24	10	0 / 5		--
2711	454	2662	2662	UK280247602662	1	148	4	32.2	1.01108	0.0314	1.2558	0.039	2.26688	1.24204	590	6	4 / 5		--
2711	455	2663	2663	UK280247702663	1	73	3	33.4	1.03206	0.0309	1.48964	0.0446	2.5217	1.44337	23	10	0 / 3		--
2711	456	2664	2664	UK280247102664	1	73	11	31.6	0.94484	0.0299	1.343	0.0425	2.28784	1.42141	17	10	0 / 3		--
2711	457	2666	2666	UK280247302666	1	148	4	34.2	1.08072	0.0316	1.62108	0.0474	2.7018	1.5	19	10	0 / 5		--
2711	458	2667	2667	UK280247402667	1	139	4	33.3	1.02897	0.0309	1.41525	0.0425	2.44422	1.3754	22	10	0 / 5		--
2711	459	2668	2668	UK280247502668	1	156	4	34.6	1.10028	0.0318	1.5743	0.0455	2.67458	1.43082	64	10	0 / 5		--
2711	460	2669	2669	UK280247602669	1	144	5	34.7	1.09305	0.0315	1.74541	0.0503	2.83846	1.59682	45	10	0 / 5		--
2711	461	2671	2671	UK280247102671	1	122	11	35.6	1.04308	0.0293	1.71948	0.0483	2.76256	1.64846	54	9	1 / 4		--
2711	462	2672	2672	UK280247202672	1	122	4	30	0.945	0.0315	1.416	0.0472	2.361	1.49841	86	10	0 / 4		--
2711	463	2673	2673	UK280247302673	1	103	3	36.7	1.07531	0.0293	1.52672	0.0416	2.60203	1.41979	93	10	0 / 3		--
2711	464	2674	2674	UK280247402674	1	90	3	30.8	0.97944	0.0318	1.38908	0.0451	2.36852	1.41824		7	0 / 2		--
2711	465	2676	2676	UK280247602676	1	141	4	36.2	1.10772	0.0306	1.54212	0.0426	2.64984	1.39216	10	10	0 / 5		--
2711	466	2677	2677	UK280247702677	1	84	3	31.3	0.83884	0.0268	1.15497	0.0369	1.99381	1.37687	18	10	0 / 3		--
2711	467	2678	2678	UK280247102678	1	99	3	38.1	1.12776	0.0296	1.62306	0.0426	2.75082	1.43919	21	10	0 / 4		--
2711	468	2679	2679	UK280247202679	1	150	4	31.6	1.08072	0.0342	1.69376	0.0536	2.77448	1.56725	34	10	0 / 5		--
2711	469	2683	2683	UK280247602683	1	80	3	39.7	1.17115	0.0295	1.91751	0.0483	3.08866	1.63729	17	10	0 / 3		--
2711	470	2684	2684	UK280247702684	1	22	2	26.2	0.84364	0.0322	1.17114	0.0447	2.01478	1.3882	1909	1	1 / 1		--
2711	471	2686	2686	UK280247202686	1	120	3	32.3	0.95285	0.0295	1.52456	0.0472	2.47741	1.6	23	10	0 / 4		--
2711	472	2688	2688	UK280247402688	1	141	4	33.1	1.03272	0.0312	1.50274	0.0454	2.53546	1.45513	46	10	0 / 5		--
2711	473	2689	2689	UK280247502689	1	81	11	34.2	0.86184	0.0252	1.37142	0.0401	2.23326	1.59127	102	10	0 / 3		--
2711	474	2690	2690	UK280247602690	1	55	11	34.9	1.00512	0.0288	1.61936	0.0464	2.62448	1.61111	102	9	1 / 2		--
2711	475	2691	2691	UK280247702691	1	30	2	27.2	0.80512	0.0296	1.41168	0.0519	2.2168	1.75338	41	8	0 / 1		--
2711	476	2692	2692	UK280247102692	1	137	4	33.7	1.08514	0.0322	1.4828	0.044	2.56794	1.36646	57	10	0 / 5		--
2711	477	2693	2693	UK280247202693	1	58	3	16.4	0.43952	0.0268	1.04796	0.0639	1.48748	2.38433	34	10	0 / 2		--
2711	478	2695	2695	UK280247402695	1	122	3	29.5	0.91745	0.0311	1.5458	0.0524	2.46325	1.68489	17	10	0 / 4		--
2711	479	2696	2696	UK280247502696	1	60	2	33.8	0.99372	0.0294	1.48382	0.0439	2.47754	1.4932	75	10	0 / 2		--
2711	480	2699	2699	UK280247102699	1	96	3	31.5	0.91035	0.0289	1.24425	0.0395	2.1546	1.36678	43	10	0 / 3		--
2711	481	2700	2700	UK280247202700	1	40	11	34.8	0.9222	0.0265	2.11584	0.0608	3.03804	2.29434	55	10	0 / 2		--
2711	482	2701	2701	UK280247302701	1	109	3	40.7	1.22914	0.0302	1.81929	0.0447	3.04843	1.48013	215	4	1 / 4		--
2711	483	2702	2702	UK280247402702	1	66	11	39.7	1.26246	0.0318	1.66343	0.0419	2.92589	1.31761	66	10	0 / 3		--
2711	484	2705	2705	UK280247702705	1	62	2	37.3	1.06305	0.0285	1.40248	0.0376	2.46553	1.3193	16	10	0 / 2		--
2711	485	2706	2706	UK280247102706	1	103	4	36.1	1.1191	0.031	1.64255	0.0455	2.76165	1.46774	67	10	0 / 4		--
2711	486	2708	2708	UK280247302708	1	62	11	40.1	1.09874	0.0274	1.10676	0.0276	2.2055	1.0073	30	10	0 / 2		--
2711	487	2710	2710	UK280247502710	1	76	3	30.8	0.90552	0.0294	1.4014	0.0455	2.30692	1.54762	104	10	0 / 3		--
2711	488	2712	2712	UK280247702712	1	83	3	30.6	0.91494	0.0299	1.25766	0.0411	2.1726	1.37458	25	10	0 / 3		--
2711	489	2714	2714	UK280247202714	1	73	2	34.7	1.06876	0.0308	1.34983	0.0389	2.41859	1.26299	20	10	0 / 3		--
2711	490	2715	2715	UK280247302715	1	66	3	36.1	1.10105	0.0305	1.22379	0.0339	2.32484	1.11147	14	10	0 / 3		--
2711	491	2718	2718	UK280247602718	1	71	3	34.3	1.02557	0.0299	1.39601	0.0407	2.42158	1.3612	42	10	0 / 3		--
2711	492	2719	2719	UK280247702719	1	52	11	39.1	1.09871	0.0281	1.79078	0.0458	2.88949	1.62989	16	10	0 / 2		--
2711	493	2720	2720	UK280247102720	1	93	3	33.4	1.002	0.03	1.47628	0.0442	2.47828	1.47333	81	10	0 / 3		--
2711	494	2722	2722	UK280247302722	1	72	3	31.3	0.96404	0.0308	1.35842	0.0434	2.32246	1.40909	54	10	0 / 3		--
2711	495	2725	2725	UK280247602725	1	37	2	36.2	0.99912	0.0276	1.63986	0.0453	2.63898	1.6413	139	8	0 / 1		--
2711	496	2731	2731	UK280247502731	1	75	3	33.6	1.00128	0.0298	1.6968	0.0505	2.69808	1.69463	103	10	0 / 3		--
2711	497	2734	2734	UK280247102734	1	51	11	20.2	0.69892	0.0346	1.03626	0.0513	1.73518	1.48266	59	9	1 / 2		--
2711	498	2738	2738	UK280247502738	1	19	2	27	0.7776	0.0288	1.1853	0.0439	1.9629	1.52431	46	8	0 / 1		--
2711	499	2740	2740	UK280247702740	1	58	11	32.3	0.93993	0.0291	1.16603	0.0361	2.10596	1.24055	10	10	0 / 2		--
2711	500	2741	2741	UK280247102741	1	35	11	32.5	0.9945	0.0306	1.38775	0.0427	2.38225	1.39542	22	8	0 / 1		--
2711	501	2743	2743	UK280247302743	1	46	3	34.3	0.97755	0.0285	1.40287	0.0409	2.38042	1.43509	24	10	0 / 2		--
2711	502	2744	2744	UK280247402744	1	22	1	36	0.9792	0.0272	2.0808	0.0578	3.06	2.125	165	8	0 / 1		--
2711	503	2747	2747	UK280247702747	1	46	11	36.5	1.15705	0.0317	1.5987	0.0438	2.75575	1.3817	12	10	0 / 2		--
2711	504	2755	2755	UK280247102755	1	39	11	34.1	1.05028	0.0308	1.83117	0.0537	2.88145	1.74351	63	9	1 / 2		--
2711	505	2756	2756	UK280247202756	1	40	2	30.8	0.9086	0.0295	1.3552	0.044	2.2638	1.49152	51	10	0 / 2		--
2711	506	2762	2762	UK280247102762	1	25	2	28.2	0.92214	0.0327	1.54818	0.0549	2.47032	1.6789	45	8	0 / 1		--
2711	507	2765	2765	UK280247402765	1	21	2	33.9	1.01022	0.0298	1.63398	0.0482	2.6442	1.61745	124	8	0 / 1		--
2711	508	2768	2768	UK280247702768	1	14	2	8.5	0.27795	0.0327	0.42415	0.0499	0.7021	1.52599	127	8	0 / 1		--
2711	509	2770	2770	UK280247202770	1	39	11	30.6	0.93942	0.0307	1.24848	0.0408	2.1879	1.32899	14	8	0 / 1		--
2711	510	2803	2803	UK280247702803	1	11	2	30	0.951	0.0317	1.353	0.0451	2.304	1.42271	18	8	0 / 1

## Sheet: Dec27
			Number	Official ID	Lact no.	Days in milk	Fertility status	Milk kg	Protein kg	Protein%	Fat kg	Fat%	Protein + Fat kg	FPR	SCC	SCC type	High SCC this lactation	Dry period length	High SCC previous lactation
1811	1	1148	1148	UK280247401148	9	28	1									7	--	119	3 / 9
1811	2	1161	1161	UK280247301161	8	271	4	26.1	1.04139	0.0399	1.32327	0.0507	2.36466	1.27068	313	6	9 / 9	58	3 / 10
1811	3	1187	1187	UK280247101187	8	263	4	28	1.022	0.0365	1.358	0.0485	2.38	1.32877	165	10	0 / 9	51	6 / 10
1811	4	1191	1191	UK280247501191	9	192	1	51.7	1.46311	0.0283	1.6544	0.032	3.11751	1.13074	37	10	0 / 7	59	10 / 10
1811	5	1378	1378	UK280247301378	8	109	3	51.8	1.67314	0.0323	2.11862	0.0409	3.79176	1.26625	858	6	4 / 4	51	1 / 11
1811	6	1481	1481	UK280247101481	7	28	1									7	--	55	9 / 13
1811	7	1496	1496	UK280247201496	6	324	4	33.3	1.10556	0.0332	1.39194	0.0418	2.4975	1.25904	53	10	0 / 11	88	1 / 13
1811	8	1498	1498	UK280247401498	6	262	1	31.4	1.08644	0.0346	1.45696	0.0464	2.5434	1.34104	286	6	3 / 9	136	8 / 13
1811	9	1539	1539	UK280247301539	6	358	4	22.6	0.7458	0.033	1.05542	0.0467	1.80122	1.41515	141	10	0 / 12	45	2 / 9
1811	10	1595	1595	UK280247301595	7	99	1	46.4	1.48016	0.0319	1.80496	0.0389	3.28512	1.21944	19	10	0 / 3	61	1 / 11
1811	11	1603	1603	UK280247401603	6	302	1	27.3	0.96369	0.0353	1.17117	0.0429	2.13486	1.2153	364	6	4 / 9	68	4 / 13
1811	12	1618	1618	UK280247501618	7	245	2									7	--	55	1 / 1
1811	13	1641	1641	UK280247701641	6	231	1	55.5	1.7094	0.0308	2.3199	0.0418	4.0293	1.35714	20	10	0 / 8	62	1 / 15
1811	14	1651	1651	UK280247301651	6	179	5	31	1.0199	0.0329	1.4415	0.0465	2.4614	1.41337	192	9	3 / 6	51	1 / 10
1811	15	1653	1653	UK280247501653	6	284	3	37.9	1.33787	0.0353	1.41746	0.0374	2.75533	1.05949	222	6	3 / 9	51	10 / 12
1811	16	1654	1654	UK280247601654	7	156	1	34.7	1.10346	0.0318	1.16592	0.0336	2.26938	1.0566	1910	6	4 / 4	74	1 / 10
1811	17	1676	1676	UK280247701676	6	210	1	46.6	1.38402	0.0297	1.49586	0.0321	2.87988	1.08081	92	9	2 / 6	55	0 / 9
1811	18	1677	1677	UK280247101677	5	276	4	38	1.33	0.035	1.311	0.0345	2.641	0.985714	44	10	0 / 9	122	0 / 14
1811	19	1689	1689	UK280247601689	5	309	4	46.8	1.3806	0.0295	1.31976	0.0282	2.70036	0.955932	136	9	6 / 10	84	13 / 15
1811	20	1693	1693	UK280247301693	5	259	4	47.6	1.6184	0.034	1.87068	0.0393	3.48908	1.15588	91	9	2 / 9	134	4 / 15
1811	21	1710	1710	UK280247601710	5	219	4	47.6	1.64696	0.0346	1.93732	0.0407	3.58428	1.1763	35	9	1 / 8	60	1 / 10
1811	22	1722	1722	UK280247401722	6	98	3	51.8	1.51774	0.0293	1.8907	0.0365	3.40844	1.24573	39	10	0 / 4	62	2 / 10
1811	23	1724	1724	UK280247601724	5	74	2	52.7	1.45979	0.0277	1.67059	0.0317	3.13038	1.1444	17	10	0 / 3	184	3 / 12
1811	24	1725	1725	UK280247701725	6	58	11	47.5	1.44875	0.0305	1.92375	0.0405	3.3725	1.32787	152	10	0 / 2	60	0 / 10
1811	25	1728	1728	UK280247301728	5	343	4	17.3	0.75082	0.0434	0.85808	0.0496	1.6089	1.14286	134	10	0 / 12	69	1 / 13
1811	26	1730	1730	UK280247501730	5	264	4	34.2	1.27566	0.0373	1.47744	0.0432	2.7531	1.15818	99	10	0 / 8	50	1 / 12
1811	27	1746	1746	UK280247701746	5	347	1	25.9	0.91686	0.0354	1.10075	0.0425	2.01761	1.20057	65	10	0 / 12	51	2 / 8
1811	28	1750	1750	UK280247401750	6	63	2	59.8	1.65048	0.0276	2.18868	0.0366	3.83916	1.32609	332	6	2 / 2	69	5 / 12
1811	29	1752	1752	UK280247601752	6	228	4	38.2	1.21476	0.0318	1.3561	0.0355	2.57086	1.11635	141	9	3 / 7	86	1 / 8
1811	30	1758
1811	31	1766	1766	UK280247601766	5	150	4	46.7	1.59714	0.0342	1.68587	0.0361	3.28301	1.05556	40	9	1 / 5	108	1 / 14
1811	32	1768	1768	UK280247101768	5	355	4	11.7	0.46683	0.0399	0.55809	0.0477	1.02492	1.19549	196	10	0 / 12	78	3 / 14
1811	33	1773	1773	UK280247601773	6	65	1	54.2	1.38752	0.0256	2.17342	0.0401	3.56094	1.56641	394	2	1 / 1	60	4 / 10
1811	34	1780	1780	UK280247601780	6	28	2	47.2	1.4868	0.0315	1.51984	0.0322	3.00664	1.02222	263	2	1 / 1	62	0 / 9
1811	35	1781	1781	UK280247701781	6	93	3	39.5	1.22845	0.0311	1.7222	0.0436	2.95065	1.40193	448	6	3 / 3	60	1 / 10
1811	36	1788	1788	UK280247701788	5	232	4	54.7	1.69023	0.0309	1.91997	0.0351	3.6102	1.13592	26	10	0 / 8	61	0 / 12
1811	37	1792	1792	UK280247401792	5	245	1	43.1	1.41368	0.0328	1.83175	0.0425	3.24543	1.29573	414	6	6 / 8	62	0 / 11
1811	38	1799	1799	UK280247401799	6	75	3	47.4	1.38408	0.0292	2.133	0.045	3.51708	1.5411	2084	6	3 / 3	50	1 / 10
1811	39	1801	1801	UK280247601801	6	51	2	46.8	1.4742	0.0315	1.44612	0.0309	2.92032	0.980952	1289	2	1 / 1	53	0 / 9
1811	40	1828	1828	UK280247501828	6	165	4	22	0.8448	0.0384	1.0428	0.0474	1.8876	1.23438	53	10	0 / 6	0	0 / 9
1811	41	1834	1834	UK280247401834	5	354	4	14.2	0.48706	0.0343	0.51688	0.0364	1.00394	1.06123	85	10	0 / 12	49	1 / 10
1811	42	1838	1838	UK280247101838	5	297	1	34.9	1.047	0.03	1.28781	0.0369	2.33481	1.23	192	9	2 / 10	101	7 / 11
1811	43	1839	1839	UK280247201839	6	90	3	56.5	1.5707	0.0278	1.8419	0.0326	3.4126	1.17266	111	9	1 / 3	57	0 / 9
1811	44	1845	1845	UK280247101845	5	135	8									7	0 / 4	46	7 / 12
1811	45	1847	1847	UK280247301847	6	22	1									7	--	61	8 / 9
1811	46	1858	1858	UK280247701858	5	178	3	31.1	1.04807	0.0337	1.1818	0.038	2.22987	1.1276	109	10	0 / 6	45	0 / 9
1811	47	1861	1861	UK280247301861	5	106	4	54.3	1.55841	0.0287	1.55298	0.0286	3.11139	0.996516	13	10	0 / 4	82	0 / 10
1811	48	1862	1862	UK280247401862	5	177	1	43.1	1.3361	0.031	1.35765	0.0315	2.69375	1.01613	304	6	3 / 6	53	1 / 12
1811	49	1863	1863	UK280247501863	5	309	4	19.4	0.79152	0.0408	0.80122	0.0413	1.59274	1.01225	188	9	2 / 10	61	0 / 12
1811	50	1866	1866	UK280247101866	6	92	3	55.7	1.73227	0.0311	1.79354	0.0322	3.52581	1.03537	29	10	0 / 3	47	6 / 9
1811	51	1868	1868	UK280247301868	5	292	3	33.1	0.97314	0.0294	1.00955	0.0305	1.98269	1.03741	395	6	6 / 10	57	3 / 9
1811	52	1872	1872	UK280247701872	5	224	1	27.5	0.92125	0.0335	1.155	0.042	2.07625	1.25373	116	10	0 / 8	169	3 / 8
[truncated: 450 more rows]

## Sheet: 30May19
Number	Official ID	Lact no.	Days in milk	Fertility status	Milk kg	Protein kg	Protein%	Fat kg	Fat%	Protein + Fat kg	FPR	SCC	SCC type	High SCC this lactation	Dry period length	Milk cf. expected	Predicted yield	Protein cf. expected	Predicted protein	Predicted protein kg	Fat cf. expected	Predicated fat	Predicted fat kg	Predicted Protein + Fat kg	FPR cf. expected	Milk cf. herd	High SCC previous lactation	Lot	Group	Breed	Milk peak kg	Milk peak days	Protein + Fat	Cum. protien + fat kg
[truncated: 481 more rows]
